# Supplementary material for: Microbiological and Geochemical Survey of CO2-Dominated Mofette and Mineral Waters of the Cheb Basin, Czech Republic
Source: Front Microbiol. 2017 Dec 11;8:2446. doi: 10.3389/fmicb.2017.02446 (PMC5732176; doi:10.3389/fmicb.2017.02446)
Supplement: Supplementary file 1 [file Table1.CSV]

sample	Reads per sample
Soos1	94603
Soos2	134852
Plesná1	81880
Plesná2	120860
Bublák C1	98018
Bublák C2	102223
Bublák NW1	86718
Bublák NW2	68784
U Mostku1	101238
U Mostku2	88866
Kopanina1	73908
Kopanina2	477069
Soos Sediment1	97744
Soos Sediment2	134881
Plesná Sediment1	123502
Plesná Sediment2	152070
Bublák Sedimend1	106663
Bublák Sedimend2	181389
total	2325268
