# Supplementary material for: Microbiological and Geochemical Survey of CO2-Dominated Mofette and Mineral Waters of the Cheb Basin, Czech Republic
Source: Front Microbiol. 2017 Dec 11;8:2446. doi: 10.3389/fmicb.2017.02446 (PMC5732176; doi:10.3389/fmicb.2017.02446)
Supplement: Supplementary file 2 [file Table2.CSV]

SampleID	Sequences per sample	observed species average	observed species error	Shannon average	Shannon error
Bublák NW1	10	9	nan	3.094	nan
Bublák NW1	10182	2382.7	nan	8.475	nan
Bublák NW1	20354	3735.1	nan	8.648	nan
Bublák NW1	30526	4764.4	nan	8.716	nan
Bublák NW1	40698	5638.5	nan	8.772	nan
Bublák NW1	50870	6418.2	nan	8.802	nan
Bublák NW1	61042	7112.2	nan	8.831	nan
Bublák NW1	71214	7720.6	nan	8.847	nan
Bublák NW1	81386	8302.5	nan	8.866	nan
Bublák NW1	91558	nan	nan	nan	nan
Bublák NW1	101730	nan	nan	nan	nan
Bublák NW 2	10	9.3	nan	3.182	nan
Bublák NW 2	10182	2461.4	nan	8.587	nan
Bublák NW 2	20354	3828.1	nan	8.746	nan
Bublák NW 2	30526	4923.4	nan	8.841	nan
Bublák NW 2	40698	5812.8	nan	8.894	nan
Bublák NW 2	50870	6617.9	nan	8.93	nan
Bublák NW 2	61042	7277.1	nan	8.953	nan
Bublák NW 2	71214	nan	nan	nan	nan
Bublák NW 2	81386	nan	nan	nan	nan
Bublák NW 2	91558	nan	nan	nan	nan
Bublák NW 2	101730	nan	nan	nan	nan
Bublák Sediment 1	10	8.9	nan	3.087	nan
Bublák Sediment 1	10182	1694.7	nan	8.101	nan
Bublák Sediment 1	20354	2521.7	nan	8.194	nan
Bublák Sediment 1	30526	3171.9	nan	8.233	nan
Bublák Sediment 1	40698	3734.4	nan	8.288	nan
Bublák Sediment 1	50870	4221.9	nan	8.302	nan
Bublák Sediment 1	61042	4695.6	nan	8.325	nan
Bublák Sediment 1	71214	5053.3	nan	8.331	nan
Bublák Sediment 1	81386	5424.3	nan	8.339	nan
Bublák Sediment 1	91558	5781.3	nan	8.348	nan
Bublák Sediment 1	101730	6102.3	nan	8.355	nan
Bublák Sediment 2	10	9.2	nan	3.154	nan
Bublák Sediment 2	10182	1972.8	nan	8.377	nan
Bublák Sediment 2	20354	3004.9	nan	8.519	nan
Bublák Sediment 2	30526	3808	nan	8.572	nan
Bublák Sediment 2	40698	4508.4	nan	8.609	nan
Bublák Sediment 2	50870	5110.2	nan	8.642	nan
Bublák Sediment 2	61042	5622.1	nan	8.65	nan
Bublák Sediment 2	71214	6133	nan	8.673	nan
Bublák Sediment 2	81386	6606.7	nan	8.688	nan
Bublák Sediment 2	91558	7008	nan	8.697	nan
Bublák Sediment 2	101730	7407.1	nan	8.706	nan
Bublák C 1	10	9.9	nan	3.302	nan
Bublák C 1	10182	1930	nan	8.373	nan
Bublák C 1	20354	2973.7	nan	8.514	nan
Bublák C 1	30526	3793.3	nan	8.585	nan
Bublák C 1	40698	4456.3	nan	8.619	nan
Bublák C 1	50870	5081.3	nan	8.648	nan
Bublák C 1	61042	5624.1	nan	8.662	nan
Bublák C 1	71214	6142.1	nan	8.688	nan
Bublák C 1	81386	6617.9	nan	8.695	nan
Bublák C 1	91558	7021	nan	8.704	nan
Bublák C 1	101730	nan	nan	nan	nan
Bublák C 2	10	9.6	nan	3.242	nan
Bublák C 2	10182	1924	nan	8.407	nan
Bublák C 2	20354	2928.8	nan	8.521	nan
Bublák C 2	30526	3761.1	nan	8.597	nan
Bublák C 2	40698	4417.5	nan	8.622	nan
Bublák C 2	50870	5021.7	nan	8.655	nan
Bublák C 2	61042	5568.6	nan	8.678	nan
Bublák C 2	71214	6065.5	nan	8.7	nan
Bublák C 2	81386	6520.1	nan	8.71	nan
Bublák C 2	91558	6934.5	nan	8.719	nan
Bublák C 2	101730	7321.2	nan	8.727	nan
Kopanina 1	10	9.3	nan	3.182	nan
Kopanina 1	10182	1801.2	nan	7.911	nan
Kopanina 1	20354	2769.8	nan	8.043	nan
Kopanina 1	30526	3527.2	nan	8.109	nan
Kopanina 1	40698	4154.5	nan	8.14	nan
Kopanina 1	50870	4718.7	nan	8.158	nan
Kopanina 1	61042	5256.1	nan	8.18	nan
Kopanina 1	71214	5719.2	nan	8.195	nan
Kopanina 1	81386	nan	nan	nan	nan
Kopanina 1	91558	nan	nan	nan	nan
Kopanina 1	101730	nan	nan	nan	nan
Kopanina 2	10	9.4	nan	3.194	nan
Kopanina 2	10182	1714.1	nan	7.792	nan
Kopanina 2	20354	2664.7	nan	7.904	nan
Kopanina 2	30526	3398.2	nan	7.954	nan
Kopanina 2	40698	4053.3	nan	8	nan
Kopanina 2	50870	4627.9	nan	8.033	nan
Kopanina 2	61042	5118.7	nan	8.043	nan
Kopanina 2	71214	5577.9	nan	8.054	nan
Kopanina 2	81386	6036.4	nan	8.067	nan
Kopanina 2	91558	6435.8	nan	8.082	nan
Kopanina 2	101730	6812.6	nan	8.088	nan
Plesná 1	10	6.4	nan	2.352	nan
Plesná 1	10182	1145.4	nan	5.636	nan
Plesná 1	20354	1767.1	nan	5.711	nan
Plesná 1	30526	2255	nan	5.754	nan
Plesná 1	40698	2689.3	nan	5.789	nan
Plesná 1	50870	3066.6	nan	5.8	nan
Plesná 1	61042	3410.4	nan	5.809	nan
Plesná 1	71214	3729	nan	5.822	nan
Plesná 1	81386	4022.3	nan	5.829	nan
Plesná 1	91558	nan	nan	nan	nan
Plesná 1	101730	nan	nan	nan	nan
Plesná 2	10	7.1	nan	2.612	nan
Plesná 2	10182	1316.7	nan	6.268	nan
Plesná 2	20354	2013.1	nan	6.366	nan
Plesná 2	30526	2582	nan	6.393	nan
Plesná 2	40698	3086.7	nan	6.43	nan
Plesná 2	50870	3530.7	nan	6.447	nan
Plesná 2	61042	3920.6	nan	6.466	nan
Plesná 2	71214	4293.4	nan	6.476	nan
Plesná 2	81386	4657.2	nan	6.489	nan
Plesná 2	91558	4970.8	nan	6.495	nan
Plesná 2	101730	5285	nan	6.502	nan
Plesná Sediment 1	10	8.1	nan	2.887	nan
Plesná Sediment 1	10182	1154.9	nan	6.805	nan
Plesná Sediment 1	20354	1750.6	nan	6.897	nan
Plesná Sediment 1	30526	2207.9	nan	6.938	nan
Plesná Sediment 1	40698	2613.7	nan	6.961	nan
Plesná Sediment 1	50870	2931.5	nan	6.97	nan
Plesná Sediment 1	61042	3250.3	nan	6.985	nan
Plesná Sediment 1	71214	3507.5	nan	6.992	nan
Plesná Sediment 1	81386	3766.6	nan	6.997	nan
Plesná Sediment 1	91558	4021.4	nan	7.006	nan
Plesná Sediment 1	101730	4246.7	nan	7.015	nan
Plesná Sediment 2	10	9.6	nan	3.242	nan
Plesná Sediment 2	10182	1491.5	nan	7.448	nan
Plesná Sediment 2	20354	2272.8	nan	7.548	nan
Plesná Sediment 2	30526	2877.9	nan	7.601	nan
Plesná Sediment 2	40698	3397.1	nan	7.627	nan
Plesná Sediment 2	50870	3872.4	nan	7.651	nan
Plesná Sediment 2	61042	4284.9	nan	7.664	nan
Plesná Sediment 2	71214	4662.1	nan	7.677	nan
Plesná Sediment 2	81386	5013.3	nan	7.689	nan
Plesná Sediment 2	91558	5359.7	nan	7.694	nan
Plesná Sediment 2	101730	5658.5	nan	7.702	nan
Soos 1	10	8.7	nan	3.027	nan
Soos 1	10182	1506.8	nan	7.49	nan
Soos 1	20354	2208.4	nan	7.589	nan
Soos 1	30526	2700.2	nan	7.622	nan
Soos 1	40698	3164.5	nan	7.666	nan
Soos 1	50870	3516.1	nan	7.678	nan
Soos 1	61042	3857.4	nan	7.692	nan
Soos 1	71214	4154.1	nan	7.701	nan
Soos 1	81386	4427.5	nan	7.712	nan
Soos 1	91558	4678.8	nan	7.717	nan
Soos 1	101730	nan	nan	nan	nan
Soos 2	10	6.6	nan	2.407	nan
Soos 2	10182	1128.5	nan	6.677	nan
Soos 2	20354	1634.8	nan	6.765	nan
Soos 2	30526	1991.5	nan	6.788	nan
Soos 2	40698	2262.7	nan	6.801	nan
Soos 2	50870	2531.4	nan	6.822	nan
Soos 2	61042	2736	nan	6.828	nan
Soos 2	71214	2922.1	nan	6.831	nan
Soos 2	81386	3109	nan	6.837	nan
Soos 2	91558	3272.6	nan	6.847	nan
Soos 2	101730	3429.2	nan	6.846	nan
Soos Sediment 1	10	9.6	nan	3.234	nan
Soos Sediment 1	10182	1607.7	nan	7.83	nan
Soos Sediment 1	20354	2417.5	nan	7.941	nan
Soos Sediment 1	30526	3034.3	nan	7.993	nan
Soos Sediment 1	40698	3561.6	nan	8.026	nan
Soos Sediment 1	50870	4007.7	nan	8.04	nan
Soos Sediment 1	61042	4417.6	nan	8.055	nan
Soos Sediment 1	71214	4805.7	nan	8.07	nan
Soos Sediment 1	81386	5151.8	nan	8.079	nan
Soos Sediment 1	91558	5470.1	nan	8.087	nan
Soos Sediment 1	101730	nan	nan	nan	nan
Soos Sediment 2	10	8.6	nan	3.019	nan
Soos Sediment 2	10182	1797.7	nan	8.018	nan
Soos Sediment 2	20354	2770.6	nan	8.16	nan
Soos Sediment 2	30526	3489.2	nan	8.211	nan
Soos Sediment 2	40698	4136.5	nan	8.247	nan
Soos Sediment 2	50870	4663.8	nan	8.28	nan
Soos Sediment 2	61042	5167.8	nan	8.298	nan
Soos Sediment 2	71214	5621.5	nan	8.313	nan
Soos Sediment 2	81386	6031.7	nan	8.325	nan
Soos Sediment 2	91558	6424	nan	8.331	nan
Soos Sediment 2	101730	6793.2	nan	8.344	nan
U Mostku 1	10	8.3	nan	2.959	nan
U Mostku 1	10182	1397.8	nan	7.1	nan
U Mostku 1	20354	2090.6	nan	7.187	nan
U Mostku 1	30526	2658.9	nan	7.237	nan
U Mostku 1	40698	3115.6	nan	7.274	nan
U Mostku 1	50870	3494.9	nan	7.29	nan
U Mostku 1	61042	3851.9	nan	7.293	nan
U Mostku 1	71214	4171.6	nan	7.308	nan
U Mostku 1	81386	4485.3	nan	7.317	nan
U Mostku 1	91558	4765.5	nan	7.323	nan
U Mostku 1	101730	nan	nan	nan	nan
U Mostku 2	10	8	nan	2.851	nan
U Mostku 2	10182	1395.5	nan	6.98	nan
U Mostku 2	20354	2098.5	nan	7.056	nan
U Mostku 2	30526	2656.4	nan	7.105	nan
U Mostku 2	40698	3128.5	nan	7.134	nan
U Mostku 2	50870	3561.3	nan	7.152	nan
U Mostku 2	61042	3926.2	nan	7.168	nan
U Mostku 2	71214	4270	nan	7.175	nan
U Mostku 2	81386	4592.5	nan	7.184	nan
U Mostku 2	91558	nan	nan	nan	nan
U Mostku 2	101730	nan	nan	nan	nan
nan: undefined value
