# Supplementary material for: Microbiological and Geochemical Survey of CO2-Dominated Mofette and Mineral Waters of the Cheb Basin, Czech Republic
Source: Front Microbiol. 2017 Dec 11;8:2446. doi: 10.3389/fmicb.2017.02446 (PMC5732176; doi:10.3389/fmicb.2017.02446)
Supplement: Supplementary file 3 [file Table3.CSV]

Taxon	Av. dissim	Contrib. %	Cumulative %	Mean 1 ("subsurface")	Mean 2 ("surface")
D_0__Bacteria; D_1__Proteobacteria; D_2__Epsilonproteobacteria; D_3__Campylobacterales; D_4__Helicobacteraceae; D_5__Sulfuricurvum; Ambiguous_taxa	10,33	14,34	14,34	2,19E04	1,96E03
D_0__Bacteria; D_1__Proteobacteria; D_2__Betaproteobacteria; D_3__Nitrosomonadales; D_4__Gallionellaceae; D_5__Gallionella; Ambiguous_taxa	4,095	5,686	20,03	486	8,48E03
D_0__Bacteria; D_1__Proteobacteria; D_2__Betaproteobacteria; D_3__Nitrosomonadales; D_4__Gallionellaceae; D_5__Gallionella; D_6__uncultured bacterium	2,174	3,019	23,04	1,25E03	5,29E03
D_0__Bacteria; D_1__Proteobacteria; D_2__Betaproteobacteria; D_3__Nitrosomonadales; D_4__Gallionellaceae; D_5__Gallionella	1,413	1,963	25,01	437	3,06E03
D_0__Bacteria; D_1__Proteobacteria; D_2__Betaproteobacteria; D_3__Burkholderiales; D_4__Comamonadaceae	1,377	1,912	26,92	228	2,78E03
D_0__Bacteria; D_1__Omnitrophica; D_2__uncultured bacterium; D_3__uncultured bacterium; D_4__uncultured bacterium; D_5__uncultured bacterium; D_6__uncultured bacterium	1,321	1,833	28,75	2,59E03	50
D_0__Bacteria; D_1__Proteobacteria; D_2__Betaproteobacteria; D_3__Rhodocyclales; D_4__Rhodocyclaceae; D_5__Denitratisoma; D_6__uncultured bacterium	1,248	1,733	30,48	2,58E03	259
D_0__Bacteria; D_1__Proteobacteria; D_2__Epsilonproteobacteria; D_3__Campylobacterales; D_4__Helicobacteraceae; D_5__Sulfurimonas; D_6__uncultured bacterium	1,247	1,731	32,22	2,58E03	1,54E03
D_0__Bacteria; D_1__Proteobacteria; D_2__Betaproteobacteria; D_3__Neisseriales; D_4__Neisseriaceae; D_5__Chromobacterium	1,079	1,499	33,71	89	3,79E03
D_0__Bacteria; D_1__Proteobacteria; D_2__Betaproteobacteria; D_3__Burkholderiales; D_4__Comamonadaceae	0,9214	1,279	34,99	475	2,29E03
D_0__Bacteria; D_1__Proteobacteria; D_2__Betaproteobacteria; D_3__Nitrosomonadales; D_4__Gallionellaceae; D_5__Sideroxydans; Ambiguous_taxa	0,9185	1,275	36,27	396	3,39E03
D_0__Archaea; D_1__Euryarchaeota; D_2__Methanomicrobia; D_3__Methanomicrobiales; D_4__Methanoregulaceae; D_5__Methanoregula; Ambiguous_taxa	0,9041	1,255	37,52	1,77E03	19,5
D_0__Bacteria; D_1__Proteobacteria; D_2__Epsilonproteobacteria; D_3__Campylobacterales; D_4__Campylobacteraceae; D_5__Sulfurospirillum; D_6__uncultured bacterium	0,8405	1,167	38,69	1,71E03	87,1
D_0__Bacteria; D_1__Proteobacteria; D_2__Betaproteobacteria; D_3__Hydrogenophilales; D_4__Hydrogenophilaceae; D_5__Ferritrophicum; D_6__uncultured bacterium	0,8215	1,141	39,83	187	3,07E03
D_0__Bacteria; D_1__Bacteroidetes; D_2__Flavobacteriia; D_3__Flavobacteriales; D_4__Flavobacteriaceae; D_5__Flavobacterium; D_6__uncultured bacterium	0,7202	0,9999	40,83	54	1,4E03
D_0__Bacteria; D_1__Proteobacteria; D_2__Epsilonproteobacteria; D_3__Campylobacterales; D_4__Helicobacteraceae; D_5__Sulfurimonas; D_6__uncultured bacterium	0,6698	0,93	41,76	204	2,39E03
D_0__Bacteria; D_1__Proteobacteria; D_2__Betaproteobacteria; D_3__Nitrosomonadales; D_4__Gallionellaceae	0,6503	0,9029	42,66	1,53E03	1,64E03
D_0__Bacteria; D_1__Actinobacteria; D_2__Actinobacteria; D_3__Micrococcales; D_4__Intrasporangiaceae	0,603	0,8372	43,5	2,89E03	2,6E03
D_0__Bacteria; D_1__Parcubacteria; D_2__Candidatus Azambacteria	0,5693	0,7905	44,29	1,13E03	12,5
D_0__Bacteria; D_1__Proteobacteria; D_2__Gammaproteobacteria; D_3__Enterobacteriales; D_4__Enterobacteriaceae; D_5__Serratia; Ambiguous_taxa	0,5346	0,7423	45,03	40,5	2,04E03
D_0__Bacteria; D_1__Proteobacteria; D_2__Betaproteobacteria; D_3__Nitrosomonadales; D_4__Gallionellaceae; D_5__Gallionella	0,5296	0,7354	45,77	73	1,19E03
D_0__Bacteria; D_1__Proteobacteria; D_2__Gammaproteobacteria; D_3__Thiotrichales; D_4__Thiotrichaceae; D_5__Thiothrix; D_6__uncultured bacterium	0,5274	0,7323	46,5	1,04E03	21,4
D_0__Bacteria; D_1__Firmicutes; D_2__Clostridia; D_3__Clostridiales; D_4__Peptococcaceae	0,494	0,6859	47,19	1,01E03	50,6
D_0__Bacteria; D_1__Acidobacteria; D_2__Holophagae; D_3__Holophagales; D_4__Holophagaceae; D_5__uncultured	0,4537	0,63	47,82	270	1,14E03
D_0__Bacteria; D_1__Proteobacteria; D_2__Epsilonproteobacteria; D_3__Campylobacterales; D_4__Helicobacteraceae; D_5__Sulfurimonas	0,4412	0,6126	48,43	885	228
D_0__Bacteria; D_1__Bacteroidetes; D_2__Bacteroidia; D_3__Bacteroidales; D_4__Porphyromonadaceae; D_5__Paludibacter	0,4101	0,5694	49	794	748
D_0__Bacteria; D_1__Acidobacteria; D_2__Acidobacteria; D_3__Acidobacteriales; D_4__Acidobacteriaceae (Subgroup 1); D_5__uncultured; Ambiguous_taxa	0,3953	0,5489	49,55	37,3	862
D_0__Bacteria; D_1__Proteobacteria; D_2__Betaproteobacteria; D_3__Nitrosomonadales; D_4__Gallionellaceae	0,3887	0,5396	50,09	65	1,44E03
D_0__Bacteria; D_1__Proteobacteria; D_2__Betaproteobacteria; D_3__Nitrosomonadales; D_4__Gallionellaceae; D_5__Candidatus Nitrotoga	0,3506	0,4869	50,58	628	747
D_0__Bacteria; D_1__Omnitrophica; D_2__uncultured bacterium; D_3__uncultured bacterium; D_4__uncultured bacterium; D_5__uncultured bacterium; D_6__uncultured bacterium	0,3501	0,4861	51,06	691	11,1
D_0__Bacteria; D_1__Bacteroidetes; D_2__Bacteroidia; D_3__Bacteroidales; D_4__Rikenellaceae; D_5__Blvii28 wastewater-sludge group; D_6__uncultured bacterium	0,3476	0,4827	51,54	691	16,1
D_0__Bacteria; D_1__Elusimicrobia; D_2__Elusimicrobia; D_3__Lineage IV; D_4__uncultured bacterium; D_5__uncultured bacterium; D_6__uncultured bacterium	0,3312	0,4599	52	672	47,8
D_0__Bacteria; D_1__Proteobacteria; D_2__Betaproteobacteria; D_3__Neisseriales; D_4__Neisseriaceae; D_5__Chromobacterium	0,3283	0,4558	52,46	21	1,23E03
D_0__Bacteria; D_1__Bacteroidetes; D_2__Sphingobacteriia; D_3__Sphingobacteriales; D_4__Chitinophagaceae; D_5__Ferruginibacter; D_6__uncultured bacterium	0,325	0,4513	52,91	249	773
D_0__Bacteria; D_1__Parcubacteria; D_2__Candidatus Moranbacteria; D_3__uncultured bacterium; D_4__uncultured bacterium; D_5__uncultured bacterium; D_6__uncultured bacterium	0,2978	0,4135	53,32	591	6,88
D_0__Bacteria; D_1__Bacteroidetes; D_2__Sphingobacteriia; D_3__Sphingobacteriales; D_4__Chitinophagaceae; D_5__Sediminibacterium	0,2868	0,3982	53,72	42	931
D_0__Bacteria; D_1__Actinobacteria; D_2__Actinobacteria; D_3__Frankiales; D_4__Sporichthyaceae	0,2763	0,3836	54,11	555	721
D_0__Bacteria; D_1__Ignavibacteriae; D_2__Ignavibacteria; D_3__Ignavibacteriales; D_4__LD-RB-34	0,2706	0,3758	54,48	19,3	1,04E03
D_0__Bacteria; D_1__Caldiserica; D_2__Caldisericia; D_3__Caldisericales; D_4__Caldisericaceae; D_5__Caldisericum	0,267	0,3707	54,85	591	188
D_0__Bacteria; D_1__Gracilibacteria; D_2__uncultured bacterium; D_3__uncultured bacterium; D_4__uncultured bacterium; D_5__uncultured bacterium; D_6__uncultured bacterium	0,2621	0,3639	55,22	169	952
D_0__Archaea; D_1__Euryarchaeota; D_2__Methanomicrobia; D_3__Methanomicrobiales; D_4__Methanoregulaceae; D_5__Methanoregula; Ambiguous_taxa	0,2541	0,3528	55,57	498	6,5
D_0__Bacteria; D_1__Proteobacteria; D_2__Betaproteobacteria; D_3__Hydrogenophilales; D_4__Hydrogenophilaceae	0,2516	0,3494	55,92	518	62,5
D_0__Bacteria; D_1__Proteobacteria; D_2__Betaproteobacteria; D_3__Nitrosomonadales; D_4__Gallionellaceae; D_5__Sideroxydans; D_6__uncultured bacterium	0,2505	0,3478	56,27	33,5	666
D_0__Bacteria; D_1__Elusimicrobia; D_2__Elusimicrobia; D_3__Lineage IV; D_4__uncultured bacterium; D_5__uncultured bacterium; D_6__uncultured bacterium	0,2393	0,3322	56,6	508	202
D_0__Bacteria; D_1__Proteobacteria; D_2__Alphaproteobacteria; D_3__Rhodobacterales; D_4__Rhodobacteraceae	0,239	0,3319	56,93	148	689
D_0__Bacteria; D_1__Proteobacteria; D_2__Alphaproteobacteria; D_3__Rhizobiales	0,2286	0,3174	57,25	19	807
D_0__Bacteria; D_1__Parcubacteria; D_2__Candidatus Yanofskybacteria; D_3__uncultured bacterium; D_4__uncultured bacterium; D_5__uncultured bacterium; D_6__uncultured bacterium	0,216	0,2999	57,55	424	5,75
D_0__Bacteria; D_1__Proteobacteria; D_2__Betaproteobacteria; D_3__Burkholderiales; D_4__Comamonadaceae	0,21	0,2915	57,84	86,8	469
D_0__Bacteria; D_1__Proteobacteria; D_2__Alphaproteobacteria; D_3__Sphingomonadales; D_4__Sphingomonadaceae	0,2047	0,2842	58,12	24	424
D_0__Bacteria; D_1__Proteobacteria; D_2__Deltaproteobacteria; D_3__Syntrophobacterales; D_4__Syntrophobacteraceae; D_5__Desulfovirga	0,1932	0,2683	58,39	384	10,3
D_0__Bacteria; D_1__Chlorobi; D_2__Chlorobia; D_3__Chlorobiales; D_4__Chlorobiaceae	0,191	0,2651	58,66	19,3	333
D_0__Bacteria; D_1__Proteobacteria; D_2__Deltaproteobacteria; D_3__Bdellovibrionales; D_4__Bacteriovoracaceae; D_5__Bacteriovorax; Ambiguous_taxa	0,1856	0,2577	58,92	49,3	439
D_0__Bacteria; D_1__Proteobacteria; D_2__Deltaproteobacteria; D_3__Desulfuromonadales; D_4__Geobacteraceae; D_5__Geobacter; D_6__uncultured bacterium	0,1849	0,2567	59,17	230	539
D_0__Bacteria; D_1__Chloroflexi; D_2__KD4-96; D_3__uncultured bacterium; D_4__uncultured bacterium; D_5__uncultured bacterium; D_6__uncultured bacterium	0,1835	0,2548	59,43	528	908
D_0__Archaea; D_1__Bathyarchaeota; Ambiguous_taxa; Ambiguous_taxa; Ambiguous_taxa; Ambiguous_taxa; Ambiguous_taxa	0,1712	0,2377	59,66	320	7,25
D_0__Bacteria; D_1__Parcubacteria; D_2__Candidatus Falkowbacteria; D_3__uncultured Parcubacteria group bacterium; D_4__uncultured Parcubacteria group bacterium; D_5__uncultured Parcubacteria group bacterium; D_6__uncultured Parcubacteria group bacterium	0,1677	0,2328	59,9	44,3	668
D_0__Bacteria; D_1__Proteobacteria; D_2__Alphaproteobacteria; D_3__Sphingomonadales; D_4__Sphingomonadaceae; D_5__Novosphingobium; Ambiguous_taxa	0,1675	0,2325	60,13	14	327
D_0__Archaea; D_1__Thaumarchaeota; D_2__South African Gold Mine Gp 1(SAGMCG-1); D_3__uncultured archaeon; D_4__uncultured archaeon; D_5__uncultured archaeon; D_6__uncultured archaeon	0,1663	0,2308	60,36	26,3	468
D_0__Bacteria; D_1__Proteobacteria; D_2__Betaproteobacteria; D_3__Burkholderiales; D_4__Comamonadaceae; Ambiguous_taxa; Ambiguous_taxa	0,1626	0,2258	60,59	45,5	359
D_0__Bacteria; D_1__Planctomycetes; D_2__Planctomycetacia; D_3__Planctomycetales; D_4__Planctomycetaceae; D_5__uncultured	0,1603	0,2226	60,81	28,3	330
D_0__Bacteria; D_1__Proteobacteria; D_2__Betaproteobacteria; D_3__Nitrosomonadales; D_4__Gallionellaceae	0,1555	0,2159	61,02	95,8	365
D_0__Bacteria; D_1__Parcubacteria; D_2__Candidatus Falkowbacteria; D_3__uncultured Parcubacteria group bacterium; D_4__uncultured Parcubacteria group bacterium; D_5__uncultured Parcubacteria group bacterium; D_6__uncultured Parcubacteria group bacterium	0,1533	0,2129	61,24	7,25	581
D_0__Bacteria; D_1__Firmicutes; D_2__Clostridia; D_3__Clostridiales; D_4__Peptococcaceae; D_5__Desulfosporosinus; D_6__uncultured bacterium	0,1496	0,2077	61,45	470	267
D_0__Bacteria; D_1__Caldiserica; D_2__Caldisericia; D_3__Caldisericales; D_4__Caldisericaceae; D_5__Caldisericum	0,1478	0,2052	61,65	300	16,1
D_0__Bacteria; D_1__Proteobacteria; D_2__Deltaproteobacteria; D_3__43F-1404R; Ambiguous_taxa; Ambiguous_taxa; Ambiguous_taxa	0,1455	0,202	61,85	183	489
D_0__Bacteria; D_1__Proteobacteria; D_2__Betaproteobacteria; D_3__Hydrogenophilales; D_4__Hydrogenophilaceae; D_5__Sulfuricella; D_6__uncultured bacterium	0,1448	0,2011	62,05	230	288
D_0__Bacteria; D_1__Caldiserica; D_2__Caldisericia; D_3__Caldisericales; D_4__Caldisericaceae; D_5__Caldisericum; D_6__uncultured bacterium	0,1433	0,199	62,25	282	5,75
D_0__Bacteria; D_1__Proteobacteria; D_2__Betaproteobacteria; D_3__Rhodocyclales; D_4__Rhodocyclaceae; D_5__12up; D_6__uncultured bacterium	0,1422	0,1974	62,45	29,5	291
D_0__Bacteria; D_1__Proteobacteria; D_2__Alphaproteobacteria; D_3__Rhodospirillales; D_4__Rhodospirillaceae; D_5__uncultured; D_6__uncultured bacterium	0,1419	0,197	62,65	286	10
D_0__Bacteria; D_1__Proteobacteria; D_2__Betaproteobacteria; D_3__Hydrogenophilales; D_4__Hydrogenophilaceae; D_5__uncultured	0,1418	0,1969	62,84	175	312
D_0__Bacteria; D_1__Elusimicrobia; D_2__Elusimicrobia; D_3__Lineage IV; D_4__uncultured bacterium; D_5__uncultured bacterium; D_6__uncultured bacterium	0,1417	0,1967	63,04	144	259
D_0__Bacteria; D_1__Chloroflexi; D_2__Ktedonobacteria; D_3__Ktedonobacterales; D_4__JG30a-KF-32	0,1407	0,1954	63,24	8	470
D_0__Bacteria; D_1__Proteobacteria; D_2__Gammaproteobacteria; D_3__Thiotrichales; D_4__Thiotrichaceae; D_5__Thiothrix; D_6__uncultured bacterium	0,1398	0,1941	63,43	278	4,88
D_0__Bacteria; D_1__Firmicutes; D_2__Clostridia; D_3__Clostridiales; D_4__Ruminococcaceae; D_5__Ruminococcaceae UCG-014; D_6__uncultured bacterium	0,1348	0,1872	63,62	272	9,5
D_0__Bacteria; D_1__Proteobacteria; D_2__Betaproteobacteria; D_3__Nitrosomonadales; D_4__Gallionellaceae; D_5__uncultured	0,1343	0,1864	63,8	47,8	501
D_0__Bacteria; D_1__Proteobacteria; D_2__Deltaproteobacteria; D_3__Desulfobacterales; D_4__Desulfobulbaceae; D_5__Desulfobulbus; D_6__uncultured bacterium	0,1332	0,1849	63,99	274	14,5
D_0__Bacteria; D_1__Firmicutes; D_2__Clostridia; D_3__Clostridiales; D_4__Clostridiaceae 1; D_5__Clostridium sensu stricto 13	0,1321	0,1834	64,17	408	583
D_0__Bacteria; D_1__Proteobacteria; D_2__Betaproteobacteria; D_3__Nitrosomonadales; D_4__Gallionellaceae; D_5__Gallionella; D_6__uncultured bacterium	0,1312	0,1822	64,35	20,8	273
D_0__Bacteria; D_1__Proteobacteria; D_2__Betaproteobacteria; D_3__Nitrosomonadales; D_4__Gallionellaceae; D_5__Sideroxydans; D_6__uncultured bacterium	0,1282	0,1781	64,53	14,5	347
D_0__Bacteria; D_1__Proteobacteria; D_2__Betaproteobacteria; D_3__Hydrogenophilales; D_4__Hydrogenophilaceae; D_5__Sulfuriferula; Ambiguous_taxa	0,1237	0,1718	64,7	266	26,9
D_0__Bacteria; D_1__Proteobacteria; D_2__Alphaproteobacteria; D_3__Rhodospirillales; D_4__Acetobacteraceae	0,1232	0,1711	64,88	9,25	257
D_0__Bacteria; D_1__Proteobacteria; D_2__Betaproteobacteria; D_3__Burkholderiales; D_4__Comamonadaceae; D_5__Rhizobacter	0,1211	0,1682	65,04	43,8	329
D_0__Bacteria; D_1__Proteobacteria; D_2__Epsilonproteobacteria; D_3__Campylobacterales; D_4__Helicobacteraceae; D_5__Sulfurimonas; D_6__uncultured bacterium	0,1201	0,1667	65,21	33,8	279
D_0__Bacteria; D_1__Parcubacteria; D_2__uncultured bacterium; D_3__uncultured bacterium; D_4__uncultured bacterium; D_5__uncultured bacterium; D_6__uncultured bacterium	0,1194	0,1658	65,38	241	37,5
D_0__Bacteria; D_1__Parcubacteria; D_2__uncultured Parcubacteria group bacterium; D_3__uncultured Parcubacteria group bacterium; D_4__uncultured Parcubacteria group bacterium; D_5__uncultured Parcubacteria group bacterium; D_6__uncultured Parcubacteria group bacterium	0,1159	0,161	65,54	222	4,88
D_0__Bacteria; D_1__Firmicutes; D_2__Negativicutes; D_3__Selenomonadales; D_4__Veillonellaceae; D_5__uncultured; D_6__uncultured bacterium	0,1146	0,1591	65,7	231	8,38
D_0__Bacteria; D_1__Parcubacteria; D_2__uncultured bacterium; D_3__uncultured bacterium; D_4__uncultured bacterium; D_5__uncultured bacterium; D_6__uncultured bacterium	0,1115	0,1548	65,85	10,3	408
D_0__Bacteria; D_1__Chloroflexi; D_2__Dehalococcoidia; D_3__GIF9; D_4__uncultured bacterium; D_5__uncultured bacterium; D_6__uncultured bacterium	0,1105	0,1535	66	206	5,38
D_0__Bacteria; D_1__Parcubacteria; D_2__uncultured bacterium; D_3__uncultured bacterium; D_4__uncultured bacterium; D_5__uncultured bacterium; D_6__uncultured bacterium	0,1098	0,1525	66,16	213	3,75
D_0__Bacteria; D_1__Proteobacteria; D_2__Betaproteobacteria; D_3__Rhodocyclales; D_4__Rhodocyclaceae	0,1091	0,1515	66,31	227	46
D_0__Bacteria; D_1__Firmicutes; D_2__Negativicutes; D_3__Selenomonadales; D_4__Veillonellaceae	0,109	0,1513	66,46	216	5
D_0__Bacteria; D_1__Proteobacteria; D_2__Betaproteobacteria; D_3__Nitrosomonadales; D_4__Gallionellaceae; D_5__Sideroxydans	0,103	0,143	66,6	20,5	332
D_0__Bacteria; D_1__Atribacteria; D_2__uncultured bacterium; D_3__uncultured bacterium; D_4__uncultured bacterium; D_5__uncultured bacterium; D_6__uncultured bacterium	0,103	0,143	66,75	202	4,88
D_0__Bacteria; D_1__Nitrospirae; D_2__Nitrospira; D_3__Nitrospirales; D_4__Nitrospiraceae; D_5__uncultured	0,1025	0,1423	66,89	202	3,38
D_0__Bacteria; D_1__Bacteroidetes; D_2__Sphingobacteriia; D_3__Sphingobacteriales; D_4__Sphingobacteriaceae; D_5__Mucilaginibacter; Ambiguous_taxa	0,1009	0,1401	67,03	9,5	213
D_0__Bacteria; D_1__Elusimicrobia; D_2__Elusimicrobia; D_3__Lineage IV; D_4__uncultured bacterium; D_5__uncultured bacterium; D_6__uncultured bacterium	0,1006	0,1397	67,17	199	6,25
D_0__Bacteria; D_1__Spirochaetae; D_2__Spirochaetes; D_3__Spirochaetales; D_4__uncultured; D_5__uncultured bacterium; D_6__uncultured bacterium	0,09642	0,1339	67,3	188	3,13
D_0__Bacteria; D_1__Parcubacteria; D_2__uncultured bacterium; D_3__uncultured bacterium; D_4__uncultured bacterium; D_5__uncultured bacterium; D_6__uncultured bacterium	0,09507	0,132	67,43	15,8	209
D_0__Bacteria; D_1__Proteobacteria; D_2__Betaproteobacteria; D_3__Nitrosomonadales; D_4__Gallionellaceae	0,09438	0,131	67,56	21,3	195
D_0__Bacteria; D_1__Proteobacteria; D_2__Deltaproteobacteria; D_3__Desulfovibrionales; D_4__Desulfovibrionaceae; D_5__Desulfovibrio; D_6__uncultured bacterium	0,09264	0,1286	67,69	187	5,75
D_0__Bacteria; D_1__Proteobacteria; D_2__Epsilonproteobacteria; D_3__Campylobacterales; D_4__Helicobacteraceae; D_5__Sulfurimonas	0,08916	0,1238	67,82	5,5	340
D_0__Bacteria; D_1__Proteobacteria; D_2__Betaproteobacteria; D_3__Burkholderiales; D_4__Comamonadaceae	0,0878	0,1219	67,94	33	195
D_0__Bacteria; D_1__Proteobacteria; D_2__Alphaproteobacteria; D_3__Sphingomonadales; D_4__Sphingomonadaceae; D_5__Novosphingobium; D_6__uncultured bacterium	0,08605	0,1195	68,06	8,75	169
D_0__Bacteria; D_1__Verrucomicrobia; D_2__OPB35 soil group	0,08523	0,1183	68,18	8,75	250
D_0__Bacteria; D_1__Cyanobacteria; D_2__ML635J-21	0,08502	0,118	68,3	171	4
D_0__Bacteria; D_1__Firmicutes; D_2__Clostridia; D_3__Clostridiales; D_4__Eubacteriaceae; D_5__Acetobacterium; D_6__uncultured bacterium	0,08258	0,1147	68,41	166	6,13
D_0__Bacteria; D_1__Cyanobacteria; D_2__Cyanobacteria; D_3__SubsectionIII; D_4__FamilyI	0,08135	0,1129	68,52	4,25	329
D_0__Bacteria; D_1__Proteobacteria; D_2__Betaproteobacteria; D_3__Rhodocyclales; D_4__Rhodocyclaceae	0,08008	0,1112	68,63	168	90,9
D_0__Bacteria; D_1__Proteobacteria; D_2__Gammaproteobacteria; D_3__Xanthomonadales; D_4__Xanthomonadaceae; D_5__Rhodanobacter; Ambiguous_taxa	0,07782	0,108	68,74	8,5	281
D_0__Bacteria; D_1__Proteobacteria; D_2__Betaproteobacteria; D_3__Nitrosomonadales; D_4__Nitrosomonadaceae; D_5__uncultured	0,07771	0,1079	68,85	106	251
D_0__Bacteria; D_1__Proteobacteria; D_2__Betaproteobacteria; D_3__Nitrosomonadales; D_4__Gallionellaceae; D_5__uncultured	0,07612	0,1057	68,96	168	43
D_0__Bacteria; D_1__Parcubacteria; D_2__Candidatus Moranbacteria; D_3__uncultured bacterium; D_4__uncultured bacterium; D_5__uncultured bacterium; D_6__uncultured bacterium	0,07543	0,1047	69,06	148	2,13
D_0__Bacteria; D_1__Actinobacteria; D_2__Thermoleophilia; D_3__Gaiellales; D_4__uncultured; D_5__uncultured bacterium; D_6__uncultured bacterium	0,07348	0,102	69,16	205	291
D_0__Archaea; D_1__Woesearchaeota (DHVEG-6); D_2__uncultured archaeon; D_3__uncultured archaeon; D_4__uncultured archaeon; D_5__uncultured archaeon; D_6__uncultured archaeon	0,07196	0,09991	69,26	146	1,5
D_0__Bacteria; D_1__Proteobacteria; D_2__Deltaproteobacteria; D_3__Desulfovibrionales; D_4__Desulfovibrionaceae; D_5__Desulfovibrio; Ambiguous_taxa	0,07167	0,09951	69,36	148	8,38
D_0__Bacteria; D_1__Bacteroidetes; D_2__Sphingobacteriia; D_3__Sphingobacteriales; D_4__env.OPS 17	0,07119	0,09884	69,46	4,75	278
D_0__Bacteria; D_1__Proteobacteria; D_2__Epsilonproteobacteria; D_3__Campylobacterales; D_4__Helicobacteraceae; D_5__Sulfurimonas; Ambiguous_taxa	0,07076	0,09825	69,56	144	6,63
D_0__Bacteria; D_1__Acidobacteria; D_2__Holophagae; D_3__Subgroup 7	0,07004	0,09725	69,66	45	167
D_0__Bacteria; D_1__Proteobacteria; D_2__Alphaproteobacteria; D_3__Rhodospirillales; D_4__Acetobacteraceae; D_5__Rhodovastum; D_6__uncultured bacterium	0,06974	0,09682	69,75	6,25	136
D_0__Bacteria; D_1__Proteobacteria; D_2__Betaproteobacteria; D_3__Burkholderiales; D_4__Oxalobacteraceae; D_5__Herminiimonas; D_6__uncultured bacterium	0,06953	0,09654	69,85	9,5	219
D_0__Bacteria; D_1__Proteobacteria; D_2__Deltaproteobacteria; D_3__Sva0485	0,06913	0,09599	69,95	137	4
D_0__Archaea; D_1__Euryarchaeota; D_2__Methanobacteria; D_3__Methanobacteriales; D_4__Methanobacteriaceae; D_5__Methanobacterium	0,06727	0,09341	70,04	132	1,38
D_0__Bacteria; D_1__Proteobacteria; D_2__Betaproteobacteria; D_3__Rhodocyclales; D_4__Rhodocyclaceae	0,06666	0,09256	70,13	10	134
D_0__Bacteria; D_1__Gemmatimonadetes; D_2__Gemmatimonadetes; D_3__Gemmatimonadales; D_4__Gemmatimonadaceae; D_5__uncultured; D_6__uncultured bacterium	0,06478	0,08994	70,22	192	287
D_0__Bacteria; D_1__Chloroflexi; D_2__Gitt-GS-136	0,06471	0,08985	70,31	163	289
D_0__Bacteria; D_1__Spirochaetae; D_2__Spirochaetes; D_3__Spirochaetales; D_4__Spirochaetaceae; D_5__uncultured; Ambiguous_taxa	0,06434	0,08934	70,4	129	25,5
D_0__Bacteria; D_1__Proteobacteria; D_2__Alphaproteobacteria; D_3__Rhizobiales; D_4__Rhodobiaceae; D_5__uncultured; D_6__uncultured bacterium	0,06376	0,08853	70,49	194	150
D_0__Bacteria; D_1__Bacteroidetes; D_2__Bacteroidia; D_3__Bacteroidales; D_4__Porphyromonadaceae; D_5__Paludibacter	0,06361	0,08831	70,58	121	68,1
D_0__Bacteria; D_1__Proteobacteria; D_2__Epsilonproteobacteria; D_3__Campylobacterales; D_4__Helicobacteraceae; D_5__Sulfurovum; D_6__uncultured bacterium	0,06346	0,08811	70,67	125	2,5
D_0__Bacteria; D_1__Proteobacteria; D_2__Epsilonproteobacteria; D_3__Campylobacterales; D_4__Campylobacteraceae; D_5__Sulfurospirillum; D_6__uncultured bacterium	0,06313	0,08765	70,75	35	107
D_0__Bacteria; D_1__Bacteroidetes; D_2__Sphingobacteriia; D_3__Sphingobacteriales	0,06199	0,08607	70,84	123	214
D_0__Bacteria; D_1__Firmicutes; D_2__Clostridia; D_3__Clostridiales; D_4__Clostridiaceae 1; D_5__Clostridium sensu stricto 1	0,06154	0,08545	70,92	16,3	141
D_0__Bacteria; D_1__FCPU426; D_2__uncultured bacterium; D_3__uncultured bacterium; D_4__uncultured bacterium; D_5__uncultured bacterium; D_6__uncultured bacterium	0,06131	0,08512	71,01	52	176
D_0__Bacteria; D_1__Acidobacteria; D_2__Holophagae; D_3__Holophagales; D_4__Holophagaceae	0,06092	0,08459	71,09	36,5	191
D_0__Bacteria; D_1__Bacteroidetes; D_2__Sphingobacteriia; D_3__Sphingobacteriales; D_4__S15A-MN91; D_5__uncultured bacterium; D_6__uncultured bacterium	0,06015	0,08352	71,18	121	11,9
D_0__Bacteria; D_1__Proteobacteria; D_2__Betaproteobacteria; D_3__Rhodocyclales; D_4__Rhodocyclaceae	0,06013	0,08349	71,26	14,3	130
D_0__Bacteria; D_1__Bacteroidetes; D_2__Sphingobacteriia; D_3__Sphingobacteriales; D_4__PHOS-HE51; D_5__uncultured bacterium; D_6__uncultured bacterium	0,05971	0,0829	71,34	4	206
D_0__Bacteria; D_1__Spirochaetae; D_2__Spirochaetes; D_3__Spirochaetales; D_4__Spirochaetaceae; D_5__uncultured; D_6__uncultured bacterium	0,05953	0,08265	71,43	120	14,9
D_0__Bacteria; D_1__Actinobacteria; D_2__Thermoleophilia; D_3__Gaiellales; D_4__uncultured	0,05718	0,07938	71,51	20,5	126
D_0__Bacteria; D_1__Bacteroidetes; D_2__Bacteroidia; D_3__Bacteroidales; D_4__Porphyromonadaceae; D_5__Microbacter; D_6__Microbacter margulisiae	0,05708	0,07925	71,59	60,8	148
D_0__Bacteria; D_1__Chloroflexi; D_2__KD4-96; Ambiguous_taxa; Ambiguous_taxa; Ambiguous_taxa; Ambiguous_taxa	0,05688	0,07897	71,66	20,8	163
D_0__Bacteria; D_1__Chloroflexi; D_2__Anaerolineae; D_3__Anaerolineales; D_4__Anaerolineaceae; D_5__uncultured	0,05651	0,07846	71,74	113	2,5
D_0__Bacteria; D_1__Proteobacteria; D_2__Betaproteobacteria; D_3__Burkholderiales; D_4__Comamonadaceae	0,05624	0,07808	71,82	46	160
D_0__Bacteria; D_1__Proteobacteria; D_2__Betaproteobacteria; D_3__Neisseriales; D_4__Neisseriaceae; D_5__Chromobacterium	0,05619	0,07801	71,9	6,25	174
D_0__Bacteria; D_1__Parcubacteria; D_2__Candidatus Magasanikbacteria; D_3__uncultured bacterium; D_4__uncultured bacterium; D_5__uncultured bacterium; D_6__uncultured bacterium	0,05561	0,07722	71,98	106	1,88
D_0__Bacteria; D_1__Firmicutes; D_2__Bacilli; D_3__Bacillales; D_4__Bacillaceae; D_5__Bacillus	0,05551	0,07707	72,05	201	238
D_0__Bacteria; D_1__Parcubacteria; D_2__uncultured bacterium; D_3__uncultured bacterium; D_4__uncultured bacterium; D_5__uncultured bacterium; D_6__uncultured bacterium	0,05531	0,0768	72,13	12,8	132
D_0__Bacteria; D_1__Proteobacteria; D_2__Deltaproteobacteria; D_3__Desulfovibrionales; D_4__Desulfovibrionaceae; D_5__Desulfovibrio	0,05474	0,076	72,21	111	4,63
D_0__Bacteria; D_1__Firmicutes; D_2__Bacilli; D_3__Bacillales; D_4__Bacillaceae; D_5__Bacillus	0,05394	0,07489	72,28	261	219
D_0__Bacteria; D_1__Proteobacteria; D_2__Betaproteobacteria; D_3__Rhodocyclales; D_4__Rhodocyclaceae	0,05389	0,07482	72,36	74,5	181
D_0__Bacteria; D_1__Proteobacteria; D_2__Betaproteobacteria; D_3__Burkholderiales; D_4__Comamonadaceae	0,05283	0,07336	72,43	21,8	203
D_0__Bacteria; D_1__Proteobacteria; D_2__Betaproteobacteria; D_3__Burkholderiales; D_4__Comamonadaceae	0,05283	0,07335	72,5	199	248
D_0__Bacteria; D_1__Proteobacteria; D_2__Deltaproteobacteria; D_3__Desulfobacterales; D_4__Desulfobulbaceae; D_5__Desulfurivibrio; D_6__uncultured bacterium	0,05282	0,07334	72,58	108	6,88
D_0__Bacteria; D_1__Bacteroidetes; D_2__SB-5	0,05221	0,07249	72,65	107	6,75
D_0__Bacteria; D_1__Proteobacteria; D_2__Betaproteobacteria; D_3__Burkholderiales; D_4__Oxalobacteraceae; D_5__Undibacterium; D_6__uncultured bacterium	0,0513	0,07123	72,72	21,8	196
D_0__Bacteria; D_1__Cyanobacteria; D_2__Cyanobacteria; D_3__SubsectionI; D_4__FamilyI; D_5__Cyanobacterium	0,05116	0,07103	72,79	61	127
D_0__Bacteria; D_1__Nitrospirae; D_2__Nitrospira; D_3__Nitrospirales; D_4__FW13	0,0511	0,07094	72,86	105	13,8
D_0__Bacteria; D_1__Proteobacteria; D_2__Epsilonproteobacteria; D_3__Campylobacterales; D_4__Campylobacteraceae; D_5__Sulfurospirillum; D_6__uncultured bacterium	0,05048	0,07009	72,93	103	5,13
D_0__Bacteria; D_1__Chloroflexi; D_2__KD4-96; Ambiguous_taxa; Ambiguous_taxa; Ambiguous_taxa; Ambiguous_taxa	0,05038	0,06994	73	131	238
D_0__Bacteria; D_1__Proteobacteria; D_2__Betaproteobacteria; D_3__Hydrogenophilales; D_4__Hydrogenophilaceae; D_5__Sulfuricella	0,04995	0,06936	73,07	90	145
D_0__Bacteria; D_1__Proteobacteria; D_2__Betaproteobacteria; D_3__Nitrosomonadales; D_4__Gallionellaceae; D_5__Sideroxydans; D_6__uncultured bacterium	0,04901	0,06805	73,14	18,8	131
D_0__Archaea; D_1__Hadesarchaea; D_2__uncultured archaeon; D_3__uncultured archaeon; D_4__uncultured archaeon; D_5__uncultured archaeon; D_6__uncultured archaeon	0,04862	0,0675	73,21	92,3	1,25
D_0__Bacteria; D_1__Parcubacteria; D_2__uncultured bacterium; D_3__uncultured bacterium; D_4__uncultured bacterium; D_5__uncultured bacterium; D_6__uncultured bacterium	0,04848	0,06732	73,27	94,5	2,38
D_0__Bacteria; D_1__Proteobacteria; D_2__Betaproteobacteria; D_3__Burkholderiales; D_4__Oxalobacteraceae; D_5__Herminiimonas; D_6__uncultured bacterium	0,04759	0,06608	73,34	9,75	191
D_0__Bacteria; D_1__Acidobacteria; D_2__Acidobacteria; D_3__Acidobacteriales; D_4__Acidobacteriaceae (Subgroup 1); D_5__uncultured	0,04747	0,06591	73,41	33	136
D_0__Bacteria; D_1__Proteobacteria; D_2__Betaproteobacteria; D_3__Nitrosomonadales; D_4__Gallionellaceae; D_5__Gallionella; D_6__uncultured bacterium	0,0467	0,06484	73,47	47,3	137
D_0__Bacteria; D_1__Cyanobacteria; D_2__ML635J-21	0,04655	0,06463	73,54	92,3	2,25
D_0__Bacteria; D_1__Proteobacteria; D_2__Gammaproteobacteria; D_3__Pseudomonadales; D_4__Moraxellaceae; D_5__Acinetobacter; Ambiguous_taxa	0,04576	0,06354	73,6	90	4,38
D_0__Bacteria; D_1__Proteobacteria; D_2__Epsilonproteobacteria; D_3__Campylobacterales; D_4__Campylobacteraceae; D_5__Sulfurospirillum; Ambiguous_taxa	0,04537	0,063	73,66	91,3	4,25
D_0__Bacteria; D_1__Actinobacteria; D_2__Actinobacteria; D_3__Micrococcales; D_4__Cellulomonadaceae; D_5__Actinotalea; Ambiguous_taxa	0,04468	0,06203	73,72	231	239
D_0__Bacteria; D_1__Proteobacteria; D_2__Betaproteobacteria; D_3__Nitrosomonadales; D_4__Gallionellaceae; D_5__Gallionella; D_6__uncultured bacterium	0,04423	0,06141	73,79	115	124
D_0__Bacteria; D_1__Proteobacteria; D_2__Betaproteobacteria; D_3__Rhodocyclales; D_4__Rhodocyclaceae; D_5__uncultured	0,04412	0,06126	73,85	87,8	51,8
D_0__Bacteria; D_1__Proteobacteria; D_2__Deltaproteobacteria; D_3__Desulfuromonadales; D_4__Geobacteraceae; D_5__Geobacter; D_6__uncultured bacterium	0,044	0,06109	73,91	43	132
D_0__Bacteria; D_1__Chloroflexi; D_2__Gitt-GS-136	0,04398	0,06106	73,97	272	241
D_0__Bacteria; D_1__Acidobacteria; D_2__Holophagae; D_3__Holophagales; D_4__Holophagaceae; D_5__uncultured	0,04368	0,06065	74,03	46,8	115
D_0__Bacteria; D_1__Proteobacteria; D_2__Betaproteobacteria; D_3__Ferrovales; D_4__Ferrovaceae; D_5__Ferrovum; D_6__uncultured bacterium	0,0426	0,05915	74,09	4,75	158
D_0__Bacteria; D_1__Parcubacteria; D_2__Candidatus Nomurabacteria; D_3__uncultured bacterium; D_4__uncultured bacterium; D_5__uncultured bacterium; D_6__uncultured bacterium	0,04217	0,05855	74,15	3	144
D_0__Bacteria; D_1__Chloroflexi; D_2__Dehalococcoidia; D_3__Dehalococcoidales; D_4__uncultured	0,04204	0,05836	74,21	82,8	1,75
D_0__Bacteria; D_1__Cyanobacteria; D_2__ML635J-21; D_3__uncultured bacterium; D_4__uncultured bacterium; D_5__uncultured bacterium; D_6__uncultured bacterium	0,04163	0,05781	74,26	28,5	89,3
D_0__Bacteria; D_1__Bacteroidetes; D_2__Flavobacteriia; D_3__Flavobacteriales; D_4__Flavobacteriaceae; D_5__Pricia	0,04157	0,05772	74,32	104	46
D_0__Bacteria; D_1__Elusimicrobia; D_2__Elusimicrobia; D_3__HydGH-Bac75; D_4__uncultured bacterium; D_5__uncultured bacterium; D_6__uncultured bacterium	0,04137	0,05745	74,38	81,3	1,88
D_0__Archaea; D_1__Hadesarchaea; D_2__uncultured archaeon; D_3__uncultured archaeon; D_4__uncultured archaeon; D_5__uncultured archaeon; D_6__uncultured archaeon	0,04026	0,0559	74,43	78	1,63
D_0__Bacteria; D_1__Parcubacteria; D_2__Candidatus Falkowbacteria	0,04024	0,05587	74,49	3	154
D_0__Bacteria; D_1__Chlorobi; D_2__Chlorobia; D_3__Chlorobiales; D_4__Chlorobiaceae; D_5__Chlorobaculum	0,04005	0,05561	74,55	79	5
D_0__Bacteria; D_1__Nitrospirae; D_2__Nitrospira; D_3__Nitrospirales; D_4__FW13; D_5__uncultured bacterium; D_6__uncultured bacterium	0,03973	0,05516	74,6	34,8	147
D_0__Bacteria; D_1__Parcubacteria; D_2__Candidatus Azambacteria; D_3__uncultured bacterium; D_4__uncultured bacterium; D_5__uncultured bacterium; D_6__uncultured bacterium	0,03943	0,05475	74,66	32,5	169
D_0__Bacteria; D_1__Elusimicrobia; D_2__Elusimicrobia; D_3__Lineage IV; D_4__uncultured bacterium; D_5__uncultured bacterium; D_6__uncultured bacterium	0,03882	0,05389	74,71	64,8	77,8
D_0__Bacteria; D_1__Proteobacteria; D_2__Deltaproteobacteria; D_3__Desulfovibrionales; D_4__Desulfovibrionaceae; D_5__Desulfovibrio; D_6__uncultured bacterium	0,03878	0,05385	74,76	79,3	4,63
D_0__Bacteria; D_1__Actinobacteria; D_2__Actinobacteria; D_3__Micrococcales	0,03869	0,05371	74,82	116	116
D_0__Bacteria; D_1__Proteobacteria; D_2__Betaproteobacteria; D_3__Rhodocyclales; D_4__Rhodocyclaceae	0,03868	0,0537	74,87	81,5	12,9
D_0__Bacteria; D_1__Bacteroidetes; D_2__Sphingobacteriia; D_3__Sphingobacteriales; D_4__Z4MB62	0,038	0,05276	74,92	81	32,3
D_0__Bacteria; D_1__Proteobacteria; D_2__Betaproteobacteria; D_3__Burkholderiales; D_4__Comamonadaceae	0,03799	0,05275	74,98	12,8	83
D_0__Bacteria; D_1__Proteobacteria; D_2__Alphaproteobacteria; D_3__Sphingomonadales; D_4__Sphingomonadaceae; D_5__Sphingobium; Ambiguous_taxa	0,03739	0,05191	75,03	4,75	80,5
D_0__Bacteria; D_1__Proteobacteria; D_2__Betaproteobacteria; D_3__Nitrosomonadales; D_4__Gallionellaceae; D_5__Sideroxydans	0,03724	0,05171	75,08	16	114
D_0__Bacteria; D_1__Proteobacteria; D_2__Betaproteobacteria; D_3__Burkholderiales; D_4__Oxalobacteraceae	0,03711	0,05153	75,13	4,25	139
D_0__Bacteria; D_1__Actinobacteria; D_2__Thermoleophilia; D_3__Gaiellales; D_4__Gaiellaceae; D_5__Gaiella	0,03661	0,05084	75,18	99	125
D_0__Bacteria; D_1__Acidobacteria; D_2__Acidobacteria; D_3__Acidobacteriales; D_4__Acidobacteriaceae (Subgroup 1); D_5__Candidatus Koribacter	0,03634	0,05046	75,23	6,75	78,1
D_0__Bacteria; D_1__Proteobacteria; D_2__Betaproteobacteria; D_3__Nitrosomonadales; D_4__Gallionellaceae; D_5__Sideroxydans; D_6__uncultured bacterium	0,03612	0,05015	75,28	30,5	152
D_0__Bacteria; D_1__Actinobacteria; D_2__Thermoleophilia; D_3__Gaiellales; D_4__uncultured; D_5__uncultured bacterium; D_6__uncultured bacterium	0,03603	0,05003	75,33	88	149
D_0__Bacteria; D_1__Acidobacteria; D_2__Holophagae; D_3__Holophagae Incertae Sedis; D_4__Unknown Family; D_5__Thermoanaerobaculum; D_6__uncultured bacterium	0,03599	0,04997	75,38	6,25	113
D_0__Bacteria; D_1__Proteobacteria; D_2__Deltaproteobacteria; D_3__Myxococcales; D_4__bacteriap25; D_5__uncultured bacterium; D_6__uncultured bacterium	0,03551	0,04931	75,43	4	131
D_0__Bacteria; D_1__Proteobacteria; D_2__Deltaproteobacteria; D_3__Desulfobacterales; D_4__Desulfobulbaceae; D_5__Desulfobulbus; D_6__uncultured bacterium	0,03518	0,04885	75,48	82	69,4
D_0__Bacteria; D_1__Parcubacteria; D_2__uncultured bacterium; D_3__uncultured bacterium; D_4__uncultured bacterium; D_5__uncultured bacterium; D_6__uncultured bacterium	0,03493	0,04849	75,53	42	104
D_0__Bacteria; D_1__Proteobacteria; D_2__Betaproteobacteria	0,03462	0,04807	75,58	7,25	80,1
D_0__Bacteria; D_1__Actinobacteria; D_2__Actinobacteria; D_3__Micrococcales; D_4__Microbacteriaceae	0,03448	0,04787	75,63	154	142
D_0__Bacteria; D_1__Acidobacteria; D_2__Subgroup 2; D_3__uncultured bacterium; D_4__uncultured bacterium; D_5__uncultured bacterium; D_6__uncultured bacterium	0,03438	0,04774	75,67	3,75	90,8
D_0__Bacteria; D_1__Bacteroidetes; D_2__Bacteroidia; D_3__Bacteroidales; D_4__Prolixibacteraceae; D_5__BSV13; D_6__uncultured bacterium	0,03437	0,04771	75,72	27,5	80,4
D_0__Bacteria; D_1__Chloroflexi; D_2__Dehalococcoidia; D_3__vadinBA26; D_4__uncultured bacterium; D_5__uncultured bacterium; D_6__uncultured bacterium	0,03429	0,04761	75,77	66,8	1,38
D_0__Bacteria; D_1__Chloroflexi; D_2__Dehalococcoidia; D_3__GIF9	0,03419	0,04747	75,82	63,3	3
D_0__Bacteria; D_1__Proteobacteria; D_2__Betaproteobacteria; D_3__Nitrosomonadales; D_4__Gallionellaceae; D_5__Gallionella; D_6__uncultured bacterium	0,03416	0,04744	75,86	49,8	93,4
D_0__Bacteria; D_1__Gemmatimonadetes; D_2__Gemmatimonadetes; D_3__Gemmatimonadales; D_4__Gemmatimonadaceae; D_5__uncultured; Ambiguous_taxa	0,03391	0,04709	75,91	98	48,3
D_0__Bacteria; D_1__Acidobacteria; D_2__Holophagae; D_3__Holophagales; D_4__Holophagaceae; D_5__uncultured	0,03385	0,047	75,96	12,3	78
D_0__Bacteria; D_1__Bacteroidetes; D_2__Sphingobacteriia; D_3__Sphingobacteriales; D_4__KD3-93	0,03361	0,04667	76	4,25	134
D_0__Bacteria; D_1__Verrucomicrobia; D_2__OPB35 soil group; D_3__uncultured bacterium; D_4__uncultured bacterium; D_5__uncultured bacterium; D_6__uncultured bacterium	0,03352	0,04654	76,05	18	77
D_0__Bacteria; D_1__Proteobacteria; D_2__Deltaproteobacteria; D_3__Bdellovibrionales; D_4__Bacteriovoracaceae; D_5__Bacteriovorax	0,0335	0,04651	76,1	27,3	82
D_0__Bacteria; D_1__Chloroflexi; D_2__Anaerolineae; D_3__Anaerolineales; D_4__Anaerolineaceae; D_5__uncultured	0,03322	0,04612	76,14	53	84,5
D_0__Bacteria; D_1__Microgenomates; D_2__Candidatus Woesebacteria; D_3__uncultured Microgenomates group bacterium; D_4__uncultured Microgenomates group bacterium; D_5__uncultured Microgenomates group bacterium; D_6__uncultured Microgenomates group bacterium	0,03319	0,04608	76,19	1,25	143
D_0__Bacteria; D_1__Proteobacteria; D_2__Betaproteobacteria; D_3__Methylophilales; D_4__Methylophilaceae; D_5__Methylotenera	0,03306	0,0459	76,24	8,25	75,9
D_0__Bacteria; D_1__Nitrospirae; D_2__Nitrospira; D_3__Nitrospirales; D_4__BMS9AB35; D_5__uncultured bacterium; D_6__uncultured bacterium	0,03299	0,0458	76,28	15,5	119
D_0__Bacteria; D_1__Proteobacteria; D_2__Alphaproteobacteria; D_3__Rhizobiales; D_4__Bradyrhizobiaceae; D_5__Bradyrhizobium	0,03242	0,04501	76,33	14,8	120
D_0__Bacteria; D_1__Nitrospirae; D_2__Nitrospira; D_3__Nitrospirales; D_4__Nitrospiraceae; D_5__uncultured; D_6__uncultured bacterium	0,03224	0,04477	76,37	65,5	9,5
D_0__Bacteria; D_1__Proteobacteria; D_2__Deltaproteobacteria; D_3__Desulfuromonadales; D_4__Geobacteraceae; D_5__Geobacter; D_6__uncultured bacterium	0,03223	0,04475	76,42	67	8,88
D_0__Bacteria; D_1__Acidobacteria; D_2__Subgroup 2	0,03221	0,04472	76,46	4,25	91,8
D_0__Bacteria; D_1__Proteobacteria; D_2__Deltaproteobacteria; D_3__Syntrophobacterales; D_4__Syntrophaceae; D_5__Syntrophus	0,03166	0,04395	76,5	72,5	20,5
D_0__Bacteria; D_1__Proteobacteria; D_2__Betaproteobacteria; D_3__Burkholderiales; D_4__Comamonadaceae	0,03161	0,04389	76,55	4,75	64,6
D_0__Bacteria; D_1__Proteobacteria; D_2__Epsilonproteobacteria; D_3__Campylobacterales; D_4__Helicobacteraceae; D_5__Sulfurimonas	0,0311	0,04318	76,59	54,5	51,9
D_0__Bacteria; D_1__Spirochaetae; D_2__Spirochaetes; D_3__Spirochaetales; D_4__uncultured; D_5__uncultured bacterium; D_6__uncultured bacterium	0,03106	0,04313	76,63	61,8	2
D_0__Bacteria; D_1__Verrucomicrobia; D_2__OPB35 soil group; Ambiguous_taxa; Ambiguous_taxa; Ambiguous_taxa; Ambiguous_taxa	0,03086	0,04285	76,68	26,8	77,6
D_0__Bacteria; D_1__Actinobacteria; D_2__Thermoleophilia; D_3__Gaiellales; D_4__uncultured; D_5__uncultured bacterium; D_6__uncultured bacterium	0,0308	0,04277	76,72	97,3	155
D_0__Bacteria; D_1__Nitrospirae; D_2__Nitrospira; D_3__Nitrospirales; D_4__Nitrospiraceae; D_5__uncultured bacterium; D_6__uncultured bacterium	0,0307	0,04263	76,76	59,8	1
D_0__Bacteria; D_1__Actinobacteria; D_2__Coriobacteriia; D_3__Coriobacteriales; D_4__Coriobacteriaceae; D_5__uncultured; Ambiguous_taxa	0,03004	0,0417	76,8	37,3	76,4
D_0__Bacteria; D_1__Actinobacteria; D_2__Thermoleophilia; D_3__Solirubrobacterales; D_4__TM146; Ambiguous_taxa; Ambiguous_taxa	0,02999	0,04164	76,85	126	170
D_0__Bacteria; D_1__Proteobacteria; D_2__Epsilonproteobacteria; D_3__Campylobacterales; D_4__Campylobacteraceae; D_5__Sulfurospirillum; Ambiguous_taxa	0,02951	0,04097	76,89	59,5	7,38
D_0__Bacteria; D_1__Proteobacteria; D_2__Betaproteobacteria; D_3__Nitrosomonadales; D_4__Gallionellaceae	0,02934	0,04073	76,93	8,25	61,8
D_0__Bacteria; D_1__Proteobacteria; D_2__Alphaproteobacteria; D_3__Rhizobiales; D_4__alphaI cluster; Ambiguous_taxa; Ambiguous_taxa	0,02918	0,04051	76,97	4	69,6
D_0__Bacteria; D_1__Chloroflexi; D_2__KD4-96; D_3__uncultured bacterium; D_4__uncultured bacterium; D_5__uncultured bacterium; D_6__uncultured bacterium	0,02913	0,04045	77,01	61	134
D_0__Bacteria; D_1__Parcubacteria; D_2__Candidatus Nomurabacteria	0,02903	0,04031	77,05	18,5	65,4
D_0__Bacteria; D_1__Proteobacteria; D_2__Epsilonproteobacteria; D_3__Campylobacterales; D_4__Helicobacteraceae; D_5__Sulfurimonas; D_6__uncultured bacterium	0,02892	0,04016	77,09	26,8	98,3
D_0__Bacteria; D_1__Proteobacteria; D_2__Betaproteobacteria; D_3__Nitrosomonadales; D_4__Nitrosomonadaceae; D_5__uncultured	0,02861	0,03972	77,13	95	164
D_0__Bacteria; D_1__SR1 (Absconditabacteria); Ambiguous_taxa; Ambiguous_taxa; Ambiguous_taxa; Ambiguous_taxa; Ambiguous_taxa	0,0285	0,03957	77,17	57	8,63
D_0__Bacteria; D_1__Parcubacteria; D_2__uncultured bacterium; D_3__uncultured bacterium; D_4__uncultured bacterium; D_5__uncultured bacterium; D_6__uncultured bacterium	0,02801	0,03889	77,21	4,75	68,6
D_0__Bacteria; D_1__Verrucomicrobia; D_2__Verrucomicrobia Incertae Sedis; D_3__Unknown Order; D_4__Unknown Family; D_5__Candidatus Methylacidiphilum; D_6__uncultured bacterium	0,02785	0,03867	77,25	14,8	56,8
D_0__Bacteria; D_1__Proteobacteria; D_2__Alphaproteobacteria; D_3__Rhizobiales; D_4__Rhodobiaceae; D_5__uncultured; D_6__uncultured bacterium	0,02758	0,03829	77,28	80,3	65,3
D_0__Bacteria; D_1__Acidobacteria; D_2__Subgroup 6; Ambiguous_taxa; Ambiguous_taxa; Ambiguous_taxa; Ambiguous_taxa	0,02754	0,03824	77,32	95,8	76,6
D_0__Bacteria; D_1__Parcubacteria; D_2__Candidatus Falkowbacteria	0,0275	0,03819	77,36	56,5	14,8
D_0__Bacteria; D_1__Proteobacteria; D_2__Gammaproteobacteria; D_3__Pseudomonadales; D_4__Moraxellaceae; D_5__Acinetobacter	0,02713	0,03767	77,4	54	3,13
D_0__Bacteria; D_1__Parcubacteria; D_2__Candidatus Yanofskybacteria; D_3__uncultured bacterium; D_4__uncultured bacterium; D_5__uncultured bacterium; D_6__uncultured bacterium	0,02704	0,03754	77,44	52,8	0,75
D_0__Bacteria; D_1__Proteobacteria; D_2__Betaproteobacteria; D_3__Nitrosomonadales; D_4__Gallionellaceae	0,02704	0,03754	77,47	20,8	96,9
D_0__Bacteria; D_1__Actinobacteria; D_2__TakashiAC-B11	0,02699	0,03747	77,51	124	124
D_0__Bacteria; D_1__Proteobacteria; D_2__Betaproteobacteria; D_3__Nitrosomonadales; D_4__Gallionellaceae; D_5__Candidatus Nitrotoga; D_6__uncultured bacterium	0,02695	0,03742	77,55	57,5	9
D_0__Bacteria; D_1__Proteobacteria; D_2__Deltaproteobacteria; D_3__Syntrophobacterales; D_4__Syntrophaceae; D_5__Syntrophus	0,02675	0,03715	77,59	58	11,4
D_0__Bacteria; D_1__Actinobacteria; D_2__Thermoleophilia; D_3__Solirubrobacterales; D_4__Solirubrobacteraceae; D_5__Solirubrobacter; D_6__uncultured bacterium	0,02665	0,037	77,62	153	124
D_0__Bacteria; D_1__Proteobacteria; D_2__Alphaproteobacteria; D_3__Rhizobiales; D_4__Rhodobiaceae; D_5__uncultured; D_6__uncultured bacterium	0,02661	0,03695	77,66	108	78,8
D_0__Bacteria; D_1__Parcubacteria; D_2__Candidatus Nomurabacteria	0,02642	0,03668	77,7	1,5	110
D_0__Bacteria; D_1__Bacteroidetes; D_2__Sphingobacteriia; D_3__Sphingobacteriales; D_4__Chitinophagaceae; D_5__uncultured; Ambiguous_taxa	0,02617	0,03634	77,73	15,5	70,4
D_0__Bacteria; D_1__Firmicutes; D_2__Bacilli; D_3__Bacillales; D_4__Alicyclobacillaceae; D_5__Tumebacillus	0,02612	0,03627	77,77	44,5	71
D_0__Bacteria; D_1__Acidobacteria; D_2__Holophagae; D_3__TPD-58; D_4__uncultured bacterium; D_5__uncultured bacterium; D_6__uncultured bacterium	0,02563	0,03559	77,8	24,3	83,9
D_0__Bacteria; D_1__Firmicutes; D_2__Bacilli; D_3__Bacillales; D_4__Planococcaceae; Ambiguous_taxa; D_6__uncultured bacterium	0,02554	0,03546	77,84	90,8	49,6
D_0__Bacteria; D_1__Chloroflexi; D_2__Dehalococcoidia; D_3__Sh765B-AG-111; D_4__uncultured bacterium; D_5__uncultured bacterium; D_6__uncultured bacterium	0,02551	0,03543	77,88	50	0,75
D_0__Bacteria; D_1__Proteobacteria; D_2__Betaproteobacteria; D_3__Rhodocyclales; D_4__Rhodocyclaceae; D_5__Sulfuritalea	0,02549	0,03539	77,91	55	34,1
D_0__Bacteria; D_1__Saccharibacteria; D_2__uncultured bacterium; D_3__uncultured bacterium; D_4__uncultured bacterium; D_5__uncultured bacterium; D_6__uncultured bacterium	0,0254	0,03527	77,95	50,8	3,88
D_0__Bacteria; D_1__Parcubacteria; D_2__Candidatus Azambacteria; D_3__uncultured bacterium; D_4__uncultured bacterium; D_5__uncultured bacterium; D_6__uncultured bacterium	0,02524	0,03505	77,98	2,5	52,6
D_0__Bacteria; D_1__Proteobacteria; D_2__Betaproteobacteria; D_3__Burkholderiales; D_4__Comamonadaceae; D_5__uncultured	0,02495	0,03464	78,02	6,5	52,3
D_0__Bacteria; D_1__Bacteroidetes; D_2__Sphingobacteriia; D_3__Sphingobacteriales; D_4__Chitinophagaceae; D_5__Ferruginibacter; D_6__uncultured bacterium	0,0248	0,03443	78,05	5,5	53,9
D_0__Bacteria; D_1__Gemmatimonadetes; D_2__Gemmatimonadetes; D_3__Gemmatimonadales; D_4__Gemmatimonadaceae; D_5__uncultured	0,02478	0,03441	78,08	31,3	73,6
D_0__Bacteria; D_1__Proteobacteria; D_2__Betaproteobacteria; D_3__Burkholderiales; D_4__Comamonadaceae	0,02466	0,03424	78,12	8,5	53,1
D_0__Bacteria; D_1__Parcubacteria; D_2__uncultured bacterium; D_3__uncultured bacterium; D_4__uncultured bacterium; D_5__uncultured bacterium; D_6__uncultured bacterium	0,02445	0,03394	78,15	0,75	104
D_0__Bacteria; D_1__Proteobacteria; D_2__Betaproteobacteria; D_3__Hydrogenophilales; D_4__Hydrogenophilaceae; D_5__uncultured; D_6__uncultured bacterium	0,02438	0,03385	78,19	4	59
D_0__Bacteria; D_1__Proteobacteria; D_2__Alphaproteobacteria; D_3__Rhodospirillales; D_4__Acetobacteraceae; D_5__Rhodovastum; D_6__uncultured bacterium	0,02426	0,03368	78,22	2,25	47,5
D_0__Bacteria; D_1__Microgenomates; D_2__Candidatus Woesebacteria; D_3__uncultured Microgenomates group bacterium; D_4__uncultured Microgenomates group bacterium; D_5__uncultured Microgenomates group bacterium; D_6__uncultured Microgenomates group bacterium	0,02414	0,03352	78,25	48,8	10,4
D_0__Bacteria; D_1__Proteobacteria; D_2__Epsilonproteobacteria; D_3__Campylobacterales; D_4__Helicobacteraceae; D_5__Sulfuricurvum; D_6__uncultured Epsilonproteobacteria bacterium	0,0241	0,03346	78,29	66	26,3
D_0__Bacteria; D_1__Proteobacteria; D_2__Betaproteobacteria; D_3__Rhodocyclales; D_4__Rhodocyclaceae; D_5__Sterolibacterium; D_6__uncultured bacterium	0,02408	0,03344	78,32	6,75	69,4
D_0__Bacteria; D_1__Spirochaetae; D_2__Spirochaetes; D_3__Spirochaetales; D_4__Spirochaetaceae; D_5__Treponema 2; Ambiguous_taxa	0,02399	0,03331	78,35	42,8	51,9
D_0__Bacteria; D_1__Chloroflexi; D_2__Dehalococcoidia; D_3__vadinBA26; D_4__uncultured bacterium; D_5__uncultured bacterium; D_6__uncultured bacterium	0,02392	0,03322	78,39	46,5	1
D_0__Bacteria; D_1__Proteobacteria; D_2__Betaproteobacteria; D_3__Nitrosomonadales; D_4__Gallionellaceae; D_5__Candidatus Nitrotoga; D_6__uncultured bacterium	0,0239	0,03318	78,42	4,25	71,1
D_0__Bacteria; D_1__Proteobacteria; D_2__Deltaproteobacteria; D_3__Syntrophobacterales; D_4__Syntrophaceae; D_5__Desulfobacca; D_6__uncultured bacterium	0,02384	0,03311	78,45	14,8	57,5
D_0__Bacteria; D_1__Acidobacteria; D_2__Holophagae; D_3__Holophagales; D_4__Holophagaceae; D_5__uncultured; D_6__uncultured bacterium	0,02379	0,03303	78,49	49,8	5,13
D_0__Bacteria; D_1__Firmicutes; D_2__Clostridia; D_3__Clostridiales; D_4__Clostridiaceae 1; D_5__Clostridium sensu stricto 9; Ambiguous_taxa	0,02379	0,03303	78,52	10,3	65
D_0__Bacteria; D_1__Proteobacteria; D_2__Betaproteobacteria; D_3__Burkholderiales; D_4__Comamonadaceae	0,02376	0,03299	78,55	5,75	49,4
D_0__Bacteria; D_1__Acidobacteria; D_2__Acidobacteria; D_3__Acidobacteriales; D_4__Acidobacteriaceae (Subgroup 1); D_5__uncultured	0,02376	0,03299	78,59	9,5	63
D_0__Bacteria; D_1__Parcubacteria; D_2__Candidatus Azambacteria	0,02362	0,0328	78,62	4	43,4
D_0__Bacteria; D_1__Bacteroidetes; D_2__Sphingobacteriia; D_3__Sphingobacteriales; D_4__Chitinophagaceae; D_5__uncultured; D_6__uncultured bacterium	0,02359	0,03275	78,65	70	101
D_0__Bacteria; D_1__Proteobacteria; D_2__Epsilonproteobacteria; D_3__Campylobacterales; D_4__Helicobacteraceae; D_5__Sulfurimonas; D_6__uncultured bacterium	0,02352	0,03265	78,68	14	73,5
D_0__Bacteria; D_1__Ignavibacteriae; D_2__Ignavibacteria; D_3__Ignavibacteriales	0,02346	0,03258	78,72	3,5	75,5
D_0__Bacteria; D_1__Bacteroidetes; D_2__Bacteroidia; D_3__Bacteroidales; D_4__Porphyromonadaceae; D_5__Paludibacter; Ambiguous_taxa	0,02344	0,03255	78,75	60	54
D_0__Bacteria; D_1__Proteobacteria; D_2__Betaproteobacteria; D_3__Rhodocyclales; D_4__Rhodocyclaceae; D_5__Sterolibacterium	0,02338	0,03246	78,78	8,25	80
D_0__Bacteria; D_1__Elusimicrobia; D_2__Elusimicrobia; D_3__Lineage IV; D_4__uncultured bacterium; D_5__uncultured bacterium; D_6__uncultured bacterium	0,02332	0,03238	78,81	46	0,875
D_0__Bacteria; D_1__Chlorobi; D_2__Chlorobia; D_3__Chlorobiales; D_4__OPB56; D_5__uncultured bacterium; D_6__uncultured bacterium	0,02314	0,03213	78,85	3,75	65,3
D_0__Bacteria; D_1__Bacteroidetes; D_2__Sphingobacteriia; D_3__Sphingobacteriales; D_4__Sphingobacteriaceae; D_5__Mucilaginibacter; Ambiguous_taxa	0,02305	0,032	78,88	1	93,5
D_0__Bacteria; D_1__Parcubacteria; D_2__Candidatus Azambacteria; D_3__uncultured bacterium; D_4__uncultured bacterium; D_5__uncultured bacterium; D_6__uncultured bacterium	0,02278	0,03163	78,91	1,5	90,1
D_0__Bacteria; D_1__Gemmatimonadetes; D_2__Gemmatimonadetes; D_3__Gemmatimonadales; D_4__Gemmatimonadaceae; D_5__uncultured; D_6__uncultured bacterium	0,02267	0,03147	78,94	37	94,4
D_0__Bacteria; D_1__Proteobacteria; D_2__Alphaproteobacteria; D_3__Rhizobiales; D_4__Xanthobacteraceae; D_5__Pseudolabrys	0,02258	0,03135	78,97	22,5	74,6
D_0__Bacteria; D_1__Nitrospirae; D_2__Nitrospira; D_3__Nitrospirales; D_4__Nitrospiraceae; D_5__uncultured; D_6__uncultured bacterium	0,02256	0,03132	79	43,8	0,5
D_0__Bacteria; D_1__Parcubacteria; D_2__uncultured bacterium; D_3__uncultured bacterium; D_4__uncultured bacterium; D_5__uncultured bacterium; D_6__uncultured bacterium	0,02255	0,03131	79,03	44	0,375
D_0__Bacteria; D_1__Proteobacteria; D_2__Betaproteobacteria; D_3__Burkholderiales; D_4__Comamonadaceae	0,02241	0,03112	79,07	4,5	45,8
D_0__Bacteria; D_1__Actinobacteria; D_2__MB-A2-108	0,02241	0,03111	79,1	65,5	63,4
D_0__Bacteria; D_1__Parcubacteria; D_2__Candidatus Nomurabacteria	0,02219	0,0308	79,13	16	50,1
D_0__Bacteria; D_1__Bacteroidetes; D_2__Sphingobacteriia; D_3__Sphingobacteriales; D_4__Chitinophagaceae; D_5__Sediminibacterium; D_6__uncultured bacterium	0,022	0,03054	79,16	4,5	55,4
D_0__Bacteria; D_1__Proteobacteria; D_2__Gammaproteobacteria; D_3__Thiotrichales; D_4__Thiotrichaceae; D_5__Thiothrix	0,02188	0,03038	79,19	43,5	1,88
D_0__Bacteria; D_1__Proteobacteria; D_2__Betaproteobacteria; D_3__Burkholderiales; D_4__Comamonadaceae	0,02178	0,03025	79,22	9	56,8
D_0__Bacteria; D_1__Proteobacteria; D_2__Betaproteobacteria; D_3__Burkholderiales; D_4__Oxalobacteraceae; D_5__Undibacterium; Ambiguous_taxa	0,02172	0,03016	79,25	3,5	46,3
D_0__Bacteria; D_1__Microgenomates; D_2__Candidatus Woesebacteria; Ambiguous_taxa; Ambiguous_taxa; Ambiguous_taxa; Ambiguous_taxa	0,02164	0,03004	79,28	43,5	3
D_0__Bacteria; D_1__Acidobacteria; D_2__Holophagae; D_3__Subgroup 7; D_4__uncultured bacterium; D_5__uncultured bacterium; D_6__uncultured bacterium	0,0216	0,02999	79,31	6,25	77,5
D_0__Bacteria; D_1__Actinobacteria; D_2__Actinobacteria; D_3__Propionibacteriales; D_4__Nocardioidaceae; D_5__Aeromicrobium	0,02156	0,02993	79,34	102	71,1
D_0__Bacteria; D_1__Actinobacteria; D_2__Acidimicrobiia; D_3__Acidimicrobiales; D_4__uncultured; Ambiguous_taxa; Ambiguous_taxa	0,02151	0,02986	79,37	69,8	48,5
D_0__Bacteria; D_1__Elusimicrobia; D_2__Elusimicrobia; D_3__Lineage IV; D_4__uncultured bacterium; D_5__uncultured bacterium; D_6__uncultured bacterium	0,02127	0,02953	79,4	58,3	23,3
D_0__Bacteria; D_1__Actinobacteria; D_2__Actinobacteria; D_3__Micrococcales; D_4__Micrococcaceae; D_5__Kocuria; Ambiguous_taxa	0,02114	0,02935	79,43	41	0,625
D_0__Bacteria; D_1__Chloroflexi; D_2__Gitt-GS-136	0,02099	0,02915	79,46	43,8	87,8
D_0__Bacteria; D_1__Cyanobacteria; D_2__Cyanobacteria; D_3__SubsectionIII; D_4__FamilyI; D_5__Planktothrix; Ambiguous_taxa	0,02098	0,02913	79,49	34	56,3
D_0__Bacteria; D_1__Proteobacteria; D_2__Epsilonproteobacteria; D_3__Campylobacterales; D_4__Helicobacteraceae; D_5__Sulfuricurvum; D_6__uncultured bacterium	0,02093	0,02906	79,52	43,3	2,5
D_0__Bacteria; D_1__Chloroflexi; D_2__SBR2076	0,02064	0,02866	79,54	3,5	74,3
D_0__Bacteria; D_1__Nitrospirae; D_2__Nitrospira; D_3__Nitrospirales; D_4__Nitrospiraceae; D_5__Nitrospira	0,02061	0,02861	79,57	18,3	49,5
D_0__Bacteria; D_1__Bacteroidetes; D_2__Bacteroidia; D_3__Bacteroidales; D_4__Prolixibacteraceae; D_5__BSV13; D_6__uncultured bacterium	0,02043	0,02837	79,6	87	67,8
D_0__Bacteria; D_1__Actinobacteria; D_2__Actinobacteria; D_3__Micrococcales; D_4__Microbacteriaceae; Ambiguous_taxa; Ambiguous_taxa	0,02037	0,02828	79,63	34,3	84,4
D_0__Bacteria; D_1__Firmicutes; D_2__Bacilli; D_3__Bacillales; D_4__Staphylococcaceae; D_5__Staphylococcus; D_6__Staphylococcus aureus	0,0202	0,02805	79,66	40,8	2,63
D_0__Bacteria; D_1__Proteobacteria; D_2__Betaproteobacteria; D_3__Burkholderiales; D_4__Comamonadaceae	0,02018	0,02802	79,69	5	42,6
D_0__Bacteria; D_1__Actinobacteria; D_2__Acidimicrobiia; D_3__Acidimicrobiales; D_4__uncultured; D_5__uncultured bacterium; D_6__uncultured bacterium	0,02018	0,02802	79,71	2	44,3
D_0__Bacteria; D_1__Chloroflexi; D_2__KD4-96; Ambiguous_taxa; Ambiguous_taxa; Ambiguous_taxa; Ambiguous_taxa	0,02012	0,02793	79,74	36,3	78,8
D_0__Bacteria; D_1__Proteobacteria; D_2__Epsilonproteobacteria; D_3__Campylobacterales; D_4__Helicobacteraceae; D_5__Sulfurovum; D_6__uncultured bacterium	0,02004	0,02783	79,77	40,5	1
D_0__Bacteria; D_1__Proteobacteria; D_2__Gammaproteobacteria; D_3__Thiotrichales; D_4__Thiotrichaceae; D_5__Thiothrix	0,01999	0,02775	79,8	1,5	41
D_0__Bacteria; D_1__Proteobacteria; D_2__Deltaproteobacteria; D_3__Desulfobacterales; D_4__Desulfobulbaceae; D_5__uncultured; D_6__uncultured bacterium	0,01985	0,02757	79,82	43,5	5,25
D_0__Bacteria; D_1__Proteobacteria; D_2__Betaproteobacteria; D_3__Nitrosomonadales; D_4__Gallionellaceae; D_5__Sideroxydans	0,01981	0,0275	79,85	40,3	8,75
D_0__Archaea; D_1__Euryarchaeota; D_2__Methanobacteria; D_3__Methanobacteriales; D_4__Methanobacteriaceae; D_5__Methanobacterium	0,01968	0,02733	79,88	54,5	29,4
D_0__Bacteria; D_1__Proteobacteria; D_2__Betaproteobacteria; D_3__Nitrosomonadales; D_4__Gallionellaceae	0,01965	0,02728	79,91	29,5	58,1
D_0__Bacteria; D_1__Proteobacteria; D_2__Deltaproteobacteria; D_3__Myxococcales; D_4__Archangiaceae; D_5__Anaeromyxobacter	0,01964	0,02727	79,93	52	79,8
D_0__Bacteria; D_1__Proteobacteria; D_2__Deltaproteobacteria; D_3__Desulfobacterales; D_4__Desulfobulbaceae; D_5__Dissulfurimicrobium	0,01959	0,0272	79,96	38,8	1,5
D_0__Bacteria; D_1__Actinobacteria; D_2__Thermoleophilia; D_3__Solirubrobacterales; D_4__Elev-16S-1332	0,01927	0,02675	79,99	108	113
D_0__Bacteria; D_1__Actinobacteria; D_2__Actinobacteria; D_3__Corynebacteriales; D_4__Nocardiaceae; D_5__Nocardia; Ambiguous_taxa	0,01923	0,0267	80,01	49,8	35,4
D_0__Bacteria; D_1__Cyanobacteria; D_2__Cyanobacteria; D_3__SubsectionII; D_4__FamilyII; D_5__Pleurocapsa; D_6__uncultured cyanobacterium	0,01881	0,02612	80,04	38,8	6,5
D_0__Bacteria; D_1__Proteobacteria; D_2__Gammaproteobacteria; D_3__Xanthomonadales; D_4__Xanthomonadaceae; D_5__Rhodanobacter; Ambiguous_taxa	0,0188	0,0261	80,07	0,75	66,4
D_0__Bacteria; D_1__Bacteroidetes; D_2__Bacteroidia; D_3__Bacteroidales; D_4__Porphyromonadaceae; D_5__Microbacter; D_6__Microbacter margulisiae	0,01879	0,02609	80,09	17,3	53,9
D_0__Bacteria; D_1__Proteobacteria; D_2__Betaproteobacteria; D_3__Rhodocyclales; D_4__Rhodocyclaceae	0,01866	0,02591	80,12	1,75	70,5
D_0__Bacteria; D_1__Proteobacteria; D_2__Betaproteobacteria; D_3__Methylophilales; D_4__Methylophilaceae; D_5__uncultured	0,01865	0,0259	80,14	21,5	44
D_0__Bacteria; D_1__Bacteroidetes; D_2__Sphingobacteriia; D_3__Sphingobacteriales; D_4__PHOS-HE51; D_5__uncultured bacterium; D_6__uncultured bacterium	0,01864	0,02588	80,17	9,5	49,5
D_0__Bacteria; D_1__Verrucomicrobia; D_2__WCHB1-41; D_3__uncultured bacterium; D_4__uncultured bacterium; D_5__uncultured bacterium; D_6__uncultured bacterium	0,01864	0,02587	80,2	38,3	3,38
D_0__Bacteria; D_1__Acidobacteria; D_2__Holophagae; D_3__Subgroup 7; Ambiguous_taxa; Ambiguous_taxa; Ambiguous_taxa	0,01853	0,02573	80,22	57,5	45,5
D_0__Bacteria; D_1__Proteobacteria; D_2__Betaproteobacteria; D_3__Rhodocyclales; D_4__Rhodocyclaceae	0,01842	0,02558	80,25	38	4,63
D_0__Bacteria; D_1__Bacteroidetes; D_2__Flavobacteriia; D_3__Flavobacteriales; D_4__Flavobacteriaceae	0,01838	0,02552	80,27	42,5	47,3
D_0__Bacteria; D_1__Gemmatimonadetes; D_2__Gemmatimonadetes; D_3__Gemmatimonadales; D_4__Gemmatimonadaceae; D_5__uncultured	0,01823	0,02531	80,3	61	72,3
D_0__Bacteria; D_1__Omnitrophica; D_2__Omnitrophica Incertae Sedis; D_3__Unknown Order; D_4__Unknown Family; D_5__Candidatus Omnitrophus	0,01819	0,02526	80,32	3,5	36,8
D_0__Bacteria; D_1__Parcubacteria; D_2__uncultured bacterium; D_3__uncultured bacterium; D_4__uncultured bacterium; D_5__uncultured bacterium; D_6__uncultured bacterium	0,01817	0,02523	80,35	23,8	48,8
D_0__Bacteria; D_1__Bacteroidetes; D_2__Sphingobacteriia; D_3__Sphingobacteriales; D_4__KD3-93; D_5__uncultured bacterium; D_6__uncultured bacterium	0,01814	0,02518	80,37	5,75	51,8
D_0__Bacteria; D_1__Proteobacteria; D_2__Epsilonproteobacteria; D_3__Campylobacterales; D_4__Helicobacteraceae; D_5__Sulfuricurvum; Ambiguous_taxa	0,01812	0,02516	80,4	39,3	4,75
D_0__Bacteria; D_1__Proteobacteria; D_2__Alphaproteobacteria; D_3__Rhizobiales; D_4__Roseiarcaceae; D_5__Roseiarcus; Ambiguous_taxa	0,01812	0,02515	80,42	3,75	40,5
D_0__Bacteria; D_1__Ignavibacteriae; D_2__Ignavibacteria; D_3__Ignavibacteriales; D_4__BSV26	0,01799	0,02498	80,45	36,8	3,5
D_0__Bacteria; D_1__Proteobacteria; D_2__Betaproteobacteria; D_3__Burkholderiales; D_4__Burkholderiaceae; D_5__Burkholderia-Paraburkholderia	0,01794	0,0249	80,47	4,75	41
D_0__Bacteria; D_1__Proteobacteria; D_2__Betaproteobacteria; D_3__Nitrosomonadales; D_4__Gallionellaceae; D_5__Gallionella; D_6__uncultured bacterium	0,0179	0,02486	80,5	10,5	36
D_0__Bacteria; D_1__Nitrospirae; D_2__Nitrospira; D_3__Nitrospirales; D_4__FW13; D_5__uncultured bacterium; D_6__uncultured bacterium	0,01789	0,02484	80,52	5,5	63,1
D_0__Bacteria; D_1__Proteobacteria; D_2__Alphaproteobacteria; D_3__Rhizobiales; D_4__alphaI cluster; Ambiguous_taxa; Ambiguous_taxa	0,01789	0,02483	80,55	1,75	34,8
D_0__Bacteria; D_1__Gemmatimonadetes; D_2__Gemmatimonadetes; D_3__Gemmatimonadales; D_4__Gemmatimonadaceae; D_5__uncultured; D_6__uncultured Gemmatimonadetes bacterium	0,01787	0,02481	80,57	67,5	75,1
D_0__Bacteria; D_1__Proteobacteria; D_2__Alphaproteobacteria; D_3__Rhizobiales; D_4__Bradyrhizobiaceae; D_5__Bradyrhizobium	0,0178	0,02472	80,6	12,3	55,4
D_0__Bacteria; D_1__Bacteroidetes; D_2__WCHB1-32; D_3__uncultured bacterium; D_4__uncultured bacterium; D_5__uncultured bacterium; D_6__uncultured bacterium	0,01774	0,02463	80,62	37	66,4
D_0__Bacteria; D_1__Proteobacteria; D_2__Betaproteobacteria; D_3__Burkholderiales; D_4__Oxalobacteraceae	0,0176	0,02444	80,65	2,75	44,6
D_0__Bacteria; D_1__Proteobacteria; D_2__Gammaproteobacteria; D_3__Acidiferrobacterales; D_4__Acidiferrobacteraceae; D_5__Sulfurifustis; D_6__uncultured bacterium	0,01757	0,02439	80,67	1,25	64,4
D_0__Bacteria; D_1__Firmicutes; D_2__Bacilli; D_3__Bacillales; D_4__Bacillaceae; D_5__Bacillus; Ambiguous_taxa	0,01753	0,02434	80,7	40	53,5
D_0__Bacteria; D_1__Chloroflexi; D_2__Anaerolineae; D_3__Anaerolineales; D_4__Anaerolineaceae; D_5__uncultured; D_6__uncultured bacterium	0,01752	0,02433	80,72	21	47,1
D_0__Bacteria; D_1__Proteobacteria; D_2__Betaproteobacteria; D_3__Neisseriales; D_4__Neisseriaceae; D_5__Paludibacterium	0,01747	0,02425	80,74	2,25	67,4
D_0__Bacteria; D_1__Proteobacteria; D_2__Betaproteobacteria; D_3__Rhodocyclales; D_4__Rhodocyclaceae	0,01743	0,0242	80,77	34	3,75
D_0__Bacteria; D_1__Proteobacteria; D_2__Gammaproteobacteria; D_3__Enterobacteriales; D_4__Enterobacteriaceae; D_5__Serratia	0,01742	0,02419	80,79	1	53,9
D_0__Bacteria; D_1__Proteobacteria; D_2__Deltaproteobacteria; D_3__Desulfovibrionales; D_4__Desulfovibrionaceae; D_5__Desulfovibrio; D_6__uncultured bacterium	0,0173	0,02402	80,82	34,5	2,25
D_0__Bacteria; D_1__Acidobacteria; D_2__Solibacteres; D_3__Solibacterales; D_4__Solibacteraceae (Subgroup 3); D_5__Paludibaculum	0,01714	0,02379	80,84	3,5	44
D_0__Bacteria; D_1__Bacteroidetes; D_2__Bacteroidia; D_3__Bacteroidales; D_4__Porphyromonadaceae; D_5__uncultured	0,01682	0,02336	80,86	31	68,4
D_0__Bacteria; D_1__Acidobacteria; D_2__Solibacteres; D_3__Solibacterales; D_4__Solibacteraceae (Subgroup 3); D_5__Candidatus Solibacter; D_6__uncultured bacterium	0,01673	0,02323	80,89	27,8	56,4
D_0__Bacteria; D_1__Proteobacteria; D_2__Gammaproteobacteria; D_3__Enterobacteriales; D_4__Enterobacteriaceae; D_5__Serratia	0,01671	0,0232	80,91	2	59,3
D_0__Bacteria; D_1__Proteobacteria; D_2__Deltaproteobacteria; D_3__Desulfobacterales; D_4__Desulfobulbaceae; D_5__Desulfobulbus; D_6__uncultured bacterium	0,0166	0,02304	80,93	33,8	1,63
D_0__Bacteria; D_1__Proteobacteria; D_2__Alphaproteobacteria; D_3__Sphingomonadales; D_4__Sphingomonadaceae; D_5__Sphingobium	0,01656	0,023	80,96	2,25	35,5
D_0__Bacteria; D_1__Proteobacteria; D_2__Betaproteobacteria; D_3__Hydrogenophilales; D_4__Hydrogenophilaceae; D_5__Thiobacillus	0,01654	0,02296	80,98	33,8	22,4
D_0__Bacteria; D_1__Proteobacteria; D_2__Deltaproteobacteria; D_3__Desulfobacterales; D_4__Desulfobacteraceae; D_5__uncultured; D_6__uncultured bacterium	0,01634	0,02269	81	3,5	66,3
D_0__Bacteria; D_1__Proteobacteria; D_2__Betaproteobacteria; D_3__Nitrosomonadales; D_4__Nitrosomonadaceae; D_5__Nitrosospira	0,01628	0,0226	81,03	77,8	89,8
D_0__Bacteria; D_1__Proteobacteria; D_2__Betaproteobacteria; D_3__Hydrogenophilales; D_4__Hydrogenophilaceae; D_5__uncultured; D_6__uncultured bacterium	0,01627	0,0226	81,05	32,5	23,4
D_0__Bacteria; D_1__Actinobacteria; D_2__Actinobacteria; D_3__Frankiales; D_4__Sporichthyaceae; D_5__hgcI clade; Ambiguous_taxa	0,01624	0,02255	81,07	1	28,5
D_0__Bacteria; D_1__Proteobacteria; D_2__Betaproteobacteria; D_3__Nitrosomonadales; D_4__Gallionellaceae; D_5__Sideroxydans; D_6__uncultured bacterium	0,01621	0,02251	81,09	3	40,5
D_0__Bacteria; D_1__Proteobacteria; D_2__Betaproteobacteria; D_3__Nitrosomonadales; D_4__Nitrosomonadaceae; D_5__uncultured	0,0162	0,0225	81,12	67	92,8
D_0__Bacteria; D_1__Proteobacteria; D_2__Deltaproteobacteria; D_3__Desulfuromonadales; D_4__Geobacteraceae; D_5__Geobacter; D_6__uncultured bacterium	0,01615	0,02242	81,14	34,5	31,1
D_0__Bacteria; D_1__Proteobacteria; D_2__Deltaproteobacteria; D_3__Desulfurellales; D_4__Desulfurellaceae; D_5__H16; D_6__uncultured bacterium	0,01608	0,02233	81,16	15	39,6
D_0__Bacteria; D_1__Parcubacteria; D_2__Candidatus Falkowbacteria; D_3__uncultured bacterium; D_4__uncultured bacterium; D_5__uncultured bacterium; D_6__uncultured bacterium	0,01596	0,02216	81,18	1,25	63,6
D_0__Bacteria; D_1__Proteobacteria; D_2__Epsilonproteobacteria; D_3__Campylobacterales; D_4__Helicobacteraceae; D_5__Sulfuricurvum; Ambiguous_taxa	0,01594	0,02213	81,2	33,8	3,5
D_0__Bacteria; D_1__Parcubacteria; D_2__Candidatus Nomurabacteria; D_3__uncultured soil bacterium; D_4__uncultured soil bacterium; D_5__uncultured soil bacterium; D_6__uncultured soil bacterium	0,0158	0,02194	81,23	2,5	59,6
D_0__Bacteria; D_1__Actinobacteria; D_2__Thermoleophilia; D_3__Gaiellales; D_4__Gaiellaceae; D_5__Gaiella	0,01571	0,02181	81,25	72,3	94,5
D_0__Bacteria; D_1__Caldiserica; D_2__Caldisericia; D_3__Caldisericales; D_4__Caldisericaceae; D_5__Caldisericum	0,0154	0,02138	81,27	32,3	22,9
D_0__Bacteria; D_1__Proteobacteria; D_2__Alphaproteobacteria; D_3__Rhizobiales; D_4__Roseiarcaceae; D_5__Roseiarcus; Ambiguous_taxa	0,01539	0,02136	81,29	1	32,6
D_0__Bacteria; D_1__Gemmatimonadetes; D_2__Gemmatimonadetes; D_3__Gemmatimonadales; D_4__Gemmatimonadaceae; D_5__uncultured	0,01538	0,02135	81,31	70,5	60,4
D_0__Bacteria; D_1__Proteobacteria; D_2__Alphaproteobacteria; D_3__Rhizobiales; D_4__Methylocystaceae	0,01535	0,02131	81,33	1,5	57,8
D_0__Bacteria; D_1__Bacteroidetes; D_2__Sphingobacteriia; D_3__Sphingobacteriales; D_4__Lentimicrobiaceae	0,01522	0,02113	81,35	31	3,38
D_0__Bacteria; D_1__Proteobacteria; D_2__Epsilonproteobacteria; D_3__Campylobacterales; D_4__Helicobacteraceae; D_5__Sulfurimonas; Ambiguous_taxa	0,01512	0,021	81,38	30,5	1,25
D_0__Bacteria; D_1__Parcubacteria; D_2__Candidatus Nomurabacteria; D_3__uncultured bacterium; D_4__uncultured bacterium; D_5__uncultured bacterium; D_6__uncultured bacterium	0,01496	0,02077	81,4	2,25	64,5
D_0__Bacteria; D_1__Proteobacteria; D_2__Betaproteobacteria	0,01486	0,02064	81,42	30,5	2,88
D_0__Bacteria; D_1__Proteobacteria; D_2__Alphaproteobacteria; D_3__Rhodobacterales; D_4__Rhodobacteraceae; D_5__Paracoccus; D_6__uncultured bacterium	0,0148	0,02055	81,44	27,8	1
D_0__Bacteria; D_1__Parcubacteria; D_2__uncultured bacterium; D_3__uncultured bacterium; D_4__uncultured bacterium; D_5__uncultured bacterium; D_6__uncultured bacterium	0,01478	0,02052	81,46	0,5	28,4
D_0__Bacteria; D_1__Actinobacteria; D_2__Actinobacteria; D_3__Micrococcales; D_4__Micrococcaceae	0,01477	0,02051	81,48	60,3	81,9
D_0__Bacteria; D_1__Proteobacteria; D_2__Betaproteobacteria; D_3__Nitrosomonadales; D_4__Gallionellaceae; D_5__Gallionella	0,0147	0,02042	81,5	29,5	10
D_0__Bacteria; D_1__Actinobacteria; D_2__Actinobacteria; D_3__Propionibacteriales; D_4__Nocardioidaceae; D_5__Nocardioides	0,01469	0,02039	81,52	66,8	59
D_0__Bacteria; D_1__Actinobacteria; D_2__Actinobacteria; D_3__Micrococcales; D_4__Intrasporangiaceae; D_5__Tetrasphaera	0,01468	0,02038	81,54	32,5	63
D_0__Bacteria; D_1__Acidobacteria; D_2__Blastocatellia; D_3__Blastocatellales; D_4__Blastocatellaceae (Subgroup 4); D_5__RB41; D_6__uncultured bacterium	0,01467	0,02036	81,56	29	60,8
D_0__Bacteria; D_1__Bacteroidetes; D_2__Sphingobacteriia; D_3__Sphingobacteriales; D_4__Chitinophagaceae; D_5__Terrimonas; Ambiguous_taxa	0,01464	0,02032	81,58	31,8	44
D_0__Bacteria; D_1__Proteobacteria; D_2__Alphaproteobacteria; D_3__Sphingomonadales; D_4__Erythrobacteraceae; D_5__Altererythrobacter	0,01463	0,02031	81,6	47	30
D_0__Bacteria; D_1__Bacteroidetes; D_2__Bacteroidia; D_3__Bacteroidales; D_4__Rikenellaceae; D_5__Blvii28 wastewater-sludge group	0,01462	0,0203	81,62	29,3	1,75
D_0__Bacteria; D_1__Proteobacteria; D_2__Betaproteobacteria; D_3__Burkholderiales; D_4__Comamonadaceae	0,01461	0,02029	81,64	2,25	29,5
D_0__Bacteria; D_1__Firmicutes; D_2__Bacilli; D_3__Bacillales; D_4__Bacillaceae; D_5__Anoxybacillus	0,01459	0,02026	81,66	24	39,6
D_0__Bacteria; D_1__Parcubacteria; D_2__Candidatus Moranbacteria; D_3__uncultured Parcubacteria group bacterium; D_4__uncultured Parcubacteria group bacterium; D_5__uncultured Parcubacteria group bacterium; D_6__uncultured Parcubacteria group bacterium	0,01458	0,02025	81,68	33,3	31,4
D_0__Bacteria; D_1__Actinobacteria; D_2__MB-A2-108	0,0144	0,02	81,7	49	62,5
D_0__Bacteria; D_1__Bacteroidetes; D_2__Sphingobacteriia; D_3__Sphingobacteriales; D_4__Chitinophagaceae; D_5__Sediminibacterium	0,01437	0,01996	81,72	2,25	32,1
D_0__Bacteria; D_1__Bacteroidetes; D_2__SB-5; D_3__uncultured bacterium; D_4__uncultured bacterium; D_5__uncultured bacterium; D_6__uncultured bacterium	0,01423	0,01976	81,74	27,5	0,5
D_0__Bacteria; D_1__Proteobacteria; D_2__Betaproteobacteria; D_3__Burkholderiales; D_4__Oxalobacteraceae; D_5__Herminiimonas; D_6__uncultured bacterium	0,01403	0,01947	81,76	1,25	46,4
D_0__Bacteria; D_1__Chloroflexi; D_2__KD4-96; D_3__uncultured bacterium; D_4__uncultured bacterium; D_5__uncultured bacterium; D_6__uncultured bacterium	0,01401	0,01945	81,78	53,3	72,4
D_0__Bacteria; D_1__Aminicenantes; D_2__uncultured bacterium; D_3__uncultured bacterium; D_4__uncultured bacterium; D_5__uncultured bacterium; D_6__uncultured bacterium	0,014	0,01944	81,8	27,3	0,5
D_0__Bacteria; D_1__Actinobacteria; D_2__Thermoleophilia; D_3__Gaiellales; D_4__uncultured; D_5__uncultured bacterium; D_6__uncultured bacterium	0,01394	0,01936	81,82	54	76,4
D_0__Bacteria; D_1__Parcubacteria; D_2__uncultured bacterium; D_3__uncultured bacterium; D_4__uncultured bacterium; D_5__uncultured bacterium; D_6__uncultured bacterium	0,01393	0,01935	81,84	27,5	11,3
D_0__Bacteria; D_1__Proteobacteria; D_2__Alphaproteobacteria; D_3__Rhizobiales	0,01389	0,01928	81,86	2	44,3
D_0__Bacteria; D_1__Bacteroidetes; D_2__Bacteroidetes vadinHA17; Ambiguous_taxa; Ambiguous_taxa; Ambiguous_taxa; Ambiguous_taxa	0,01388	0,01928	81,88	20,3	52
D_0__Bacteria; D_1__Proteobacteria; D_2__Betaproteobacteria; D_3__Nitrosomonadales; D_4__Gallionellaceae; D_5__Sideroxydans; D_6__uncultured bacterium	0,01382	0,01919	81,9	2,5	37,9
D_0__Bacteria; D_1__Armatimonadetes; D_2__uncultured	0,0138	0,01916	81,92	26,3	0,5
D_0__Bacteria; D_1__Actinobacteria; D_2__OPB41; Ambiguous_taxa; Ambiguous_taxa; Ambiguous_taxa; Ambiguous_taxa	0,0138	0,01916	81,93	28	3,5
D_0__Bacteria; D_1__Actinobacteria; D_2__Thermoleophilia; D_3__Solirubrobacterales; D_4__Elev-16S-1332; D_5__uncultured bacterium; D_6__uncultured bacterium	0,0137	0,01902	81,95	77,3	97,5
D_0__Bacteria; D_1__Bacteroidetes; D_2__Flavobacteriia; D_3__Flavobacteriales; D_4__Flavobacteriaceae; D_5__Flavobacterium; D_6__uncultured bacterium	0,01349	0,01873	81,97	2	26,8
D_0__Bacteria; D_1__Gemmatimonadetes; D_2__Gemmatimonadetes; D_3__Gemmatimonadales; D_4__Gemmatimonadaceae; D_5__Gemmatimonas	0,01349	0,01872	81,99	2,25	39
D_0__Bacteria; D_1__Actinobacteria; D_2__Coriobacteriia; D_3__Coriobacteriales; D_4__Coriobacteriaceae; D_5__uncultured; Ambiguous_taxa	0,01347	0,0187	82,01	31,5	26,9
D_0__Bacteria; D_1__Proteobacteria; D_2__Gammaproteobacteria; D_3__Aeromonadales; D_4__Aeromonadaceae; D_5__Tolumonas	0,01347	0,0187	82,03	2,5	24,1
D_0__Bacteria; D_1__Actinobacteria; D_2__Thermoleophilia; D_3__Solirubrobacterales; D_4__288-2; D_5__uncultured bacterium; D_6__uncultured bacterium	0,01342	0,01863	82,05	49	52,6
D_0__Bacteria; D_1__Firmicutes; D_2__Bacilli; D_3__Bacillales; D_4__Bacillaceae; D_5__Bacillus; Ambiguous_taxa	0,01339	0,01859	82,07	39,8	59,1
D_0__Bacteria; D_1__Acidobacteria; D_2__Acidobacteria; D_3__Acidobacteriales; D_4__Acidobacteriaceae (Subgroup 1)	0,01336	0,01855	82,08	1,75	30,3
D_0__Bacteria; D_1__Proteobacteria; D_2__Alphaproteobacteria; D_3__Sphingomonadales; D_4__Sphingomonadaceae; D_5__Sphingomonas; Ambiguous_taxa	0,01324	0,01839	82,1	37,8	55,9
D_0__Bacteria; D_1__Proteobacteria; D_2__Epsilonproteobacteria; D_3__Campylobacterales; D_4__Helicobacteraceae; D_5__Sulfuricurvum; Ambiguous_taxa	0,01319	0,01832	82,12	28,5	2,88
D_0__Bacteria; D_1__Parcubacteria; D_2__Candidatus Yanofskybacteria; D_3__uncultured bacterium; D_4__uncultured bacterium; D_5__uncultured bacterium; D_6__uncultured bacterium	0,01318	0,0183	82,14	24,5	0,75
D_0__Bacteria; D_1__Proteobacteria; D_2__Betaproteobacteria; D_3__Burkholderiales; D_4__Comamonadaceae	0,01316	0,01828	82,16	6,25	29,8
D_0__Bacteria; D_1__Proteobacteria; D_2__Betaproteobacteria; D_3__Burkholderiales; D_4__Comamonadaceae	0,01308	0,01816	82,18	7	30,6
D_0__Bacteria; D_1__Chloroflexi; D_2__SBR2076	0,01307	0,01814	82,19	20,3	24,3
D_0__Bacteria; D_1__Proteobacteria; D_2__Alphaproteobacteria; D_3__Rhizobiales; D_4__Rhodobiaceae; Ambiguous_taxa; Ambiguous_taxa	0,01307	0,01814	82,21	26	43,6
D_0__Bacteria; D_1__Acidobacteria; D_2__Solibacteres; D_3__Solibacterales; D_4__Solibacteraceae (Subgroup 3); D_5__Bryobacter; D_6__uncultured bacterium	0,01307	0,01814	82,23	1,75	25,8
D_0__Bacteria; D_1__Lentisphaerae; D_2__Lentisphaeria; D_3__Victivallales; D_4__pLW-89; D_5__uncultured bacterium; D_6__uncultured bacterium	0,013	0,01806	82,25	26	0,625
D_0__Bacteria; D_1__Bacteroidetes; D_2__Sphingobacteriia; D_3__Sphingobacteriales; D_4__Chitinophagaceae; D_5__Sediminibacterium	0,013	0,01805	82,27	2	45,3
D_0__Bacteria; D_1__Bacteroidetes; D_2__Sphingobacteriia; D_3__Sphingobacteriales; D_4__KD3-93	0,01294	0,01796	82,28	1,5	51,8
D_0__Bacteria; D_1__Proteobacteria; D_2__Alphaproteobacteria; D_3__Rhodobacterales; D_4__Rhodobacteraceae; D_5__Paracoccus	0,0129	0,01791	82,3	25,5	1,5
D_0__Bacteria; D_1__Gemmatimonadetes; D_2__Gemmatimonadetes; D_3__Gemmatimonadales; D_4__Gemmatimonadaceae; D_5__uncultured; D_6__uncultured Gemmatimonadetes bacterium	0,01289	0,01789	82,32	56,3	38,1
D_0__Bacteria; D_1__Proteobacteria; D_2__Alphaproteobacteria; D_3__Rhizobiales; D_4__alphaI cluster; Ambiguous_taxa; Ambiguous_taxa	0,01282	0,01779	82,34	1,25	33,5
D_0__Bacteria; D_1__Firmicutes; D_2__Bacilli; D_3__Bacillales	0,01281	0,01779	82,36	26,3	34,6
D_0__Bacteria; D_1__Bacteroidetes; D_2__Sphingobacteriia; D_3__Sphingobacteriales; D_4__Chitinophagaceae; D_5__Ferruginibacter; D_6__uncultured bacterium	0,0128	0,01778	82,37	30	45,6
D_0__Bacteria; D_1__Parcubacteria; D_2__uncultured bacterium; D_3__uncultured bacterium; D_4__uncultured bacterium; D_5__uncultured bacterium; D_6__uncultured bacterium	0,01278	0,01775	82,39	0,75	27,5
D_0__Bacteria; D_1__Verrucomicrobia; D_2__Spartobacteria; D_3__Chthoniobacterales; D_4__Chthoniobacteraceae; D_5__Chthoniobacter; D_6__uncultured bacterium	0,01275	0,01771	82,41	24,3	26,4
D_0__Bacteria; D_1__Proteobacteria; D_2__Betaproteobacteria; D_3__Nitrosomonadales; D_4__Gallionellaceae; D_5__Gallionella	0,01272	0,01766	82,43	3	26,5
D_0__Bacteria; D_1__Parcubacteria; D_2__Candidatus Azambacteria; D_3__uncultured bacterium; D_4__uncultured bacterium; D_5__uncultured bacterium; D_6__uncultured bacterium	0,01255	0,01742	82,44	2	24,6
D_0__Bacteria; D_1__FCPU426; D_2__uncultured bacterium; D_3__uncultured bacterium; D_4__uncultured bacterium; D_5__uncultured bacterium; D_6__uncultured bacterium	0,01253	0,0174	82,46	3,5	48,1
D_0__Bacteria; D_1__Chloroflexi; D_2__Dehalococcoidia; D_3__vadinBA26; D_4__uncultured bacterium; D_5__uncultured bacterium; D_6__uncultured bacterium	0,01244	0,01728	82,48	24	0,375
D_0__Bacteria; D_1__Proteobacteria; D_2__Betaproteobacteria; D_3__Burkholderiales; D_4__Oxalobacteraceae; D_5__Herminiimonas	0,01237	0,01718	82,5	2	44,1
D_0__Bacteria; D_1__Proteobacteria; D_2__Betaproteobacteria; D_3__Neisseriales; D_4__Neisseriaceae; D_5__Chromobacterium	0,01234	0,01713	82,51	1,75	49,3
D_0__Bacteria; D_1__Actinobacteria; D_2__Actinobacteria; D_3__Pseudonocardiales; D_4__Pseudonocardiaceae; D_5__Pseudonocardia; D_6__uncultured bacterium	0,01233	0,01712	82,53	36,3	20,5
D_0__Bacteria; D_1__Actinobacteria; D_2__Thermoleophilia; D_3__Gaiellales; D_4__uncultured; D_5__uncultured bacterium; D_6__uncultured bacterium	0,01232	0,01711	82,55	36,3	47,4
D_0__Bacteria; D_1__Actinobacteria; D_2__Thermoleophilia; D_3__Solirubrobacterales; D_4__Solirubrobacteraceae; D_5__Solirubrobacter; D_6__uncultured bacterium	0,0123	0,01708	82,56	65,8	62,5
D_0__Bacteria; D_1__Parcubacteria; D_2__uncultured bacterium; D_3__uncultured bacterium; D_4__uncultured bacterium; D_5__uncultured bacterium; D_6__uncultured bacterium	0,0123	0,01708	82,58	1,75	52,3
D_0__Bacteria; D_1__Proteobacteria; D_2__Deltaproteobacteria; D_3__Sva0485; Ambiguous_taxa; Ambiguous_taxa; Ambiguous_taxa	0,01229	0,01706	82,6	24,5	0,625
D_0__Bacteria; D_1__Firmicutes; D_2__Negativicutes; D_3__Selenomonadales; D_4__Veillonellaceae; D_5__Anaerosinus; D_6__Clostridiales bacterium Marseille-P2411	0,01228	0,01706	82,62	1	25
D_0__Bacteria; D_1__Microgenomates; D_2__Candidatus Woesebacteria; D_3__uncultured bacterium; D_4__uncultured bacterium; D_5__uncultured bacterium; D_6__uncultured bacterium	0,01219	0,01692	82,63	25	23,8
D_0__Bacteria; D_1__Actinobacteria; D_2__Acidimicrobiia; D_3__Acidimicrobiales; D_4__uncultured; D_5__uncultured bacterium; D_6__uncultured bacterium	0,01218	0,0169	82,65	30,3	15,3
D_0__Bacteria; D_1__Parcubacteria; D_2__uncultured bacterium; D_3__uncultured bacterium; D_4__uncultured bacterium; D_5__uncultured bacterium; D_6__uncultured bacterium	0,01214	0,01685	82,67	24	7,38
D_0__Bacteria; D_1__Proteobacteria; D_2__Betaproteobacteria; D_3__Nitrosomonadales; D_4__Gallionellaceae	0,01213	0,01684	82,68	22	25,8
D_0__Bacteria; D_1__Proteobacteria; D_2__Deltaproteobacteria; D_3__Syntrophobacterales; D_4__Syntrophaceae; D_5__Desulfobacca; Ambiguous_taxa	0,01212	0,01682	82,7	2	29,8
D_0__Bacteria; D_1__Proteobacteria; D_2__Betaproteobacteria; D_3__Hydrogenophilales; D_4__Hydrogenophilaceae; D_5__Ferritrophicum; D_6__uncultured bacterium	0,01209	0,01679	82,72	20,5	20,5
D_0__Bacteria; D_1__Bacteroidetes; D_2__Bacteroidia; D_3__Bacteroidales; D_4__Prolixibacteraceae; D_5__BSV13; Ambiguous_taxa	0,01208	0,01677	82,73	37,5	58,4
D_0__Bacteria; D_1__Actinobacteria; D_2__Thermoleophilia; D_3__Gaiellales; D_4__Gaiellaceae; D_5__Gaiella; Ambiguous_taxa	0,01207	0,01675	82,75	47	34,8
D_0__Bacteria; D_1__Proteobacteria; D_2__Alphaproteobacteria; D_3__Rhizobiales; D_4__Xanthobacteraceae; D_5__Variibacter; D_6__uncultured bacterium	0,01206	0,01674	82,77	11,8	44,6
D_0__Bacteria; D_1__Gemmatimonadetes; D_2__Gemmatimonadetes; D_3__Gemmatimonadales; D_4__Gemmatimonadaceae; D_5__Gemmatimonas; Ambiguous_taxa	0,01206	0,01674	82,78	31,5	26,5
D_0__Bacteria; D_1__Verrucomicrobia; D_2__Spartobacteria; D_3__Chthoniobacterales; D_4__DA101 soil group; Ambiguous_taxa; Ambiguous_taxa	0,01203	0,0167	82,8	41,5	61,6
D_0__Bacteria; D_1__Proteobacteria; D_2__Alphaproteobacteria; D_3__Rhizobiales; D_4__Methylocystaceae	0,01196	0,01661	82,82	1,5	41,4
D_0__Bacteria; D_1__Chloroflexi; D_2__Dehalococcoidia; D_3__vadinBA26; D_4__uncultured bacterium; D_5__uncultured bacterium; D_6__uncultured bacterium	0,01195	0,01659	82,83	23,5	0,125
D_0__Bacteria; D_1__Chloroflexi; D_2__Dehalococcoidia; D_3__Sh765B-AG-111; D_4__uncultured bacterium; D_5__uncultured bacterium; D_6__uncultured bacterium	0,01185	0,01646	82,85	23,5	0,625
D_0__Bacteria; D_1__Proteobacteria; D_2__Betaproteobacteria	0,01184	0,01644	82,87	1,5	24,5
D_0__Bacteria; D_1__Proteobacteria; D_2__Betaproteobacteria; D_3__Nitrosomonadales; D_4__Gallionellaceae; D_5__uncultured; D_6__uncultured bacterium	0,01178	0,01635	82,88	13	37,1
D_0__Bacteria; D_1__Proteobacteria; D_2__Alphaproteobacteria; D_3__Sphingomonadales; D_4__Sphingomonadaceae; D_5__Novosphingobium; D_6__uncultured bacterium	0,01177	0,01634	82,9	4	33,4
D_0__Bacteria; D_1__Parcubacteria; D_2__Candidatus Nomurabacteria	0,01175	0,01632	82,92	13	32,1
D_0__Bacteria; D_1__Parcubacteria; D_2__uncultured bacterium; D_3__uncultured bacterium; D_4__uncultured bacterium; D_5__uncultured bacterium; D_6__uncultured bacterium	0,01171	0,01625	82,93	5,5	23,3
D_0__Bacteria; D_1__Gemmatimonadetes; D_2__Gemmatimonadetes; D_3__Gemmatimonadales; D_4__Gemmatimonadaceae; D_5__Gemmatimonas; D_6__uncultured bacterium	0,01169	0,01623	82,95	12	32,1
D_0__Bacteria; D_1__Verrucomicrobia; D_2__OPB35 soil group; Ambiguous_taxa; Ambiguous_taxa; Ambiguous_taxa; Ambiguous_taxa	0,01167	0,01621	82,96	2,75	38
D_0__Bacteria; D_1__Microgenomates; D_2__uncultured bacterium; D_3__uncultured bacterium; D_4__uncultured bacterium; D_5__uncultured bacterium; D_6__uncultured bacterium	0,01165	0,01618	82,98	1	52,1
D_0__Bacteria; D_1__Parcubacteria; D_2__uncultured bacterium; D_3__uncultured bacterium; D_4__uncultured bacterium; D_5__uncultured bacterium; D_6__uncultured bacterium	0,0116	0,01611	83	3	46,3
D_0__Bacteria; D_1__Acidobacteria; D_2__Holophagae; D_3__Subgroup 7	0,01151	0,01598	83,01	5,25	26,3
D_0__Bacteria; D_1__Parcubacteria; D_2__Candidatus Moranbacteria; D_3__uncultured soil bacterium; D_4__uncultured soil bacterium; D_5__uncultured soil bacterium; D_6__uncultured soil bacterium	0,01148	0,01594	83,03	25	38,6
D_0__Bacteria; D_1__Bacteroidetes; D_2__Bacteroidia; D_3__Bacteroidales; D_4__Prolixibacteraceae; D_5__BSV13; D_6__uncultured bacterium	0,01142	0,01586	83,04	22,8	1,13
D_0__Bacteria; D_1__Microgenomates; D_2__uncultured bacterium; D_3__uncultured bacterium; D_4__uncultured bacterium; D_5__uncultured bacterium; D_6__uncultured bacterium	0,01139	0,01582	83,06	5,25	44,9
D_0__Bacteria; D_1__Proteobacteria; D_2__Betaproteobacteria; D_3__TRA3-20; Ambiguous_taxa; Ambiguous_taxa; Ambiguous_taxa	0,01139	0,01581	83,08	16,5	45,9
D_0__Bacteria; D_1__Proteobacteria; D_2__Betaproteobacteria; D_3__Burkholderiales; D_4__Comamonadaceae; D_5__uncultured; D_6__uncultured bacterium	0,01131	0,01571	83,09	2,25	24,9
D_0__Bacteria; D_1__Actinobacteria; D_2__Thermoleophilia; D_3__Gaiellales; D_4__uncultured; D_5__uncultured bacterium; D_6__uncultured bacterium	0,01126	0,01564	83,11	13	37
D_0__Bacteria; D_1__Actinobacteria; D_2__Actinobacteria; D_3__Micrococcales; D_4__Micrococcaceae; D_5__Kocuria	0,01125	0,01562	83,12	22	0,125
D_0__Bacteria; D_1__Proteobacteria; D_2__Gammaproteobacteria; D_3__Xanthomonadales; D_4__uncultured; D_5__uncultured bacterium; D_6__uncultured bacterium	0,01121	0,01557	83,14	1,5	23,5
D_0__Bacteria; D_1__Actinobacteria; D_2__Thermoleophilia; D_3__Gaiellales; D_4__uncultured; D_5__uncultured bacterium; D_6__uncultured bacterium	0,01118	0,01552	83,15	19,8	40,5
D_0__Bacteria; D_1__Acidobacteria; D_2__Acidobacteria; D_3__Acidobacteriales; D_4__Acidobacteriaceae (Subgroup 1); D_5__uncultured	0,01115	0,01547	83,17	15	26,4
D_0__Bacteria; D_1__Proteobacteria; D_2__Betaproteobacteria; D_3__Nitrosomonadales; D_4__Gallionellaceae	0,01113	0,01545	83,18	1,25	25,8
D_0__Bacteria; D_1__Acidobacteria; D_2__Acidobacteria; D_3__Acidobacteriales; D_4__Acidobacteriaceae (Subgroup 1); D_5__uncultured	0,01109	0,0154	83,2	6,25	32,4
D_0__Bacteria; D_1__Actinobacteria; D_2__Thermoleophilia; D_3__Solirubrobacterales; D_4__288-2; D_5__uncultured bacterium; D_6__uncultured bacterium	0,01106	0,01535	83,22	50,5	63,8
D_0__Bacteria; D_1__Proteobacteria; D_2__Betaproteobacteria; D_3__Rhodocyclales; D_4__Rhodocyclaceae	0,01103	0,01531	83,23	1,25	20,1
D_0__Bacteria; D_1__Proteobacteria; D_2__Betaproteobacteria; D_3__Rhodocyclales; D_4__Rhodocyclaceae; D_5__12up; D_6__uncultured bacterium	0,011	0,01528	83,25	1	21,3
D_0__Bacteria; D_1__Proteobacteria; D_2__Betaproteobacteria; D_3__Nitrosomonadales; D_4__Gallionellaceae; D_5__Gallionella	0,01099	0,01526	83,26	2	25,9
D_0__Bacteria; D_1__Proteobacteria; D_2__Betaproteobacteria; D_3__Rhodocyclales; D_4__Rhodocyclaceae; D_5__Denitratisoma; D_6__uncultured bacterium	0,01096	0,01522	83,28	22,8	4,25
D_0__Archaea; D_1__Thaumarchaeota; D_2__South African Gold Mine Gp 1(SAGMCG-1); D_3__Unknown Order; D_4__Unknown Family; D_5__Candidatus Nitrosotalea	0,01095	0,01521	83,29	10	21,5
D_0__Bacteria; D_1__Candidatus Berkelbacteria; D_2__uncultured bacterium; D_3__uncultured bacterium; D_4__uncultured bacterium; D_5__uncultured bacterium; D_6__uncultured bacterium	0,01095	0,0152	83,31	1,75	21,6
D_0__Bacteria; D_1__Proteobacteria; D_2__Betaproteobacteria; D_3__Nitrosomonadales; D_4__Gallionellaceae	0,01093	0,01517	83,32	21,5	1,13
D_0__Bacteria; D_1__Chloroflexi; D_2__Dehalococcoidia; D_3__GIF3; D_4__uncultured bacterium; D_5__uncultured bacterium; D_6__uncultured bacterium	0,01093	0,01517	83,34	21,3	0,625
D_0__Bacteria; D_1__Chloroflexi; D_2__Dehalococcoidia; D_3__vadinBA26; D_4__uncultured bacterium; D_5__uncultured bacterium; D_6__uncultured bacterium	0,01089	0,01512	83,35	21,3	0,25
D_0__Bacteria; D_1__Ignavibacteriae; D_2__Ignavibacteria; D_3__Ignavibacteriales; D_4__BSV26; D_5__uncultured bacterium; D_6__uncultured bacterium	0,01085	0,01506	83,37	1,5	40,6
D_0__Bacteria; D_1__Parcubacteria; D_2__Candidatus Falkowbacteria	0,01083	0,01504	83,38	1,5	38,9
D_0__Bacteria; D_1__Acidobacteria; D_2__Acidobacteria; D_3__Acidobacteriales; D_4__Acidobacteriaceae (Subgroup 1); D_5__Candidatus Koribacter; D_6__uncultured bacterium	0,01081	0,01501	83,4	1,25	20,6
D_0__Bacteria; D_1__Actinobacteria; D_2__Actinobacteria; D_3__Micrococcales; D_4__Cellulomonadaceae; D_5__Cellulomonas; Ambiguous_taxa	0,01081	0,01501	83,41	32,3	43,9
D_0__Bacteria; D_1__Ignavibacteriae; D_2__Ignavibacteria; D_3__Ignavibacteriales; D_4__BSV40; D_5__uncultured bacterium; D_6__uncultured bacterium	0,01072	0,01488	83,43	23,8	11,1
D_0__Bacteria; D_1__Cyanobacteria; D_2__Melainabacteria; D_3__Gastranaerophilales; D_4__uncultured bacterium; D_5__uncultured bacterium; D_6__uncultured bacterium	0,01071	0,01487	83,44	21,3	2,38
D_0__Bacteria; D_1__Proteobacteria; D_2__Deltaproteobacteria; D_3__Bdellovibrionales; D_4__Bdellovibrionaceae; D_5__Bdellovibrio; D_6__uncultured bacterium	0,0107	0,01485	83,46	1	23,1
D_0__Bacteria; D_1__Proteobacteria; D_2__Betaproteobacteria; D_3__Rhodocyclales; D_4__Rhodocyclaceae; D_5__Sulfuritalea	0,0107	0,01485	83,47	0,5	24,6
D_0__Bacteria; D_1__Proteobacteria; D_2__Betaproteobacteria; D_3__Burkholderiales; D_4__Comamonadaceae; D_5__uncultured; D_6__uncultured bacterium	0,01067	0,01482	83,49	2	21,6
D_0__Bacteria; D_1__Proteobacteria; D_2__Epsilonproteobacteria; D_3__Campylobacterales; D_4__Helicobacteraceae; D_5__Sulfuricurvum; Ambiguous_taxa	0,01067	0,01481	83,5	22,5	1,75
D_0__Bacteria; D_1__Actinobacteria; D_2__Actinobacteria; D_3__Propionibacteriales; D_4__Nocardioidaceae; D_5__Nocardioides	0,0106	0,01472	83,52	25,8	14,6
D_0__Bacteria; D_1__Proteobacteria; D_2__Betaproteobacteria; D_3__Rhodocyclales; D_4__Rhodocyclaceae	0,01059	0,01471	83,53	12	27,5
D_0__Bacteria; D_1__Proteobacteria; D_2__Epsilonproteobacteria; D_3__Campylobacterales; D_4__Helicobacteraceae; D_5__Sulfurimonas; D_6__uncultured bacterium	0,01053	0,01462	83,55	3	40,5
D_0__Bacteria; D_1__Gracilibacteria; D_2__uncultured bacterium; D_3__uncultured bacterium; D_4__uncultured bacterium; D_5__uncultured bacterium; D_6__uncultured bacterium	0,01048	0,01455	83,56	19,8	1,13
D_0__Bacteria; D_1__Proteobacteria; D_2__Deltaproteobacteria; D_3__Desulfuromonadales; D_4__Geobacteraceae; D_5__Geobacter; D_6__uncultured bacterium	0,01048	0,01455	83,57	20,3	9,63
D_0__Bacteria; D_1__Actinobacteria; D_2__Actinobacteria; D_3__Micrococcales; D_4__Cellulomonadaceae	0,01044	0,01449	83,59	22,8	43,3
D_0__Bacteria; D_1__Proteobacteria; D_2__Alphaproteobacteria; D_3__Rhizobiales; D_4__Xanthobacteraceae; D_5__Pseudolabrys	0,01042	0,01446	83,6	30,5	55,9
D_0__Bacteria; D_1__Cyanobacteria; D_2__Melainabacteria; D_3__Gastranaerophilales; D_4__uncultured bacterium; D_5__uncultured bacterium; D_6__uncultured bacterium	0,01035	0,01437	83,62	0,75	36,1
D_0__Bacteria; D_1__Proteobacteria; D_2__Betaproteobacteria; D_3__Rhodocyclales; D_4__Rhodocyclaceae; D_5__uncultured	0,01034	0,01436	83,63	1	34,1
D_0__Archaea; D_1__Euryarchaeota; D_2__Thermoplasmata; D_3__Thermoplasmatales; D_4__ASC21; D_5__uncultured archaeon; D_6__uncultured archaeon	0,01029	0,01429	83,65	20,5	0,875
D_0__Bacteria; D_1__Proteobacteria; D_2__Alphaproteobacteria; D_3__Sphingomonadales; D_4__Sphingomonadaceae; D_5__Novosphingobium; Ambiguous_taxa	0,01024	0,01421	83,66	1	19,6
D_0__Bacteria; D_1__Proteobacteria; D_2__Epsilonproteobacteria; D_3__Campylobacterales; D_4__Helicobacteraceae; D_5__Sulfuricurvum; D_6__uncultured Epsilonproteobacteria bacterium	0,01023	0,01421	83,68	23,8	4,88
D_0__Bacteria; D_1__Parcubacteria; D_2__Candidatus Yanofskybacteria; D_3__uncultured bacterium; D_4__uncultured bacterium; D_5__uncultured bacterium; D_6__uncultured bacterium	0,01022	0,01419	83,69	19,3	0,5
D_0__Bacteria; D_1__Proteobacteria; D_2__Betaproteobacteria; D_3__Nitrosomonadales; D_4__Gallionellaceae; D_5__Sideroxydans	0,01018	0,01413	83,7	3,25	24,4
D_0__Archaea; D_1__Thaumarchaeota; D_2__Soil Crenarchaeotic Group(SCG)	0,01016	0,01411	83,72	25,3	22,9
D_0__Bacteria; D_1__Proteobacteria; D_2__Betaproteobacteria; D_3__Rhodocyclales; D_4__Rhodocyclaceae; D_5__uncultured	0,01011	0,01404	83,73	1,75	40,3
D_0__Bacteria; D_1__Proteobacteria; D_2__Gammaproteobacteria; D_3__Pseudomonadales; D_4__Pseudomonadaceae; D_5__Pseudomonas	0,01011	0,01403	83,75	4	31,5
D_0__Archaea; D_1__Bathyarchaeota; D_2__uncultured archaeon; D_3__uncultured archaeon; D_4__uncultured archaeon; D_5__uncultured archaeon; D_6__uncultured archaeon	0,01006	0,01397	83,76	19	0,125
D_0__Bacteria; D_1__Proteobacteria; D_2__Betaproteobacteria; D_3__Burkholderiales; D_4__Comamonadaceae	0,01004	0,01393	83,77	0,75	17,3
D_0__Bacteria; D_1__Bacteroidetes; D_2__Bacteroidia; D_3__Bacteroidales; D_4__Porphyromonadaceae; D_5__Paludibacter; D_6__uncultured bacterium	0,01003	0,01393	83,79	4	43,8
D_0__Bacteria; D_1__Omnitrophica	0,01	0,01388	83,8	2,25	18,6
D_0__Bacteria; D_1__Proteobacteria; D_2__Betaproteobacteria; D_3__Burkholderiales; D_4__Burkholderiaceae; D_5__Ralstonia; D_6__uncultured bacterium	0,009992	0,01387	83,82	60,3	65,4
D_0__Bacteria; D_1__Chloroflexi; D_2__Dehalococcoidia; D_3__GIF9; D_4__uncultured bacterium; D_5__uncultured bacterium; D_6__uncultured bacterium	0,009977	0,01385	83,83	18,5	0,5
D_0__Bacteria; D_1__Acidobacteria; D_2__Holophagae; D_3__Holophagales; D_4__Holophagaceae; D_5__uncultured	0,009972	0,01385	83,84	18,8	13,9
D_0__Bacteria; D_1__Actinobacteria; D_2__Thermoleophilia; D_3__Solirubrobacterales; D_4__Elev-16S-1332	0,009961	0,01383	83,86	69	81,1
D_0__Bacteria; D_1__Chloroflexi; D_2__KD4-96; Ambiguous_taxa; Ambiguous_taxa; Ambiguous_taxa; Ambiguous_taxa	0,009908	0,01376	83,87	12,3	29
D_0__Bacteria; D_1__Proteobacteria; D_2__Betaproteobacteria; D_3__Nitrosomonadales; D_4__Gallionellaceae; D_5__Gallionella	0,009865	0,0137	83,88	1,5	19,9
D_0__Bacteria; D_1__Actinobacteria; D_2__Acidimicrobiia; D_3__Acidimicrobiales; D_4__uncultured; Ambiguous_taxa; Ambiguous_taxa	0,009848	0,01367	83,9	17,3	37,6
D_0__Bacteria; D_1__Planctomycetes; D_2__Planctomycetacia; D_3__Planctomycetales; D_4__Planctomycetaceae; D_5__uncultured	0,009822	0,01364	83,91	0,25	18,8
D_0__Bacteria; D_1__Proteobacteria; D_2__Deltaproteobacteria; D_3__Syntrophobacterales; D_4__Syntrophaceae; D_5__Smithella; D_6__uncultured bacterium	0,009793	0,0136	83,93	1,5	36,6
D_0__Bacteria; D_1__Chloroflexi; D_2__Dehalococcoidia; D_3__GIF3; D_4__uncultured bacterium; D_5__uncultured bacterium; D_6__uncultured bacterium	0,009758	0,01355	83,94	19,3	0,375
D_0__Bacteria; D_1__Microgenomates; D_2__Candidatus Woesebacteria	0,009736	0,01352	83,95	1,25	22
D_0__Bacteria; D_1__Bacteroidetes; D_2__Sphingobacteriia; D_3__Sphingobacteriales; D_4__Chitinophagaceae; D_5__uncultured; D_6__uncultured bacterium	0,009727	0,01351	83,97	36,3	29,1
D_0__Bacteria; D_1__Bacteroidetes; D_2__Bacteroidia; D_3__Bacteroidales; D_4__Porphyromonadaceae; D_5__Paludibacter; D_6__uncultured bacterium	0,009722	0,0135	83,98	1,25	32,5
D_0__Bacteria; D_1__Proteobacteria; D_2__Deltaproteobacteria; D_3__Desulfobacterales; D_4__Desulfobulbaceae; D_5__Desulfobulbus; D_6__uncultured bacterium	0,009715	0,01349	83,99	0	38
D_0__Bacteria; D_1__Proteobacteria; D_2__Betaproteobacteria; D_3__TRA3-20; Ambiguous_taxa; Ambiguous_taxa; Ambiguous_taxa	0,009683	0,01344	84,01	36,8	57,3
D_0__Bacteria; D_1__Proteobacteria; D_2__Epsilonproteobacteria; D_3__Campylobacterales; D_4__Helicobacteraceae; D_5__Sulfuricurvum; D_6__uncultured Epsilonproteobacteria bacterium	0,009653	0,0134	84,02	25	10,5
D_0__Bacteria; D_1__Actinobacteria; D_2__Acidimicrobiia; D_3__Acidimicrobiales; D_4__Iamiaceae; D_5__Iamia	0,009646	0,01339	84,03	54,5	56,1
D_0__Bacteria; D_1__Proteobacteria; D_2__Deltaproteobacteria; D_3__Desulfovibrionales; D_4__Desulfovibrionaceae; D_5__Desulfovibrio	0,009638	0,01338	84,05	19	0,625
D_0__Bacteria; D_1__Chloroflexi; D_2__KD4-96; D_3__uncultured bacterium; D_4__uncultured bacterium; D_5__uncultured bacterium; D_6__uncultured bacterium	0,009616	0,01335	84,06	31,5	45,4
D_0__Bacteria; D_1__Proteobacteria; D_2__Betaproteobacteria; D_3__Burkholderiales; D_4__Oxalobacteraceae; D_5__Noviherbaspirillum; D_6__uncultured bacterium	0,009544	0,01325	84,07	1,25	33,5
D_0__Bacteria; D_1__Proteobacteria; D_2__Betaproteobacteria; D_3__Rhodocyclales; D_4__Rhodocyclaceae	0,00954	0,01325	84,09	1,25	23,9
D_0__Bacteria; D_1__Proteobacteria; D_2__Betaproteobacteria; D_3__Nitrosomonadales; D_4__Nitrosomonadaceae; D_5__uncultured	0,009488	0,01317	84,1	34,5	26,4
D_0__Bacteria; D_1__Armatimonadetes; D_2__Chthonomonadetes; D_3__Chthonomonadales; D_4__uncultured bacterium; D_5__uncultured bacterium; D_6__uncultured bacterium	0,009483	0,01317	84,11	1,25	21,5
D_0__Bacteria; D_1__Proteobacteria; D_2__Betaproteobacteria; D_3__Burkholderiales; D_4__Oxalobacteraceae; D_5__uncultured	0,009447	0,01312	84,13	2	28,9
D_0__Bacteria; D_1__Parcubacteria; D_2__Candidatus Azambacteria; D_3__uncultured bacterium; D_4__uncultured bacterium; D_5__uncultured bacterium; D_6__uncultured bacterium	0,009439	0,01311	84,14	1,25	16,9
D_0__Bacteria; D_1__Acidobacteria; D_2__Solibacteres; D_3__Solibacterales; D_4__Solibacteraceae (Subgroup 3); D_5__Bryobacter	0,009401	0,01305	84,15	38,8	36,8
D_0__Bacteria; D_1__Caldiserica; D_2__Caldisericia; D_3__Caldisericales; D_4__Caldisericaceae; D_5__Caldisericum; D_6__uncultured bacterium	0,009377	0,01302	84,16	18	0,375
D_0__Bacteria; D_1__Proteobacteria; D_2__Betaproteobacteria; D_3__SC-I-84	0,009376	0,01302	84,18	31,8	47,1
D_0__Bacteria; D_1__Bacteroidetes; D_2__Bacteroidia; D_3__Bacteroidales; D_4__Porphyromonadaceae; D_5__Paludibacter; D_6__uncultured bacterium	0,009363	0,013	84,19	1,25	23,9
D_0__Bacteria; D_1__Cyanobacteria; D_2__ML635J-21; D_3__uncultured bacterium; D_4__uncultured bacterium; D_5__uncultured bacterium; D_6__uncultured bacterium	0,009322	0,01294	84,2	18,8	1,13
D_0__Bacteria; D_1__Actinobacteria; D_2__Thermoleophilia; D_3__Gaiellales; D_4__uncultured; D_5__uncultured bacterium; D_6__uncultured bacterium	0,009319	0,01294	84,22	5,25	22,8
D_0__Bacteria; D_1__Firmicutes; D_2__Bacilli; D_3__Bacillales; D_4__Bacillaceae; D_5__Bacillus	0,009311	0,01293	84,23	40	30,1
D_0__Bacteria; D_1__Proteobacteria; D_2__Betaproteobacteria	0,009296	0,01291	84,24	7,25	23,1
D_0__Bacteria; D_1__Bacteroidetes; D_2__Bacteroidetes vadinHA17	0,009291	0,0129	84,26	17,8	0,375
D_0__Bacteria; D_1__Proteobacteria; D_2__Alphaproteobacteria; D_3__Sphingomonadales; D_4__Sphingomonadaceae; D_5__Novosphingobium	0,009282	0,01289	84,27	1	18
D_0__Bacteria; D_1__Microgenomates; D_2__Candidatus Woesebacteria; D_3__uncultured Microgenomates group bacterium; D_4__uncultured Microgenomates group bacterium; D_5__uncultured Microgenomates group bacterium; D_6__uncultured Microgenomates group bacterium	0,009276	0,01288	84,28	1,25	23
D_0__Bacteria; D_1__Actinobacteria; D_2__Thermoleophilia; D_3__Gaiellales; D_4__uncultured; D_5__uncultured bacterium; D_6__uncultured bacterium	0,009222	0,0128	84,29	17,8	33,9
D_0__Bacteria; D_1__Spirochaetae; D_2__Spirochaetes; D_3__Spirochaetales; D_4__Spirochaetaceae; D_5__uncultured; D_6__uncultured bacterium	0,009195	0,01277	84,31	2,75	34,4
D_0__Bacteria; D_1__Proteobacteria; D_2__Betaproteobacteria; D_3__Burkholderiales; D_4__Alcaligenaceae; D_5__uncultured; D_6__uncultured bacterium	0,009179	0,01274	84,32	16,5	31
D_0__Bacteria; D_1__Ignavibacteriae; D_2__Ignavibacteria; D_3__Ignavibacteriales; D_4__BSV26; D_5__uncultured bacterium; D_6__uncultured bacterium	0,009147	0,0127	84,33	21,3	19
D_0__Bacteria; D_1__Parcubacteria; D_2__uncultured bacterium; D_3__uncultured bacterium; D_4__uncultured bacterium; D_5__uncultured bacterium; D_6__uncultured bacterium	0,009132	0,01268	84,34	18	0,875
D_0__Bacteria; D_1__Spirochaetae; D_2__Spirochaetes; D_3__Spirochaetales; D_4__Spirochaetaceae; D_5__uncultured; D_6__uncultured bacterium	0,009109	0,01265	84,36	13,5	29,4
D_0__Bacteria; D_1__Parcubacteria; D_2__Candidatus Magasanikbacteria; D_3__uncultured Parcubacteria group bacterium; D_4__uncultured Parcubacteria group bacterium; D_5__uncultured Parcubacteria group bacterium; D_6__uncultured Parcubacteria group bacterium	0,009059	0,01258	84,37	0,5	16,4
D_0__Bacteria; D_1__Acidobacteria; D_2__Acidobacteria; D_3__Acidobacteriales; D_4__Acidobacteriaceae (Subgroup 1); D_5__uncultured	0,009031	0,01254	84,38	8,75	23,5
D_0__Bacteria; D_1__Proteobacteria; D_2__Betaproteobacteria; D_3__Nitrosomonadales; D_4__Nitrosomonadaceae; D_5__uncultured; Ambiguous_taxa	0,00901	0,01251	84,4	14,5	26,8
D_0__Bacteria; D_1__Proteobacteria; D_2__Epsilonproteobacteria; D_3__Campylobacterales; D_4__Helicobacteraceae; D_5__Sulfuricurvum; Ambiguous_taxa	0,008988	0,01248	84,41	18,8	1,13
D_0__Bacteria; D_1__Bacteroidetes; D_2__Sphingobacteriia; D_3__Sphingobacteriales; D_4__S15A-MN91; D_5__uncultured bacterium; D_6__uncultured bacterium	0,008973	0,01246	84,42	16,5	1,5
D_0__Bacteria; D_1__Proteobacteria; D_2__Alphaproteobacteria; D_3__Rhizobiales; D_4__Beijerinckiaceae	0,00896	0,01244	84,43	15	41,6
D_0__Bacteria; D_1__Gracilibacteria; D_2__uncultured bacterium; D_3__uncultured bacterium; D_4__uncultured bacterium; D_5__uncultured bacterium; D_6__uncultured bacterium	0,008957	0,01244	84,45	18,5	1,38
D_0__Bacteria; D_1__Proteobacteria; D_2__Deltaproteobacteria; D_3__Desulfobacterales; D_4__Desulfobulbaceae; D_5__Desulfurivibrio; D_6__uncultured bacterium	0,008926	0,01239	84,46	18,5	1,63
D_0__Bacteria; D_1__Actinobacteria; D_2__Thermoleophilia; D_3__Gaiellales; D_4__uncultured; D_5__uncultured bacterium; D_6__uncultured bacterium	0,008924	0,01239	84,47	34,5	47,3
D_0__Bacteria; D_1__Proteobacteria; D_2__Alphaproteobacteria; D_3__Rhodobacterales; D_4__Rhodobacteraceae	0,008895	0,01235	84,48	20,8	9
D_0__Bacteria; D_1__Bacteroidetes; D_2__Bacteroidia; D_3__Bacteroidales; D_4__Prolixibacteraceae; D_5__BSV13; D_6__uncultured bacterium	0,008883	0,01233	84,49	14	33,6
D_0__Bacteria; D_1__Proteobacteria; D_2__Betaproteobacteria; D_3__Rhodocyclales; D_4__Rhodocyclaceae; D_5__uncultured	0,008844	0,01228	84,51	18	4,25
D_0__Bacteria; D_1__Proteobacteria; D_2__Betaproteobacteria; D_3__Burkholderiales; D_4__Comamonadaceae	0,008796	0,01221	84,52	1,5	20,4
D_0__Bacteria; D_1__Proteobacteria; D_2__Gammaproteobacteria; D_3__Pseudomonadales; D_4__Moraxellaceae; D_5__Acinetobacter	0,008769	0,01218	84,53	17,3	0,625
D_0__Bacteria; D_1__Chlorobi; D_2__Chlorobia; D_3__Chlorobiales; D_4__SJA-28; D_5__uncultured Chlorobi bacterium; D_6__uncultured Chlorobi bacterium	0,008726	0,01212	84,54	14	19,6
D_0__Bacteria; D_1__Proteobacteria; D_2__Alphaproteobacteria; D_3__Rhodobacterales; D_4__Rhodobacteraceae	0,008709	0,01209	84,56	18	0,75
D_0__Bacteria; D_1__Chloroflexi; D_2__KD4-96; D_3__uncultured bacterium; D_4__uncultured bacterium; D_5__uncultured bacterium; D_6__uncultured bacterium	0,008708	0,01209	84,57	20,8	44,3
D_0__Bacteria; D_1__Ignavibacteriae; D_2__Ignavibacteria; D_3__Ignavibacteriales; D_4__IheB3-7; D_5__uncultured bacterium; D_6__uncultured bacterium	0,008699	0,01208	84,58	20,5	9,13
D_0__Bacteria; D_1__RBG-1 (Zixibacteria); D_2__uncultured bacterium; D_3__uncultured bacterium; D_4__uncultured bacterium; D_5__uncultured bacterium; D_6__uncultured bacterium	0,00868	0,01205	84,59	16,8	0,75
D_0__Bacteria; D_1__Parcubacteria; D_2__Candidatus Nomurabacteria; D_3__uncultured soil bacterium; D_4__uncultured soil bacterium; D_5__uncultured soil bacterium; D_6__uncultured soil bacterium	0,00867	0,01204	84,6	0	37,9
D_0__Bacteria; D_1__Parcubacteria; D_2__Candidatus Moranbacteria; D_3__uncultured bacterium; D_4__uncultured bacterium; D_5__uncultured bacterium; D_6__uncultured bacterium	0,008578	0,01191	84,62	16,5	2,88
D_0__Bacteria; D_1__Cyanobacteria; D_2__Cyanobacteria; D_3__SubsectionIII; D_4__FamilyI; Ambiguous_taxa	0,008541	0,01186	84,63	0,25	35,6
D_0__Bacteria; D_1__Acidobacteria; D_2__Acidobacteria; D_3__Acidobacteriales; D_4__Acidobacteriaceae (Subgroup 1); D_5__Acidobacterium	0,008528	0,01184	84,64	9	23
D_0__Bacteria; D_1__Gracilibacteria; D_2__uncultured bacterium; D_3__uncultured bacterium; D_4__uncultured bacterium; D_5__uncultured bacterium; D_6__uncultured bacterium	0,008521	0,01183	84,65	17,3	17,9
D_0__Bacteria; D_1__Proteobacteria; D_2__Epsilonproteobacteria; D_3__Campylobacterales; D_4__Helicobacteraceae; D_5__Sulfurimonas; D_6__uncultured bacterium	0,008485	0,01178	84,66	15,8	15,3
D_0__Bacteria; D_1__Spirochaetae; D_2__Spirochaetes; D_3__Spirochaetales; D_4__Spirochaetaceae; D_5__uncultured; D_6__uncultured bacterium	0,008473	0,01176	84,67	17,3	1,63
D_0__Bacteria; D_1__Proteobacteria; D_2__Deltaproteobacteria; D_3__43F-1404R; Ambiguous_taxa; Ambiguous_taxa; Ambiguous_taxa	0,008468	0,01176	84,69	17	0,25
D_0__Bacteria; D_1__Proteobacteria; D_2__Epsilonproteobacteria; D_3__Campylobacterales; D_4__Helicobacteraceae; D_5__Sulfuricurvum; D_6__uncultured Epsilonproteobacteria bacterium	0,008464	0,01175	84,7	18	1,38
D_0__Bacteria; D_1__Proteobacteria; D_2__Betaproteobacteria; D_3__Nitrosomonadales; D_4__Gallionellaceae; D_5__Gallionella; Ambiguous_taxa	0,00843	0,0117	84,71	1,75	17,5
D_0__Bacteria; D_1__Microgenomates; D_2__Candidatus Woesebacteria; D_3__uncultured Microgenomates group bacterium; D_4__uncultured Microgenomates group bacterium; D_5__uncultured Microgenomates group bacterium; D_6__uncultured Microgenomates group bacterium	0,00841	0,01168	84,72	0,75	32,8
D_0__Bacteria; D_1__Proteobacteria; D_2__Alphaproteobacteria; D_3__Rhizobiales; D_4__Hyphomicrobiaceae; D_5__Devosia; D_6__uncultured bacterium	0,008405	0,01167	84,73	20,8	40,8
D_0__Bacteria; D_1__Acidobacteria; D_2__Subgroup 13; D_3__uncultured bacterium; D_4__uncultured bacterium; D_5__uncultured bacterium; D_6__uncultured bacterium	0,00839	0,01165	84,74	1,25	27,8
D_0__Bacteria; D_1__Proteobacteria; D_2__Betaproteobacteria; D_3__Rhodocyclales; D_4__Rhodocyclaceae; D_5__Sterolibacterium; D_6__uncultured bacterium	0,008384	0,01164	84,76	12,8	19,1
D_0__Bacteria; D_1__Chloroflexi; D_2__Dehalococcoidia; D_3__GIF3; D_4__uncultured bacterium; D_5__uncultured bacterium; D_6__uncultured bacterium	0,008373	0,01163	84,77	16,8	0,25
D_0__Bacteria; D_1__Acidobacteria; D_2__Holophagae; D_3__Subgroup 10; D_4__ABS-19	0,008373	0,01163	84,78	28,3	25,6
D_0__Bacteria; D_1__Bacteroidetes; D_2__Bacteroidetes vadinHA17; Ambiguous_taxa; Ambiguous_taxa; Ambiguous_taxa; Ambiguous_taxa	0,00837	0,01162	84,79	21,5	32,5
D_0__Bacteria; D_1__Bacteroidetes; D_2__Sphingobacteriia; D_3__Sphingobacteriales; D_4__KD3-93; D_5__uncultured bacterium; D_6__uncultured bacterium	0,008353	0,0116	84,8	1,25	34,6
D_0__Bacteria; D_1__Parcubacteria; D_2__Candidatus Nomurabacteria	0,008324	0,01156	84,81	0,75	37
D_0__Bacteria; D_1__Gemmatimonadetes; D_2__Gemmatimonadetes; D_3__Gemmatimonadales; D_4__Gemmatimonadaceae; D_5__uncultured; Ambiguous_taxa	0,008268	0,01148	84,83	45,5	57,5
D_0__Bacteria; D_1__Proteobacteria; D_2__Betaproteobacteria; D_3__Hydrogenophilales; D_4__Hydrogenophilaceae	0,008261	0,01147	84,84	16,3	0,875
D_0__Bacteria; D_1__Nitrospirae; D_2__Nitrospira; D_3__Nitrospirales; D_4__Nitrospiraceae; D_5__uncultured; D_6__uncultured bacterium	0,008254	0,01146	84,85	17,3	4,13
D_0__Bacteria; D_1__Proteobacteria; D_2__Deltaproteobacteria; D_3__Syntrophobacterales; D_4__Syntrophaceae; D_5__Smithella; Ambiguous_taxa	0,008229	0,01143	84,86	11,5	19,9
D_0__Bacteria; D_1__Ignavibacteriae; D_2__Ignavibacteria; D_3__Ignavibacteriales; D_4__PHOS-HE36	0,008229	0,01143	84,87	18,5	8,25
D_0__Bacteria; D_1__Firmicutes; D_2__Clostridia; D_3__Clostridiales; D_4__Clostridiaceae 1; D_5__Clostridium sensu stricto 12	0,008227	0,01142	84,88	2,25	17,5
D_0__Bacteria; D_1__Parcubacteria; D_2__Candidatus Azambacteria; D_3__uncultured bacterium; D_4__uncultured bacterium; D_5__uncultured bacterium; D_6__uncultured bacterium	0,008188	0,01137	84,89	0,25	18
D_0__Bacteria; D_1__Chlamydiae; D_2__Chlamydiae; D_3__Chlamydiales; D_4__Simkaniaceae	0,008179	0,01136	84,91	0,75	14
D_0__Bacteria; D_1__Proteobacteria; D_2__Betaproteobacteria; D_3__Hydrogenophilales; D_4__Hydrogenophilaceae; D_5__uncultured	0,008178	0,01136	84,92	1,25	15,6
D_0__Bacteria; D_1__Firmicutes; D_2__Clostridia; D_3__Clostridiales; D_4__Ruminococcaceae; D_5__Ruminococcaceae UCG-014; D_6__uncultured bacterium	0,008168	0,01134	84,93	16	0,25
D_0__Archaea; D_1__Miscellaneous Euryarchaeotic Group(MEG); D_2__uncultured archaeon; D_3__uncultured archaeon; D_4__uncultured archaeon; D_5__uncultured archaeon; D_6__uncultured archaeon	0,008134	0,01129	84,94	16,5	0,75
D_0__Bacteria; D_1__Chloroflexi; D_2__KD4-96; D_3__uncultured bacterium; D_4__uncultured bacterium; D_5__uncultured bacterium; D_6__uncultured bacterium	0,008126	0,01128	84,95	18	32,6
D_0__Bacteria; D_1__Gemmatimonadetes; D_2__Gemmatimonadetes; D_3__Gemmatimonadales; D_4__Gemmatimonadaceae; D_5__uncultured; D_6__uncultured bacterium	0,008115	0,01127	84,96	1,25	21,4
D_0__Bacteria; D_1__Proteobacteria; D_2__Alphaproteobacteria; D_3__Rhizobiales; D_4__Beijerinckiaceae; D_5__Methylorosula; D_6__uncultured bacterium	0,008112	0,01126	84,97	0,75	24
D_0__Bacteria; D_1__Proteobacteria; D_2__Betaproteobacteria; D_3__Methylophilales; D_4__Methylophilaceae; D_5__uncultured; D_6__uncultured beta proteobacterium	0,008107	0,01126	84,98	8	18,3
D_0__Bacteria; D_1__Chloroflexi; D_2__Dehalococcoidia; D_3__vadinBA26; D_4__uncultured bacterium; D_5__uncultured bacterium; D_6__uncultured bacterium	0,008102	0,01125	85	15,5	0,125
D_0__Bacteria; D_1__Fibrobacteres; D_2__Fibrobacteria; D_3__Fibrobacterales; D_4__Fibrobacteraceae; D_5__possible genus 06; Ambiguous_taxa	0,008095	0,01124	85,01	0,5	28
D_0__Bacteria; D_1__Proteobacteria; D_2__Epsilonproteobacteria; D_3__Campylobacterales; D_4__Helicobacteraceae; D_5__Sulfurimonas	0,008061	0,01119	85,02	16,3	2,13
D_0__Bacteria; D_1__Chloroflexi; D_2__Dehalococcoidia; D_3__GIF3; D_4__uncultured bacterium; D_5__uncultured bacterium; D_6__uncultured bacterium	0,00805	0,01118	85,03	16,3	0,375
D_0__Bacteria; D_1__Proteobacteria; D_2__Gammaproteobacteria; D_3__Legionellales; D_4__Coxiellaceae; D_5__Rickettsiella	0,008031	0,01115	85,04	1	15,1
D_0__Bacteria; D_1__Proteobacteria; D_2__Betaproteobacteria; D_3__Burkholderiales; D_4__Comamonadaceae; Ambiguous_taxa; Ambiguous_taxa	0,008024	0,01114	85,05	1,25	16,1
D_0__Bacteria; D_1__Actinobacteria; D_2__Thermoleophilia; D_3__Solirubrobacterales; D_4__0319-6M6; D_5__uncultured bacterium; D_6__uncultured bacterium	0,007974	0,01107	85,06	43,3	45,3
D_0__Bacteria; D_1__Nitrospirae; D_2__Nitrospira; D_3__Nitrospirales; D_4__FW13; D_5__uncultured bacterium; D_6__uncultured bacterium	0,007974	0,01107	85,07	16,3	8,63
D_0__Archaea; D_1__Aenigmarchaeota; D_2__Deep Sea Euryarchaeotic Group(DSEG); D_3__uncultured archaeon; D_4__uncultured archaeon; D_5__uncultured archaeon; D_6__uncultured archaeon	0,007964	0,01106	85,09	0,5	25,4
D_0__Bacteria; D_1__Actinobacteria; D_2__Thermoleophilia; D_3__Solirubrobacterales; D_4__0319-6M6; D_5__uncultured bacterium; D_6__uncultured bacterium	0,007961	0,01105	85,1	28,8	39,6
D_0__Bacteria; D_1__Chloroflexi; D_2__Dehalococcoidia; D_3__GIF9; D_4__uncultured bacterium; D_5__uncultured bacterium; D_6__uncultured bacterium	0,007938	0,01102	85,11	14,8	0,5
D_0__Bacteria; D_1__Acidobacteria; D_2__Holophagae; D_3__TPD-58; D_4__uncultured bacterium; D_5__uncultured bacterium; D_6__uncultured bacterium	0,007909	0,01098	85,12	15,8	4
D_0__Bacteria; D_1__Chloroflexi; D_2__Dehalococcoidia; D_3__GIF3; D_4__uncultured bacterium; D_5__uncultured bacterium; D_6__uncultured bacterium	0,007903	0,01097	85,13	15,5	0,375
D_0__Bacteria; D_1__Proteobacteria; D_2__Epsilonproteobacteria; D_3__Campylobacterales; D_4__Campylobacteraceae; D_5__Sulfurospirillum; D_6__uncultured bacterium	0,007888	0,01095	85,14	16	1,63
D_0__Bacteria; D_1__Actinobacteria; D_2__Actinobacteria; D_3__Micrococcales; D_4__Microbacteriaceae; Ambiguous_taxa; Ambiguous_taxa	0,007871	0,01093	85,15	13,8	24,1
D_0__Bacteria; D_1__Proteobacteria; D_2__Betaproteobacteria; D_3__Methylophilales; D_4__Methylophilaceae; D_5__uncultured	0,00786	0,01091	85,16	11,8	22,9
D_0__Bacteria; D_1__Bacteroidetes; D_2__Flavobacteriia; D_3__Flavobacteriales; D_4__Flavobacteriaceae; D_5__Flavobacterium; Ambiguous_taxa	0,007853	0,0109	85,17	0,25	27,8
D_0__Bacteria; D_1__Nitrospirae; D_2__Nitrospira; D_3__Nitrospirales; D_4__Nitrospiraceae; D_5__uncultured; D_6__uncultured bacterium	0,007782	0,01081	85,18	15,5	0,5
D_0__Bacteria; D_1__Proteobacteria; D_2__Alphaproteobacteria; D_3__Rhizobiales; D_4__Xanthobacteraceae; Ambiguous_taxa; Ambiguous_taxa	0,007761	0,01078	85,19	5,25	24,8
D_0__Bacteria; D_1__Proteobacteria; D_2__Betaproteobacteria; D_3__Nitrosomonadales; D_4__Gallionellaceae	0,007754	0,01077	85,21	2	15,6
D_0__Bacteria; D_1__Spirochaetae; D_2__Spirochaetes; D_3__Spirochaetales; D_4__Spirochaetaceae; D_5__Treponema 2; D_6__uncultured eubacterium AA14	0,007752	0,01076	85,22	15,3	0,25
D_0__Bacteria; D_1__Chloroflexi; D_2__Dehalococcoidia; D_3__GIF9; D_4__uncultured bacterium; D_5__uncultured bacterium; D_6__uncultured bacterium	0,007733	0,01074	85,23	14,5	0,375
D_0__Bacteria; D_1__Parcubacteria; D_2__Candidatus Moranbacteria; D_3__uncultured bacterium; D_4__uncultured bacterium; D_5__uncultured bacterium; D_6__uncultured bacterium	0,007723	0,01072	85,24	1,5	24,3
D_0__Bacteria; D_1__Parcubacteria; D_2__Candidatus Azambacteria; D_3__uncultured bacterium; D_4__uncultured bacterium; D_5__uncultured bacterium; D_6__uncultured bacterium	0,007722	0,01072	85,25	1,75	31,3
D_0__Bacteria; D_1__Parcubacteria; D_2__Candidatus Azambacteria	0,007714	0,01071	85,26	0,75	31,1
D_0__Bacteria; D_1__Actinobacteria; D_2__Thermoleophilia; D_3__Solirubrobacterales; D_4__0319-6M6; D_5__uncultured bacterium; D_6__uncultured bacterium	0,007702	0,01069	85,27	22,8	37
D_0__Bacteria; D_1__Proteobacteria; D_2__Betaproteobacteria; D_3__Burkholderiales; D_4__Comamonadaceae; D_5__Variovorax; D_6__uncultured bacterium	0,007691	0,01068	85,28	2,75	16,5
D_0__Bacteria; D_1__Proteobacteria; D_2__Betaproteobacteria	0,00769	0,01068	85,29	15	0,625
D_0__Bacteria; D_1__Parcubacteria; D_2__Candidatus Falkowbacteria; D_3__uncultured bacterium; D_4__uncultured bacterium; D_5__uncultured bacterium; D_6__uncultured bacterium	0,00769	0,01068	85,3	0,25	25,6
D_0__Bacteria; D_1__Cyanobacteria; D_2__ML635J-21; D_3__uncultured bacterium; D_4__uncultured bacterium; D_5__uncultured bacterium; D_6__uncultured bacterium	0,007686	0,01067	85,31	0,75	15,5
D_0__Bacteria; D_1__Acidobacteria; D_2__Acidobacteria; D_3__Acidobacteriales; D_4__Acidobacteriaceae (Subgroup 1); D_5__Candidatus Koribacter; D_6__uncultured bacterium	0,007685	0,01067	85,32	0	14,5
D_0__Bacteria; D_1__Actinobacteria; D_2__Thermoleophilia; D_3__Gaiellales; D_4__uncultured	0,007667	0,01065	85,33	17	32,9
D_0__Bacteria; D_1__Parcubacteria; D_2__uncultured bacterium; D_3__uncultured bacterium; D_4__uncultured bacterium; D_5__uncultured bacterium; D_6__uncultured bacterium	0,007659	0,01063	85,34	2	16,8
D_0__Bacteria; D_1__Bacteroidetes; D_2__Sphingobacteriia; D_3__Sphingobacteriales; D_4__Sphingobacteriaceae; D_5__Pedobacter	0,007657	0,01063	85,36	35,5	35,4
D_0__Bacteria; D_1__Actinobacteria; D_2__MB-A2-108; D_3__uncultured bacterium; D_4__uncultured bacterium; D_5__uncultured bacterium; D_6__uncultured bacterium	0,007651	0,01062	85,37	15	26,5
D_0__Bacteria; D_1__Chloroflexi; D_2__Anaerolineae; D_3__Anaerolineales; D_4__Anaerolineaceae; D_5__uncultured; D_6__uncultured bacterium	0,007622	0,01058	85,38	0,75	24,8
D_0__Bacteria; D_1__Proteobacteria; D_2__Betaproteobacteria; D_3__Nitrosomonadales; D_4__Gallionellaceae; D_5__Candidatus Nitrotoga; D_6__uncultured bacterium	0,007595	0,01055	85,39	0,5	21,4
D_0__Bacteria; D_1__Proteobacteria; D_2__Alphaproteobacteria; D_3__Sphingomonadales; D_4__Sphingomonadaceae	0,007584	0,01053	85,4	0,75	15,8
D_0__Bacteria; D_1__Parcubacteria; D_2__Candidatus Nomurabacteria	0,007544	0,01047	85,41	3,75	24,8
D_0__Bacteria; D_1__Proteobacteria; D_2__Betaproteobacteria; D_3__Hydrogenophilales; D_4__Hydrogenophilaceae; D_5__Ferritrophicum; D_6__uncultured bacterium	0,007478	0,01038	85,42	1,5	29,5
D_0__Bacteria; D_1__Planctomycetes; D_2__Phycisphaerae; D_3__MSBL9; D_4__uncultured bacterium; D_5__uncultured bacterium; D_6__uncultured bacterium	0,007461	0,01036	85,43	14,5	0
D_0__Bacteria; D_1__Proteobacteria; D_2__Alphaproteobacteria; D_3__Sphingomonadales; D_4__Sphingomonadaceae; D_5__Novosphingobium; D_6__uncultured bacterium	0,007458	0,01036	85,44	0,5	14,6
D_0__Bacteria; D_1__Parcubacteria; D_2__Candidatus Moranbacteria; D_3__uncultured bacterium; D_4__uncultured bacterium; D_5__uncultured bacterium; D_6__uncultured bacterium	0,00744	0,01033	85,45	1	30
D_0__Bacteria; D_1__Actinobacteria; D_2__Actinobacteria; D_3__Propionibacteriales; D_4__Nocardioidaceae; D_5__Nocardioides	0,007389	0,01026	85,46	19,3	25,9
D_0__Bacteria; D_1__Actinobacteria; D_2__Acidimicrobiia; D_3__Acidimicrobiales; D_4__OM1 clade	0,007376	0,01024	85,47	18	7,75
D_0__Bacteria; D_1__Proteobacteria; D_2__Deltaproteobacteria; D_3__Oligoflexales; D_4__0319-6G20	0,007374	0,01024	85,48	1,75	24,6
D_0__Bacteria; D_1__Bacteroidetes; D_2__Bacteroidia; D_3__Bacteroidales; D_4__Rikenellaceae; D_5__Blvii28 wastewater-sludge group; D_6__uncultured bacterium	0,007338	0,01019	85,49	14,3	0,375
D_0__Bacteria; D_1__Bacteroidetes; D_2__Bacteroidia; D_3__Bacteroidales; D_4__Prolixibacteraceae; D_5__BSV13; D_6__uncultured bacterium	0,007321	0,01016	85,5	3,5	18,6
D_0__Bacteria; D_1__Proteobacteria; D_2__Alphaproteobacteria; D_3__Sphingomonadales; D_4__Sphingomonadaceae; D_5__Sphingopyxis; D_6__uncultured bacterium	0,00728	0,01011	85,51	2,75	18,6
D_0__Bacteria; D_1__Bacteroidetes; D_2__Sphingobacteriia; D_3__Sphingobacteriales; D_4__Chitinophagaceae; D_5__Terrimonas; Ambiguous_taxa	0,007272	0,0101	85,52	19,3	18,8
D_0__Bacteria; D_1__Parcubacteria; D_2__Candidatus Falkowbacteria	0,007252	0,01007	85,53	16,3	10,9
D_0__Bacteria; D_1__Verrucomicrobia; D_2__OPB35 soil group; D_3__uncultured bacterium; D_4__uncultured bacterium; D_5__uncultured bacterium; D_6__uncultured bacterium	0,007239	0,01005	85,54	6,25	20,4
D_0__Bacteria; D_1__Chloroflexi; D_2__Dehalococcoidia; D_3__Napoli-4B-65; D_4__uncultured bacterium; D_5__uncultured bacterium; D_6__uncultured bacterium	0,007239	0,01005	85,55	14,3	0,125
D_0__Bacteria; D_1__Proteobacteria; D_2__Alphaproteobacteria; D_3__Rhizobiales; D_4__Rhizobiales Incertae Sedis; D_5__Rhizomicrobium; D_6__uncultured bacterium	0,007233	0,01004	85,56	1	20,8
D_0__Bacteria; D_1__Proteobacteria; D_2__Deltaproteobacteria; D_3__Desulfarculales; D_4__Desulfarculaceae; D_5__Desulfatiglans; D_6__uncultured bacterium	0,007224	0,01003	85,57	14,3	0,25
D_0__Bacteria; D_1__Bacteroidetes; D_2__Cytophagia; D_3__Cytophagales; D_4__Cytophagaceae; D_5__uncultured; D_6__uncultured bacterium	0,00722	0,01002	85,58	29,8	27,8
D_0__Bacteria; D_1__Proteobacteria; D_2__Epsilonproteobacteria; D_3__Campylobacterales; D_4__Helicobacteraceae; D_5__Sulfuricurvum; D_6__uncultured Epsilonproteobacteria bacterium	0,00722	0,01002	85,59	16,3	3,75
D_0__Bacteria; D_1__Proteobacteria; D_2__Gammaproteobacteria; D_3__uncultured; D_4__uncultured bacterium; D_5__uncultured bacterium; D_6__uncultured bacterium	0,007218	0,01002	85,6	3,25	23,3
D_0__Bacteria; D_1__Proteobacteria; D_2__Gammaproteobacteria; D_3__Pseudomonadales; D_4__Pseudomonadaceae; D_5__Pseudomonas	0,007214	0,01002	85,61	15,8	7,63
D_0__Bacteria; D_1__Gracilibacteria	0,007195	0,00999	85,62	0,5	30,5
D_0__Bacteria; D_1__Bacteroidetes; D_2__Sphingobacteriia; D_3__Sphingobacteriales; D_4__Chitinophagaceae; D_5__Terrimonas; D_6__uncultured bacterium	0,007193	0,009988	85,63	9,25	25
D_0__Bacteria; D_1__Aminicenantes	0,007173	0,009959	85,64	14,3	0,5
D_0__Bacteria; D_1__Firmicutes; D_2__Clostridia; D_3__Clostridiales; D_4__Ruminococcaceae; D_5__uncultured; D_6__uncultured bacterium	0,007159	0,009941	85,65	29,3	25,1
D_0__Bacteria; D_1__Chloroflexi; D_2__Dehalococcoidia; D_3__Sh765B-AG-111; D_4__uncultured bacterium; D_5__uncultured bacterium; D_6__uncultured bacterium	0,007158	0,009939	85,66	14	0,25
D_0__Bacteria; D_1__Acidobacteria; D_2__Acidobacteria; D_3__Acidobacteriales; D_4__Acidobacteriaceae (Subgroup 1); D_5__uncultured	0,007127	0,009895	85,67	1,75	24,9
D_0__Bacteria; D_1__Actinobacteria; D_2__Actinobacteria; D_3__Propionibacteriales; D_4__Nocardioidaceae; D_5__Nocardioides	0,007113	0,009875	85,68	20,8	10,9
D_0__Bacteria; D_1__Firmicutes; D_2__Clostridia; D_3__Clostridiales; D_4__Ruminococcaceae; D_5__uncultured	0,00711	0,009872	85,69	14,8	1,25
D_0__Bacteria; D_1__Chloroflexi; D_2__SBR2076	0,007063	0,009807	85,7	16,5	16,9
D_0__Bacteria; D_1__Elusimicrobia; D_2__Elusimicrobia; D_3__Rs-M47; D_4__uncultured bacterium; D_5__uncultured bacterium; D_6__uncultured bacterium	0,007045	0,009782	85,71	14	0,25
D_0__Bacteria; D_1__Actinobacteria; D_2__Thermoleophilia; D_3__Solirubrobacterales; D_4__Elev-16S-1332; D_5__uncultured bacterium; D_6__uncultured bacterium	0,007042	0,009777	85,72	36,3	46,5
D_0__Bacteria; D_1__Chloroflexi; D_2__KD4-96; D_3__uncultured bacterium; D_4__uncultured bacterium; D_5__uncultured bacterium; D_6__uncultured bacterium	0,00703	0,009761	85,73	9,25	19,6
D_0__Bacteria; D_1__Proteobacteria; D_2__Betaproteobacteria; D_3__Burkholderiales; D_4__Comamonadaceae	0,007016	0,009742	85,74	14	5,75
D_0__Bacteria; D_1__Bacteroidetes; D_2__Flavobacteriia; D_3__Flavobacteriales; D_4__Flavobacteriaceae; D_5__Chryseobacterium	0,007014	0,009738	85,75	13,8	0
D_0__Bacteria; D_1__Firmicutes; D_2__Bacilli; D_3__Bacillales; D_4__Planococcaceae; D_5__Psychrobacillus	0,007009	0,009731	85,76	35,8	33
D_0__Bacteria; D_1__Lentisphaerae; D_2__Lentisphaeria; D_3__Victivallales; D_4__vadinBE97; D_5__uncultured bacterium; D_6__uncultured bacterium	0,006964	0,009669	85,77	14	2,88
D_0__Bacteria; D_1__Parcubacteria; D_2__Candidatus Nomurabacteria	0,006943	0,009641	85,78	0,75	25,5
D_0__Bacteria; D_1__Planctomycetes; D_2__Planctomycetacia; D_3__Planctomycetales; D_4__Planctomycetaceae; D_5__uncultured	0,006936	0,00963	85,79	0,5	13,8
D_0__Bacteria; D_1__Chloroflexi; D_2__KD4-96; D_3__uncultured bacterium; D_4__uncultured bacterium; D_5__uncultured bacterium; D_6__uncultured bacterium	0,006933	0,009626	85,8	24,3	43,1
D_0__Bacteria; D_1__Acidobacteria; D_2__Acidobacteria; D_3__Acidobacteriales; D_4__Acidobacteriaceae (Subgroup 1); D_5__uncultured; D_6__uncultured bacterium	0,006928	0,009619	85,81	1	15,9
D_0__Bacteria; D_1__Planctomycetes; D_2__Phycisphaerae; D_3__MSBL9; D_4__uncultured bacterium; D_5__uncultured bacterium; D_6__uncultured bacterium	0,006922	0,00961	85,82	13	0,625
D_0__Bacteria; D_1__Spirochaetae; D_2__Spirochaetes; D_3__Spirochaetales; D_4__Brevinemataceae; D_5__Brevinema; D_6__uncultured bacterium	0,00691	0,009594	85,83	13,8	2,88
D_0__Bacteria; D_1__Proteobacteria; D_2__Betaproteobacteria; D_3__Nitrosomonadales; D_4__Gallionellaceae; D_5__Gallionella	0,006908	0,009591	85,84	3	16,4
D_0__Bacteria; D_1__Chloroflexi; D_2__Dehalococcoidia; D_3__vadinBA26; D_4__uncultured bacterium; D_5__uncultured bacterium; D_6__uncultured bacterium	0,006892	0,009569	85,85	13,3	0,75
D_0__Archaea; D_1__Bathyarchaeota; Ambiguous_taxa; Ambiguous_taxa; Ambiguous_taxa; Ambiguous_taxa; Ambiguous_taxa	0,006847	0,009507	85,85	13	0,25
D_0__Bacteria; D_1__Proteobacteria; D_2__Deltaproteobacteria; D_3__Syntrophobacterales; D_4__Syntrophaceae; D_5__Desulfomonile; D_6__uncultured bacterium	0,006826	0,009478	85,86	5,25	21
D_0__Bacteria; D_1__Firmicutes; D_2__Clostridia; D_3__Clostridiales; D_4__Ruminococcaceae; D_5__Saccharofermentans	0,006817	0,009466	85,87	7,75	19,6
D_0__Bacteria; D_1__Elusimicrobia; D_2__Elusimicrobia; D_3__HydGH-Bac75; D_4__uncultured bacterium; D_5__uncultured bacterium; D_6__uncultured bacterium	0,006795	0,009434	85,88	13,8	0,25
D_0__Bacteria; D_1__Bacteroidetes; D_2__WCHB1-32; D_3__uncultured bacterium; D_4__uncultured bacterium; D_5__uncultured bacterium; D_6__uncultured bacterium	0,006776	0,009408	85,89	12,3	26,1
D_0__Bacteria; D_1__Chloroflexi; D_2__KD4-96; D_3__uncultured bacterium; D_4__uncultured bacterium; D_5__uncultured bacterium; D_6__uncultured bacterium	0,006775	0,009407	85,9	15	27,4
D_0__Bacteria; D_1__Firmicutes; D_2__Bacilli; D_3__Bacillales; D_4__Paenibacillaceae; D_5__Cohnella; D_6__uncultured bacterium	0,006743	0,009363	85,91	17,3	19,9
D_0__Bacteria; D_1__Parcubacteria; D_2__Candidatus Falkowbacteria; D_3__uncultured Parcubacteria group bacterium; D_4__uncultured Parcubacteria group bacterium; D_5__uncultured Parcubacteria group bacterium; D_6__uncultured Parcubacteria group bacterium	0,006739	0,009357	85,92	0,75	26,5
D_0__Bacteria; D_1__Proteobacteria; D_2__Betaproteobacteria; D_3__Burkholderiales; D_4__Comamonadaceae; Ambiguous_taxa	0,006735	0,009351	85,93	13,5	3,75
D_0__Bacteria; D_1__Parcubacteria; D_2__uncultured bacterium; D_3__uncultured bacterium; D_4__uncultured bacterium; D_5__uncultured bacterium; D_6__uncultured bacterium	0,006721	0,009331	85,94	1,5	22,1
D_0__Bacteria; D_1__Proteobacteria; D_2__Betaproteobacteria; D_3__Burkholderiales; D_4__Alcaligenaceae; D_5__uncultured; Ambiguous_taxa	0,006716	0,009325	85,95	0,75	25,6
D_0__Bacteria; D_1__Actinobacteria; D_2__Thermoleophilia; D_3__Solirubrobacterales; D_4__Elev-16S-1332; D_5__uncultured bacterium; D_6__uncultured bacterium	0,006698	0,0093	85,96	18,8	26,3
D_0__Bacteria; D_1__Proteobacteria; D_2__Betaproteobacteria; D_3__Burkholderiales; D_4__Comamonadaceae	0,006658	0,009244	85,97	0,5	12,6
D_0__Bacteria; D_1__Proteobacteria; D_2__Betaproteobacteria; D_3__Nitrosomonadales; D_4__Gallionellaceae; D_5__Sideroxydans; Ambiguous_taxa	0,006649	0,009232	85,98	2	19,4
D_0__Bacteria; D_1__Gracilibacteria; D_2__uncultured bacterium; D_3__uncultured bacterium; D_4__uncultured bacterium; D_5__uncultured bacterium; D_6__uncultured bacterium	0,006593	0,009153	85,99	13	0,625
D_0__Bacteria; D_1__Proteobacteria; D_2__Gammaproteobacteria; D_3__Acidiferrobacterales; D_4__Acidiferrobacteraceae; D_5__Sulfurifustis; D_6__uncultured bacterium	0,00655	0,009094	85,99	10,3	12
D_0__Bacteria; D_1__Proteobacteria; D_2__Betaproteobacteria; D_3__Burkholderiales; D_4__Burkholderiaceae; D_5__Burkholderia-Paraburkholderia; Ambiguous_taxa	0,006549	0,009093	86	16,3	4,63
D_0__Bacteria; D_1__Proteobacteria; D_2__Betaproteobacteria; D_3__Hydrogenophilales; D_4__Hydrogenophilaceae; D_5__uncultured; D_6__uncultured bacterium	0,00654	0,009081	86,01	7,5	12,3
D_0__Bacteria; D_1__Chloroflexi; D_2__Thermomicrobia; D_3__JG30-KF-CM45; D_4__uncultured bacterium; D_5__uncultured bacterium; D_6__uncultured bacterium	0,006516	0,009047	86,02	30,5	22,8
D_0__Bacteria; D_1__Proteobacteria; D_2__Alphaproteobacteria; D_3__Rhizobiales; D_4__MNG7; D_5__uncultured bacterium; D_6__uncultured bacterium	0,00651	0,009039	86,03	10,8	23,1
D_0__Bacteria; D_1__Proteobacteria; D_2__Betaproteobacteria; D_3__Nitrosomonadales; D_4__Gallionellaceae; D_5__Sideroxydans	0,006498	0,009022	86,04	3,75	21,1
D_0__Bacteria; D_1__Actinobacteria; D_2__Thermoleophilia; D_3__Gaiellales; D_4__uncultured; D_5__uncultured bacterium; D_6__uncultured bacterium	0,006492	0,009014	86,05	15,5	24,8
D_0__Bacteria; D_1__Saccharibacteria; D_2__uncultured bacterium; D_3__uncultured bacterium; D_4__uncultured bacterium; D_5__uncultured bacterium; D_6__uncultured bacterium	0,006491	0,009012	86,06	12,8	0,5
D_0__Bacteria; D_1__Actinobacteria; D_2__Actinobacteria; D_3__Micrococcales; D_4__Intrasporangiaceae	0,006481	0,008999	86,07	29,5	32,3
D_0__Bacteria; D_1__Proteobacteria; D_2__Alphaproteobacteria; D_3__Sphingomonadales; D_4__Sphingomonadaceae	0,006481	0,008998	86,08	0	13,9
D_0__Bacteria; D_1__Cyanobacteria; D_2__ML635J-21; D_3__uncultured bacterium; D_4__uncultured bacterium; D_5__uncultured bacterium; D_6__uncultured bacterium	0,006475	0,00899	86,08	1	24,8
D_0__Bacteria; D_1__Proteobacteria; D_2__Deltaproteobacteria; D_3__Myxococcales; D_4__Polyangiaceae; D_5__Sorangium; D_6__uncultured bacterium	0,006464	0,008975	86,09	5,25	14,6
D_0__Bacteria; D_1__Proteobacteria; D_2__Betaproteobacteria; D_3__Nitrosomonadales; D_4__Gallionellaceae; D_5__Sideroxydans; D_6__uncultured bacterium	0,006456	0,008965	86,1	1	15,8
D_0__Bacteria; D_1__Chloroflexi; D_2__SBR2076	0,006443	0,008946	86,11	1	24,6
D_0__Bacteria; D_1__Proteobacteria; D_2__Betaproteobacteria; D_3__Neisseriales; D_4__Neisseriaceae; D_5__Paludibacterium	0,006434	0,008934	86,12	1,25	25,1
D_0__Bacteria; D_1__Proteobacteria; D_2__Betaproteobacteria; D_3__Burkholderiales; D_4__Comamonadaceae; D_5__Comamonas	0,006429	0,008927	86,13	13,5	3
D_0__Bacteria; D_1__Chloroflexi; D_2__Dehalococcoidia; D_3__Sh765B-AG-111	0,00642	0,008914	86,14	12,8	0,25
D_0__Bacteria; D_1__Bacteroidetes; D_2__Bacteroidia; D_3__Bacteroidales; D_4__Prolixibacteraceae; D_5__BSV13; D_6__uncultured bacterium	0,006419	0,008913	86,15	4	15,3
D_0__Bacteria; D_1__Actinobacteria; D_2__Actinobacteria; D_3__Micrococcales; D_4__Intrasporangiaceae; D_5__Ornithinimicrobium; Ambiguous_taxa	0,006409	0,008898	86,16	12,5	0,875
D_0__Bacteria; D_1__Proteobacteria; D_2__Gammaproteobacteria; D_3__Enterobacteriales; D_4__Enterobacteriaceae	0,006402	0,008889	86,17	0,25	22,1
D_0__Bacteria; D_1__Acidobacteria; D_2__Subgroup 6	0,006399	0,008885	86,17	22,8	29,3
D_0__Bacteria; D_1__Proteobacteria; D_2__Gammaproteobacteria; D_3__Acidiferrobacterales; D_4__Acidiferrobacteraceae; D_5__Sulfurifustis	0,006386	0,008866	86,18	12,5	0,125
D_0__Bacteria; D_1__Proteobacteria; D_2__Alphaproteobacteria; D_3__Rhizobiales; D_4__Xanthobacteraceae	0,006377	0,008855	86,19	14,8	28,5
D_0__Bacteria; D_1__Actinobacteria; D_2__Actinobacteria; D_3__Corynebacteriales; D_4__Corynebacteriaceae; D_5__Lawsonella	0,006367	0,00884	86,2	12,3	0,875
D_0__Bacteria; D_1__Proteobacteria; D_2__Betaproteobacteria; D_3__Burkholderiales; D_4__Comamonadaceae; D_5__uncultured; D_6__uncultured bacterium	0,006343	0,008806	86,21	2,25	13,6
D_0__Bacteria; D_1__Actinobacteria; D_2__Actinobacteria; D_3__Corynebacteriales; D_4__Mycobacteriaceae; D_5__Mycobacterium; Ambiguous_taxa	0,006332	0,008792	86,22	25,8	34,8
D_0__Bacteria; D_1__Acidobacteria; D_2__Holophagae; D_3__Holophagales; D_4__Holophagaceae; D_5__uncultured	0,006332	0,008792	86,23	4,75	16
D_0__Bacteria; D_1__Actinobacteria; D_2__TakashiAC-B11; D_3__uncultured bacterium; D_4__uncultured bacterium; D_5__uncultured bacterium; D_6__uncultured bacterium	0,00632	0,008775	86,24	15,5	10,4
D_0__Bacteria; D_1__Proteobacteria; D_2__Deltaproteobacteria; D_3__Desulfobacterales; D_4__Desulfobulbaceae; D_5__Desulfobulbus; D_6__uncultured bacterium	0,00632	0,008774	86,24	14,3	4,5
D_0__Bacteria; D_1__Elusimicrobia; D_2__Elusimicrobia; D_3__Lineage IIc; D_4__uncultured bacterium; D_5__uncultured bacterium; D_6__uncultured bacterium	0,006297	0,008744	86,25	11,8	0,25
D_0__Bacteria; D_1__Proteobacteria; D_2__Betaproteobacteria; D_3__Burkholderiales; D_4__Comamonadaceae; D_5__uncultured; D_6__uncultured bacterium	0,006292	0,008736	86,26	4	15,4
D_0__Bacteria; D_1__Proteobacteria; D_2__Deltaproteobacteria; D_3__Desulfobacterales; D_4__Desulfobulbaceae; D_5__Desulfocapsa	0,006271	0,008708	86,27	12	22,1
D_0__Archaea; D_1__Thaumarchaeota; D_2__South African Gold Mine Gp 1(SAGMCG-1); D_3__uncultured archaeon; D_4__uncultured archaeon; D_5__uncultured archaeon; D_6__uncultured archaeon	0,006259	0,00869	86,28	1	13,3
D_0__Bacteria; D_1__Proteobacteria; D_2__Betaproteobacteria; D_3__Burkholderiales; D_4__Comamonadaceae; Ambiguous_taxa; Ambiguous_taxa	0,00625	0,008678	86,29	1,5	13,3
D_0__Bacteria; D_1__Bacteroidetes; D_2__Sphingobacteriia; D_3__Sphingobacteriales; D_4__Lentimicrobiaceae; D_5__uncultured bacterium; D_6__uncultured bacterium	0,006248	0,008675	86,3	17,8	15,6
D_0__Bacteria; D_1__Actinobacteria; D_2__Acidimicrobiia; D_3__Acidimicrobiales; D_4__uncultured; Ambiguous_taxa; Ambiguous_taxa	0,006234	0,008656	86,31	15,3	26,8
D_0__Bacteria; D_1__Acidobacteria; D_2__Subgroup 6; D_3__uncultured bacterium; D_4__uncultured bacterium; D_5__uncultured bacterium; D_6__uncultured bacterium	0,006228	0,008647	86,31	13,3	25,9
D_0__Bacteria; D_1__Actinobacteria; D_2__Actinobacteria; D_3__Frankiales; D_4__Geodermatophilaceae; D_5__Blastococcus; D_6__uncultured bacterium	0,006222	0,008639	86,32	19	12,3
D_0__Bacteria; D_1__Actinobacteria; D_2__Actinobacteria; D_3__Frankiales; D_4__Sporichthyaceae; D_5__hgcI clade; D_6__uncultured bacterium	0,00622	0,008637	86,33	12,5	3,38
D_0__Bacteria; D_1__Parcubacteria; D_2__uncultured bacterium; D_3__uncultured bacterium; D_4__uncultured bacterium; D_5__uncultured bacterium; D_6__uncultured bacterium	0,006204	0,008614	86,34	12,8	4
D_0__Bacteria; D_1__Chlorobi; D_2__Chlorobia; D_3__Chlorobiales; D_4__OPB56; D_5__uncultured bacterium; D_6__uncultured bacterium	0,00619	0,008595	86,35	4,5	23,4
D_0__Bacteria; D_1__Acidobacteria; D_2__Solibacteres; D_3__Solibacterales; D_4__Solibacteraceae (Subgroup 3); D_5__Bryobacter; D_6__uncultured bacterium	0,00617	0,008567	86,36	1	14,3
D_0__Bacteria; D_1__Elusimicrobia; D_2__Elusimicrobia; D_3__4-29; D_4__uncultured delta proteobacterium; D_5__uncultured delta proteobacterium; D_6__uncultured delta proteobacterium	0,006158	0,00855	86,37	11,8	0,375
D_0__Bacteria; D_1__Ignavibacteriae; D_2__Ignavibacteria; D_3__Ignavibacteriales; D_4__BSV26; D_5__uncultured bacterium; D_6__uncultured bacterium	0,006156	0,008547	86,37	2,5	19,9
D_0__Bacteria; D_1__Actinobacteria; D_2__Actinobacteria; D_3__Frankiales; D_4__Sporichthyaceae; D_5__uncultured	0,006148	0,008536	86,38	28	37,5
D_0__Bacteria; D_1__Proteobacteria; D_2__Deltaproteobacteria; D_3__Syntrophobacterales; D_4__Syntrophaceae; D_5__uncultured	0,006134	0,008517	86,39	12,3	0,125
D_0__Bacteria; D_1__Acidobacteria; D_2__Blastocatellia; D_3__Blastocatellales; D_4__Blastocatellaceae (Subgroup 4); D_5__RB41; D_6__uncultured bacterium	0,006116	0,008492	86,4	9,25	23,3
D_0__Bacteria; D_1__RBG-1 (Zixibacteria)	0,006115	0,00849	86,41	11,8	0,125
D_0__Bacteria; D_1__Chloroflexi; D_2__Dehalococcoidia; D_3__vadinBA26; D_4__uncultured bacterium; D_5__uncultured bacterium; D_6__uncultured bacterium	0,006105	0,008476	86,42	11,8	0,5
D_0__Bacteria; D_1__Proteobacteria; D_2__Deltaproteobacteria; D_3__Syntrophobacterales; D_4__Syntrophaceae; D_5__uncultured	0,006083	0,008446	86,43	12,3	0
D_0__Bacteria; D_1__Proteobacteria; D_2__Betaproteobacteria; D_3__Nitrosomonadales; D_4__Gallionellaceae	0,006079	0,008441	86,43	1	12,3
D_0__Archaea; D_1__Euryarchaeota; D_2__Methanomicrobia; D_3__Methanosarcinales; D_4__GOM Arc I; D_5__uncultured archaeon; D_6__uncultured archaeon	0,006071	0,00843	86,44	12	0
D_0__Bacteria; D_1__Parcubacteria; D_2__uncultured bacterium; D_3__uncultured bacterium; D_4__uncultured bacterium; D_5__uncultured bacterium; D_6__uncultured bacterium	0,006051	0,008401	86,45	0,5	14,8
D_0__Bacteria; D_1__Proteobacteria; D_2__Epsilonproteobacteria; D_3__Campylobacterales; D_4__Helicobacteraceae; D_5__Sulfuricurvum	0,006028	0,008369	86,46	13,3	2,13
D_0__Bacteria; D_1__Parcubacteria; D_2__Candidatus Moranbacteria; D_3__uncultured bacterium; D_4__uncultured bacterium; D_5__uncultured bacterium; D_6__uncultured bacterium	0,006028	0,008369	86,47	5,5	18,9
D_0__Bacteria; D_1__Peregrinibacteria; D_2__uncultured bacterium; D_3__uncultured bacterium; D_4__uncultured bacterium; D_5__uncultured bacterium; D_6__uncultured bacterium	0,006024	0,008364	86,48	8	15,3
D_0__Bacteria; D_1__Proteobacteria; D_2__Deltaproteobacteria; D_3__Desulfobacterales; D_4__Desulfobulbaceae; D_5__Desulfobulbus; D_6__uncultured bacterium	0,006023	0,008363	86,48	1,75	17
D_0__Bacteria; D_1__Proteobacteria; D_2__Alphaproteobacteria; D_3__Rhizobiales; D_4__Rhizobiales Incertae Sedis; D_5__Rhizomicrobium; D_6__uncultured bacterium	0,00602	0,008359	86,49	0,5	14,8
D_0__Bacteria; D_1__Parcubacteria; D_2__Candidatus Nomurabacteria	0,005999	0,00833	86,5	1	21,3
D_0__Bacteria; D_1__Chlorobi; D_2__Chlorobia; D_3__Chlorobiales; D_4__Chlorobiaceae; D_5__Chlorobium; Ambiguous_taxa	0,005995	0,008323	86,51	1	10,1
D_0__Bacteria; D_1__Proteobacteria; D_2__Betaproteobacteria; D_3__TRA3-20; Ambiguous_taxa; Ambiguous_taxa; Ambiguous_taxa	0,005992	0,008319	86,52	6,75	23,3
D_0__Bacteria; D_1__Parcubacteria; D_2__Candidatus Falkowbacteria	0,005992	0,008319	86,53	1	19
D_0__Bacteria; D_1__Actinobacteria; D_2__Actinobacteria; D_3__Micrococcales; D_4__Intrasporangiaceae	0,005982	0,008305	86,53	22,5	14
D_0__Bacteria; D_1__Actinobacteria; D_2__Actinobacteria; D_3__Kineosporiales; D_4__Kineosporiaceae; D_5__Quadrisphaera; Ambiguous_taxa	0,00595	0,008262	86,54	15,5	14,5
D_0__Bacteria; D_1__Proteobacteria; D_2__Gammaproteobacteria; D_3__Xanthomonadales; D_4__Xanthomonadaceae; D_5__Arenimonas	0,005928	0,008231	86,55	24	19,6
D_0__Bacteria; D_1__Bacteroidetes; D_2__Bacteroidia; D_3__Bacteroidales; D_4__Porphyromonadaceae; D_5__uncultured; D_6__uncultured bacterium	0,005916	0,008214	86,56	9	16,3
D_0__Bacteria; D_1__Chloroflexi; D_2__Thermomicrobia; D_3__JG30-KF-CM45; D_4__uncultured bacterium; D_5__uncultured bacterium; D_6__uncultured bacterium	0,005895	0,008185	86,57	13,3	7,88
D_0__Archaea; D_1__Woesearchaeota (DHVEG-6); D_2__uncultured archaeon; D_3__uncultured archaeon; D_4__uncultured archaeon; D_5__uncultured archaeon; D_6__uncultured archaeon	0,005889	0,008176	86,58	11	4
D_0__Bacteria; D_1__Parcubacteria; D_2__Candidatus Nomurabacteria	0,005871	0,008152	86,58	11,5	0,125
D_0__Archaea; D_1__Thaumarchaeota; D_2__FHMa11 terrestrial group; D_3__uncultured archaeon; D_4__uncultured archaeon; D_5__uncultured archaeon; D_6__uncultured archaeon	0,005869	0,008149	86,59	0	25,8
D_0__Bacteria; D_1__Bacteroidetes; D_2__Flavobacteriia; D_3__Flavobacteriales; D_4__Flavobacteriaceae; D_5__Flavobacterium; D_6__uncultured bacterium	0,005857	0,008132	86,6	0,25	11,1
D_0__Bacteria; D_1__Bacteroidetes; D_2__Bacteroidia; D_3__Bacteroidia Incertae Sedis; D_4__Draconibacteriaceae; D_5__uncultured; D_6__uncultured bacterium	0,005842	0,008111	86,61	20	20
D_0__Bacteria; D_1__Proteobacteria; D_2__Betaproteobacteria; D_3__Burkholderiales; D_4__Comamonadaceae	0,005834	0,0081	86,62	3,75	15,1
D_0__Bacteria; D_1__Bacteroidetes; D_2__Sphingobacteriia; D_3__Sphingobacteriales; D_4__Sphingobacteriaceae	0,005824	0,008086	86,62	27,3	28,8
D_0__Bacteria; D_1__SR1 (Absconditabacteria); D_2__uncultured candidate division SR1 bacterium; D_3__uncultured candidate division SR1 bacterium; D_4__uncultured candidate division SR1 bacterium; D_5__uncultured candidate division SR1 bacterium; D_6__uncultured candidate division SR1 bacterium	0,005811	0,008069	86,63	11,5	8,38
D_0__Bacteria; D_1__Chloroflexi; D_2__Dehalococcoidia; D_3__GIF9; D_4__uncultured bacterium; D_5__uncultured bacterium; D_6__uncultured bacterium	0,00581	0,008067	86,64	10,8	0,125
D_0__Bacteria; D_1__Proteobacteria; D_2__Betaproteobacteria; D_3__Methylophilales; D_4__Methylophilaceae; D_5__uncultured	0,005809	0,008065	86,65	20,5	21,8
D_0__Bacteria; D_1__Firmicutes; D_2__Negativicutes; D_3__Selenomonadales; D_4__Veillonellaceae; D_5__uncultured; D_6__uncultured bacterium	0,005805	0,00806	86,66	11,8	0,625
D_0__Bacteria; D_1__Bacteroidetes; D_2__Sphingobacteriia; D_3__Sphingobacteriales; D_4__env.OPS 17; D_5__uncultured bacterium; D_6__uncultured bacterium	0,005802	0,008056	86,66	0,25	22,3
D_0__Bacteria; D_1__Bacteroidetes; D_2__Sphingobacteriia; D_3__Sphingobacteriales; D_4__Sphingobacteriaceae; D_5__Pedobacter	0,005788	0,008036	86,67	31,3	23,6
D_0__Bacteria; D_1__Proteobacteria; D_2__Betaproteobacteria; D_3__Neisseriales; D_4__Neisseriaceae; D_5__Iodobacter; Ambiguous_taxa	0,005778	0,008023	86,68	1,5	12,5
D_0__Bacteria; D_1__Proteobacteria; D_2__Alphaproteobacteria; D_3__Rhodobacterales; D_4__Rhodobacteraceae; D_5__Paracoccus	0,005776	0,00802	86,69	11,5	0,625
D_0__Bacteria; D_1__Acidobacteria; D_2__Subgroup 6	0,005766	0,008006	86,7	18	20,4
D_0__Bacteria; D_1__Acidobacteria; D_2__Acidobacteria; D_3__Acidobacteriales; D_4__Acidobacteriaceae (Subgroup 1); D_5__uncultured; D_6__uncultured bacterium	0,005766	0,008006	86,7	6	12,9
D_0__Bacteria; D_1__Cyanobacteria; D_2__ML635J-21; D_3__uncultured bacterium; D_4__uncultured bacterium; D_5__uncultured bacterium; D_6__uncultured bacterium	0,00576	0,007997	86,71	26,5	19,9
D_0__Bacteria; D_1__Firmicutes; D_2__Clostridia; D_3__Clostridiales; D_4__Peptococcaceae	0,00574	0,00797	86,72	13	3,75
D_0__Bacteria; D_1__Firmicutes; D_2__Clostridia; D_3__Clostridiales; D_4__Peptococcaceae; D_5__Desulfosporosinus; D_6__uncultured bacterium	0,005736	0,007964	86,73	15	17,6
D_0__Bacteria; D_1__Gracilibacteria; D_2__uncultured bacterium; D_3__uncultured bacterium; D_4__uncultured bacterium; D_5__uncultured bacterium; D_6__uncultured bacterium	0,005724	0,007947	86,74	1,5	14,4
D_0__Bacteria; D_1__Proteobacteria; D_2__Betaproteobacteria; D_3__Neisseriales; D_4__Neisseriaceae; D_5__Paludibacterium	0,00572	0,007942	86,74	1,25	16,6
D_0__Bacteria; D_1__Proteobacteria; D_2__Deltaproteobacteria; D_3__Syntrophobacterales; D_4__Syntrophobacteraceae; D_5__uncultured; D_6__uncultured bacterium	0,00571	0,007928	86,75	0,25	11,8
D_0__Bacteria; D_1__Microgenomates; D_2__Candidatus Woesebacteria; D_3__uncultured Microgenomates group bacterium; D_4__uncultured Microgenomates group bacterium; D_5__uncultured Microgenomates group bacterium; D_6__uncultured Microgenomates group bacterium	0,005703	0,007919	86,76	1,25	20,9
D_0__Bacteria; D_1__Proteobacteria; D_2__Betaproteobacteria; D_3__Rhodocyclales; D_4__Rhodocyclaceae; D_5__Candidatus Accumulibacter	0,005699	0,007912	86,77	5	10,3
D_0__Bacteria; D_1__Proteobacteria; D_2__Gammaproteobacteria; D_3__Methylococcales	0,00563	0,007817	86,78	10	17,3
D_0__Bacteria; D_1__Nitrospirae; D_2__Nitrospira; D_3__Nitrospirales; D_4__Nitrospiraceae; D_5__uncultured; D_6__uncultured bacterium	0,005628	0,007815	86,78	11,3	7,75
D_0__Bacteria; D_1__Actinobacteria; D_2__Acidimicrobiia; D_3__Acidimicrobiales; D_4__OM1 clade; D_5__uncultured bacterium; D_6__uncultured bacterium	0,005628	0,007814	86,79	17,5	14,8
D_0__Bacteria; D_1__Gemmatimonadetes; D_2__Gemmatimonadetes; D_3__Gemmatimonadales; D_4__Gemmatimonadaceae; D_5__uncultured; D_6__uncultured bacterium	0,005622	0,007806	86,8	25,5	30,5
D_0__Bacteria; D_1__Actinobacteria; D_2__Acidimicrobiia; D_3__Acidimicrobiales; D_4__uncultured; Ambiguous_taxa; Ambiguous_taxa	0,005614	0,007794	86,81	23,3	34,8
D_0__Bacteria; D_1__Proteobacteria; D_2__Gammaproteobacteria; D_3__Xanthomonadales; D_4__Xanthomonadaceae; D_5__Rhodanobacter	0,005596	0,00777	86,81	8,25	11,8
D_0__Bacteria; D_1__Ignavibacteriae; D_2__Ignavibacteria; D_3__Ignavibacteriales; D_4__SR-FBR-L83; D_5__uncultured bacterium; D_6__uncultured bacterium	0,005594	0,007767	86,82	10,5	12,8
D_0__Bacteria; D_1__Actinobacteria; D_2__Actinobacteria; D_3__Frankiales; D_4__Sporichthyaceae	0,005592	0,007764	86,83	2,75	17,1
D_0__Bacteria; D_1__Parcubacteria; D_2__Candidatus Moranbacteria; D_3__uncultured bacterium; D_4__uncultured bacterium; D_5__uncultured bacterium; D_6__uncultured bacterium	0,005586	0,007757	86,84	0,5	20
D_0__Bacteria; D_1__Proteobacteria; D_2__Betaproteobacteria; D_3__Burkholderiales; D_4__Comamonadaceae; Ambiguous_taxa; Ambiguous_taxa	0,005572	0,007736	86,85	18,8	30,1
D_0__Bacteria; D_1__Bacteroidetes; D_2__Bacteroidia; D_3__Bacteroidales; D_4__Porphyromonadaceae; D_5__uncultured	0,005567	0,007729	86,85	0,25	16,1
D_0__Bacteria; D_1__Proteobacteria; D_2__Gammaproteobacteria; D_3__Thiotrichales; D_4__Thiotrichaceae; D_5__Thiothrix; D_6__uncultured bacterium	0,005537	0,007688	86,86	10,8	0,125
D_0__Bacteria; D_1__Actinobacteria; D_2__Thermoleophilia; D_3__Solirubrobacterales; D_4__0319-6M6; D_5__uncultured bacterium; D_6__uncultured bacterium	0,005527	0,007674	86,87	15	9,5
D_0__Bacteria; D_1__Verrucomicrobia; D_2__Spartobacteria; D_3__Chthoniobacterales; D_4__DA101 soil group	0,005527	0,007674	86,88	13,3	24,1
D_0__Bacteria; D_1__Chlorobi; D_2__Chlorobia; D_3__Chlorobiales; D_4__Chlorobiaceae; D_5__uncultured	0,005524	0,00767	86,88	0,5	9,5
D_0__Bacteria; D_1__Elusimicrobia; D_2__Elusimicrobia; D_3__Lineage IV; D_4__uncultured microorganism; D_5__uncultured microorganism; D_6__uncultured microorganism	0,00549	0,007622	86,89	2,25	22,4
D_0__Bacteria; D_1__Proteobacteria; D_2__Epsilonproteobacteria; D_3__Campylobacterales; D_4__Helicobacteraceae; D_5__Sulfurimonas; Ambiguous_taxa	0,005456	0,007576	86,9	10,5	0,5
D_0__Bacteria; D_1__Bacteroidetes; D_2__Sphingobacteriia; D_3__Sphingobacteriales; D_4__env.OPS 17	0,005451	0,007569	86,91	0,75	21
D_0__Bacteria; D_1__Chloroflexi; D_2__Dehalococcoidia; D_3__GIF3; D_4__uncultured bacterium; D_5__uncultured bacterium; D_6__uncultured bacterium	0,005448	0,007564	86,91	10,8	0
D_0__Bacteria; D_1__Parcubacteria; D_2__Candidatus Moranbacteria; D_3__uncultured bacterium; D_4__uncultured bacterium; D_5__uncultured bacterium; D_6__uncultured bacterium	0,005444	0,007558	86,92	0,75	11,8
D_0__Bacteria; D_1__Chloroflexi; D_2__Anaerolineae; D_3__Anaerolineales; D_4__Anaerolineaceae; D_5__uncultured; D_6__uncultured bacterium	0,005435	0,007547	86,93	0	17,1
D_0__Bacteria; D_1__Parcubacteria; D_2__Candidatus Nomurabacteria; D_3__uncultured bacterium; D_4__uncultured bacterium; D_5__uncultured bacterium; D_6__uncultured bacterium	0,005432	0,007543	86,94	0,25	23,8
D_0__Bacteria; D_1__Proteobacteria; D_2__Betaproteobacteria; D_3__Burkholderiales; D_4__Comamonadaceae	0,005431	0,007541	86,94	2	12,1
D_0__Bacteria; D_1__Bacteroidetes; D_2__Sphingobacteriia; D_3__Sphingobacteriales; D_4__env.OPS 17; D_5__uncultured bacterium; D_6__uncultured bacterium	0,00543	0,00754	86,95	0,75	20
D_0__Bacteria; D_1__Gemmatimonadetes; D_2__Gemmatimonadetes; D_3__Gemmatimonadales; D_4__Gemmatimonadaceae; D_5__uncultured	0,005405	0,007504	86,96	9,25	14,4
D_0__Bacteria; D_1__Chloroflexi; D_2__Dehalococcoidia; D_3__GIF3; D_4__uncultured bacterium; D_5__uncultured bacterium; D_6__uncultured bacterium	0,005392	0,007487	86,97	10,5	0,125
D_0__Bacteria; D_1__Microgenomates; D_2__Candidatus Woesebacteria; D_3__uncultured bacterium; D_4__uncultured bacterium; D_5__uncultured bacterium; D_6__uncultured bacterium	0,005388	0,007481	86,97	10,8	1
D_0__Bacteria; D_1__Bacteroidetes; D_2__Sphingobacteriia; D_3__Sphingobacteriales; D_4__Chitinophagaceae; D_5__Sediminibacterium	0,00538	0,007469	86,98	0	20,5
D_0__Bacteria; D_1__Proteobacteria; D_2__Betaproteobacteria; D_3__Rhodocyclales; D_4__Rhodocyclaceae; D_5__Denitratisoma; D_6__uncultured bacterium	0,005363	0,007447	86,99	10,5	0,375
D_0__Bacteria; D_1__Parcubacteria; D_2__Candidatus Nomurabacteria	0,005362	0,007445	87	9	7,63
D_0__Bacteria; D_1__Bacteroidetes; D_2__Sphingobacteriia; D_3__Sphingobacteriales; D_4__Chitinophagaceae; D_5__Ferruginibacter; D_6__uncultured bacterium	0,00536	0,007443	87	4,75	12,9
D_0__Bacteria; D_1__Proteobacteria; D_2__Alphaproteobacteria; D_3__Rhodobacterales; D_4__Rhodobacteraceae; D_5__Rhodobacter	0,005359	0,007441	87,01	1,5	19,4
D_0__Bacteria; D_1__Firmicutes; D_2__Bacilli; D_3__Bacillales; D_4__Bacillaceae; D_5__Bacillus	0,005349	0,007427	87,02	18,3	22,9
D_0__Bacteria; D_1__Proteobacteria; D_2__Betaproteobacteria; D_3__Nitrosomonadales; D_4__Gallionellaceae; D_5__Sideroxydans; D_6__uncultured bacterium	0,005342	0,007418	87,03	1,75	10,9
D_0__Bacteria; D_1__Proteobacteria; D_2__Betaproteobacteria; D_3__Nitrosomonadales; D_4__Nitrosomonadaceae; D_5__uncultured	0,005336	0,007408	87,03	16,3	11,8
D_0__Bacteria; D_1__Acidobacteria; D_2__Holophagae; D_3__Holophagales; D_4__Holophagaceae; D_5__uncultured	0,005319	0,007385	87,04	1,75	11,9
D_0__Bacteria; D_1__Proteobacteria; D_2__Gammaproteobacteria; D_3__Xanthomonadales; D_4__Xanthomonadaceae; D_5__Stenotrophomonas	0,005299	0,007357	87,05	11	1,38
D_0__Bacteria; D_1__Candidatus Berkelbacteria; D_2__uncultured bacterium; D_3__uncultured bacterium; D_4__uncultured bacterium; D_5__uncultured bacterium; D_6__uncultured bacterium	0,005296	0,007354	87,06	0,5	9,25
D_0__Bacteria; D_1__Proteobacteria; D_2__Deltaproteobacteria; D_3__Myxococcales; D_4__P3OB-42	0,005296	0,007353	87,06	4,5	17,5
D_0__Bacteria; D_1__Bacteroidetes; D_2__Bacteroidia; D_3__Bacteroidales; D_4__Porphyromonadaceae; D_5__Paludibacter; Ambiguous_taxa	0,005276	0,007326	87,07	13,8	5,38
D_0__Bacteria; D_1__Firmicutes; D_2__Clostridia; D_3__Clostridiales; D_4__Peptococcaceae	0,005255	0,007297	87,08	10,3	0,25
D_0__Bacteria; D_1__Proteobacteria; D_2__Betaproteobacteria; D_3__Methylophilales; D_4__Methylophilaceae; D_5__Methylotenera; D_6__uncultured bacterium	0,005244	0,007281	87,09	1,5	11,8
D_0__Bacteria; D_1__Spirochaetae; D_2__Spirochaetes; D_3__Spirochaetales; D_4__V2072-189E03	0,005242	0,007278	87,09	10,3	4,25
D_0__Bacteria; D_1__Proteobacteria; D_2__Betaproteobacteria; D_3__Burkholderiales; D_4__Oxalobacteraceae; D_5__Noviherbaspirillum; D_6__uncultured bacterium	0,005236	0,007269	87,1	0,5	10,4
D_0__Bacteria; D_1__Firmicutes; D_2__Bacilli; D_3__Bacillales; D_4__Paenibacillaceae; D_5__Paenibacillus	0,005221	0,007249	87,11	22	29,4
D_0__Bacteria; D_1__Caldiserica; D_2__Caldisericia; D_3__Caldisericales; D_4__Caldisericaceae; D_5__Caldisericum	0,00522	0,007247	87,11	8,5	18
D_0__Bacteria; D_1__Acidobacteria; D_2__Acidobacteria; D_3__Acidobacteriales; D_4__Acidobacteriaceae (Subgroup 1); D_5__uncultured	0,005219	0,007246	87,12	3,25	11,8
D_0__Bacteria; D_1__Spirochaetae; D_2__Spirochaetes; D_3__Spirochaetales; D_4__Spirochaetaceae; D_5__uncultured	0,005209	0,007232	87,13	10,3	0,375
D_0__Bacteria; D_1__Proteobacteria; D_2__Deltaproteobacteria; D_3__Desulfobacterales; D_4__Desulfobulbaceae; D_5__Desulfobulbus; D_6__uncultured bacterium	0,005207	0,00723	87,14	1	16,4
D_0__Bacteria; D_1__Firmicutes; D_2__Clostridia; D_3__Clostridiales; D_4__Family XIII	0,005206	0,007229	87,14	10,3	0,25
D_0__Bacteria; D_1__Actinobacteria; D_2__MB-A2-108; Ambiguous_taxa; Ambiguous_taxa; Ambiguous_taxa; Ambiguous_taxa	0,005206	0,007229	87,15	7,25	18,6
D_0__Bacteria; D_1__Proteobacteria; D_2__Deltaproteobacteria; D_3__Desulfuromonadales; D_4__Geobacteraceae; D_5__Geobacter	0,005204	0,007226	87,16	10,5	8,13
D_0__Bacteria; D_1__Elusimicrobia; D_2__Elusimicrobia; D_3__Lineage IV	0,005197	0,007215	87,17	2	10,6
D_0__Bacteria; D_1__Chloroflexi; D_2__Anaerolineae; D_3__Anaerolineales; D_4__Anaerolineaceae; D_5__uncultured; D_6__uncultured bacterium	0,005192	0,007208	87,17	10	14,1
D_0__Bacteria; D_1__Bacteroidetes; D_2__Sphingobacteriia; D_3__Sphingobacteriales; D_4__S15A-MN91; D_5__uncultured bacterium; D_6__uncultured bacterium	0,00519	0,007207	87,18	1,25	22,4
D_0__Bacteria; D_1__Parcubacteria; D_2__Candidatus Azambacteria	0,00519	0,007205	87,19	10,3	0
D_0__Bacteria; D_1__Firmicutes; D_2__Bacilli; D_3__Bacillales; D_4__Planococcaceae; D_5__Solibacillus; D_6__uncultured bacterium	0,005188	0,007204	87,19	18,8	10,8
D_0__Bacteria; D_1__Chloroflexi; D_2__Thermomicrobia; D_3__AKYG1722; D_4__uncultured bacterium; D_5__uncultured bacterium; D_6__uncultured bacterium	0,005183	0,007197	87,2	23,3	24,3
D_0__Bacteria; D_1__Chloroflexi; D_2__Anaerolineae; D_3__Anaerolineales; D_4__Anaerolineaceae; D_5__uncultured	0,005177	0,007188	87,21	4,75	12,3
D_0__Bacteria; D_1__Actinobacteria; D_2__Thermoleophilia; D_3__Solirubrobacterales; D_4__0319-6M6; D_5__uncultured bacterium; D_6__uncultured bacterium	0,005168	0,007175	87,22	20,8	15,3
D_0__Bacteria; D_1__Elusimicrobia; D_2__Elusimicrobia; D_3__Lineage IV	0,005164	0,00717	87,22	10	0,25
D_0__Bacteria; D_1__Proteobacteria; D_2__Deltaproteobacteria; D_3__Myxococcales; D_4__bacteriap25; D_5__uncultured bacterium; D_6__uncultured bacterium	0,005144	0,007143	87,23	4,25	17,3
D_0__Bacteria; D_1__Proteobacteria; D_2__Epsilonproteobacteria; D_3__Campylobacterales; D_4__Helicobacteraceae; D_5__Sulfurimonas; Ambiguous_taxa	0,005144	0,007142	87,24	2,25	16,9
D_0__Bacteria; D_1__Proteobacteria; D_2__Alphaproteobacteria; D_3__Rhizobiales; D_4__Rhodobiaceae; D_5__uncultured; Ambiguous_taxa	0,005137	0,007133	87,24	17,8	24,1
D_0__Bacteria; D_1__Bacteroidetes; D_2__Bacteroidia; D_3__Bacteroidales; D_4__Porphyromonadaceae; D_5__uncultured; Ambiguous_taxa	0,005133	0,007127	87,25	2,5	16,1
D_0__Bacteria; D_1__Parcubacteria; D_2__Candidatus Azambacteria	0,005132	0,007126	87,26	10	0,125
D_0__Bacteria; D_1__Firmicutes; D_2__Clostridia; D_3__Clostridiales; D_4__Ruminococcaceae; D_5__uncultured; D_6__uncultured microorganism	0,005127	0,007119	87,27	12,5	18,6
D_0__Bacteria; D_1__Proteobacteria; D_2__Betaproteobacteria; D_3__Burkholderiales; D_4__Comamonadaceae; Ambiguous_taxa; Ambiguous_taxa	0,005127	0,007119	87,27	0,5	10,1
D_0__Bacteria; D_1__Ignavibacteriae; D_2__Ignavibacteria; D_3__Ignavibacteriales; D_4__BSV40; D_5__uncultured bacterium; D_6__uncultured bacterium	0,005121	0,00711	87,28	1,75	14,5
D_0__Bacteria; D_1__Chloroflexi; D_2__Dehalococcoidia; D_3__Napoli-4B-65	0,005118	0,007106	87,29	9,75	0,125
D_0__Bacteria; D_1__Armatimonadetes; D_2__uncultured; D_3__uncultured bacterium; D_4__uncultured bacterium; D_5__uncultured bacterium; D_6__uncultured bacterium	0,005102	0,007084	87,29	10,3	0,375
D_0__Bacteria; D_1__Actinobacteria; D_2__Thermoleophilia; D_3__Gaiellales; D_4__uncultured; D_5__uncultured bacterium; D_6__uncultured bacterium	0,005092	0,00707	87,3	22,5	21,3
D_0__Bacteria; D_1__Actinobacteria; D_2__Actinobacteria; D_3__Corynebacteriales; D_4__Corynebacteriaceae; D_5__Corynebacterium 1; D_6__uncultured bacterium	0,005084	0,007059	87,31	10	1
D_0__Bacteria; D_1__Actinobacteria; D_2__Actinobacteria; D_3__Micrococcales; D_4__Intrasporangiaceae	0,005083	0,007057	87,32	17,8	11,4
D_0__Bacteria; D_1__Parcubacteria; D_2__Candidatus Nomurabacteria; D_3__uncultured soil bacterium; D_4__uncultured soil bacterium; D_5__uncultured soil bacterium; D_6__uncultured soil bacterium	0,005068	0,007037	87,32	0,75	17
D_0__Bacteria; D_1__Nitrospirae; D_2__Nitrospira; D_3__Nitrospirales; D_4__Nitrospiraceae; D_5__uncultured; D_6__uncultured bacterium	0,005068	0,007037	87,33	10	0,125
D_0__Bacteria; D_1__Chloroflexi; D_2__Dehalococcoidia; D_3__MSBL5; D_4__uncultured bacterium; D_5__uncultured bacterium; D_6__uncultured bacterium	0,005055	0,007018	87,34	9,75	0
D_0__Bacteria; D_1__Actinobacteria; D_2__Actinobacteria; D_3__Pseudonocardiales; D_4__Pseudonocardiaceae; D_5__Actinomycetospora; Ambiguous_taxa	0,005053	0,007016	87,34	1,75	18,8
D_0__Bacteria; D_1__Actinobacteria; D_2__MB-A2-108; Ambiguous_taxa; Ambiguous_taxa; Ambiguous_taxa; Ambiguous_taxa	0,005048	0,007009	87,35	16	17,5
D_0__Bacteria; D_1__Proteobacteria; D_2__Alphaproteobacteria; D_3__Sphingomonadales; D_4__Sphingomonadaceae; D_5__Rhizorhapis; Ambiguous_taxa	0,005035	0,006991	87,36	0,25	16,6
D_0__Bacteria; D_1__Verrucomicrobia; D_2__OPB35 soil group; Ambiguous_taxa; Ambiguous_taxa; Ambiguous_taxa; Ambiguous_taxa	0,005015	0,006963	87,36	3,75	13,9
D_0__Bacteria; D_1__FCPU426; D_2__uncultured bacterium; D_3__uncultured bacterium; D_4__uncultured bacterium; D_5__uncultured bacterium; D_6__uncultured bacterium	0,004993	0,006932	87,37	10,3	0,5
D_0__Bacteria; D_1__Chloroflexi; D_2__Dehalococcoidia; D_3__vadinBA26; D_4__uncultured bacterium; D_5__uncultured bacterium; D_6__uncultured bacterium	0,004989	0,006927	87,38	9,75	0,25
D_0__Bacteria; D_1__Parcubacteria; D_2__uncultured bacterium; D_3__uncultured bacterium; D_4__uncultured bacterium; D_5__uncultured bacterium; D_6__uncultured bacterium	0,004988	0,006926	87,38	7,25	13
D_0__Bacteria; D_1__Firmicutes; D_2__Bacilli; D_3__Bacillales; D_4__Bacillaceae; D_5__Bacillus	0,004985	0,006921	87,39	18	18
D_0__Bacteria; D_1__Proteobacteria; D_2__Alphaproteobacteria; D_3__Rhodobacterales; D_4__Rhodobacteraceae	0,004984	0,00692	87,4	10,8	4,88
D_0__Archaea; D_1__Thaumarchaeota; D_2__Soil Crenarchaeotic Group(SCG)	0,00498	0,006914	87,41	1	13,6
D_0__Bacteria; D_1__Proteobacteria; D_2__Alphaproteobacteria; D_3__Rhizobiales; D_4__Xanthobacteraceae; D_5__Variibacter; D_6__uncultured proteobacterium	0,004976	0,006909	87,41	7,75	19,1
D_0__Bacteria; D_1__Acidobacteria; D_2__Subgroup 6; Ambiguous_taxa; Ambiguous_taxa; Ambiguous_taxa; Ambiguous_taxa	0,004976	0,006909	87,42	19	13,6
D_0__Bacteria; D_1__Parcubacteria; D_2__uncultured bacterium; D_3__uncultured bacterium; D_4__uncultured bacterium; D_5__uncultured bacterium; D_6__uncultured bacterium	0,004972	0,006904	87,43	0,5	10
D_0__Bacteria; D_1__Proteobacteria; D_2__Gammaproteobacteria; D_3__Acidithiobacillales; D_4__Acidithiobacillaceae; D_5__Acidithiobacillus; D_6__uncultured bacterium	0,004959	0,006885	87,43	2	9,25
D_0__Bacteria; D_1__Chloroflexi; D_2__Dehalococcoidia; D_3__GIF3; D_4__uncultured bacterium; D_5__uncultured bacterium; D_6__uncultured bacterium	0,004955	0,00688	87,44	9,5	0,125
D_0__Bacteria; D_1__Proteobacteria; D_2__Betaproteobacteria	0,004953	0,006877	87,45	0,75	13,1
D_0__Bacteria; D_1__FCPU426; D_2__uncultured microorganism; D_3__uncultured microorganism; D_4__uncultured microorganism; D_5__uncultured microorganism; D_6__uncultured microorganism	0,004951	0,006874	87,45	0,5	15,9
D_0__Bacteria; D_1__Bacteroidetes; D_2__Sphingobacteriia; D_3__Sphingobacteriales; D_4__Lentimicrobiaceae; D_5__uncultured bacterium; D_6__uncultured bacterium	0,004941	0,006861	87,46	1,5	12
D_0__Bacteria; D_1__Bacteroidetes; D_2__Sphingobacteriia; D_3__Sphingobacteriales; D_4__Saprospiraceae; D_5__uncultured; D_6__uncultured bacterium	0,004931	0,006847	87,47	14,8	10,8
D_0__Bacteria; D_1__Parcubacteria; D_2__Candidatus Azambacteria	0,004928	0,006842	87,47	0,5	12,9
D_0__Bacteria; D_1__Gracilibacteria; D_2__uncultured bacterium; D_3__uncultured bacterium; D_4__uncultured bacterium; D_5__uncultured bacterium; D_6__uncultured bacterium	0,004917	0,006827	87,48	1	13,6
D_0__Bacteria; D_1__Proteobacteria; D_2__Betaproteobacteria; D_3__Nitrosomonadales; D_4__Gallionellaceae; D_5__Sideroxydans; D_6__uncultured bacterium	0,004915	0,006824	87,49	0,5	15,6
D_0__Bacteria; D_1__Acidobacteria; D_2__Blastocatellia; D_3__Blastocatellales; D_4__Blastocatellaceae (Subgroup 4); D_5__RB41; D_6__uncultured bacterium	0,004901	0,006805	87,49	11,8	9
D_0__Bacteria; D_1__Proteobacteria; D_2__Gammaproteobacteria; D_3__Thiotrichales; D_4__Thiotrichaceae; D_5__Thiothrix; D_6__uncultured bacterium	0,004898	0,0068	87,5	9,75	0,125
D_0__Bacteria; D_1__Planctomycetes; D_2__Planctomycetacia; D_3__Planctomycetales; D_4__Planctomycetaceae; D_5__uncultured	0,004889	0,006788	87,51	0,5	9,38
D_0__Bacteria; D_1__Parcubacteria; D_2__Candidatus Falkowbacteria; D_3__uncultured bacterium; D_4__uncultured bacterium; D_5__uncultured bacterium; D_6__uncultured bacterium	0,004884	0,006781	87,52	9,75	0
D_0__Bacteria; D_1__Acidobacteria; D_2__Subgroup 6	0,004882	0,006778	87,52	0,75	15,8
D_0__Bacteria; D_1__Aminicenantes	0,004853	0,006739	87,53	9,75	0,5
D_0__Bacteria; D_1__Actinobacteria; D_2__Rubrobacteria; D_3__Rubrobacterales; D_4__Rubrobacteriaceae; D_5__Rubrobacter; D_6__uncultured bacterium	0,004838	0,006717	87,54	12,8	8,38
D_0__Bacteria; D_1__Actinobacteria; D_2__Acidimicrobiia; D_3__Acidimicrobiales; D_4__uncultured; Ambiguous_taxa; Ambiguous_taxa	0,004834	0,006711	87,54	3,75	14
D_0__Bacteria; D_1__Proteobacteria; D_2__Betaproteobacteria; D_3__SC-I-84	0,004814	0,006684	87,55	11,3	16,8
D_0__Bacteria; D_1__Chloroflexi; D_2__SBR2076	0,004799	0,006663	87,56	0,75	16,9
D_0__Bacteria; D_1__Proteobacteria; D_2__Betaproteobacteria; D_3__Nitrosomonadales; D_4__Nitrosomonadaceae; D_5__uncultured; Ambiguous_taxa	0,004787	0,006647	87,56	10,8	20
D_0__Bacteria; D_1__Proteobacteria; D_2__Betaproteobacteria; D_3__Hydrogenophilales; D_4__Hydrogenophilaceae; D_5__Ferritrophicum; Ambiguous_taxa	0,004783	0,006641	87,57	9,5	0,5
D_0__Bacteria; D_1__Verrucomicrobia; D_2__Opitutae; D_3__Opitutales; D_4__Opitutaceae; D_5__Opitutus	0,004781	0,006639	87,58	3,25	17,5
D_0__Bacteria; D_1__Bacteroidetes; D_2__Bacteroidetes vadinHA17; D_3__uncultured bacterium; D_4__uncultured bacterium; D_5__uncultured bacterium; D_6__uncultured bacterium	0,004771	0,006625	87,58	13,3	17,8
D_0__Bacteria; D_1__Bacteroidetes; D_2__Sphingobacteriia; D_3__Sphingobacteriales	0,004763	0,006613	87,59	9,5	0,75
D_0__Bacteria; D_1__Atribacteria; D_2__Atribacteria Incertae Sedis; D_3__Unknown Order; D_4__Unknown Family; D_5__Candidatus Caldatribacterium; D_6__uncultured bacterium	0,004748	0,006592	87,6	9,25	0,25
D_0__Bacteria; D_1__Gemmatimonadetes; D_2__AKAU4049; D_3__uncultured bacterium; D_4__uncultured bacterium; D_5__uncultured bacterium; D_6__uncultured bacterium	0,004736	0,006576	87,6	10,5	11,5
D_0__Bacteria; D_1__Elusimicrobia; D_2__Elusimicrobia; D_3__Lineage IV; D_4__uncultured bacterium; D_5__uncultured bacterium; D_6__uncultured bacterium	0,004726	0,006561	87,61	1	9,5
D_0__Bacteria; D_1__Bacteroidetes; D_2__SB-5; D_3__uncultured bacterium; D_4__uncultured bacterium; D_5__uncultured bacterium; D_6__uncultured bacterium	0,004717	0,006549	87,62	10	4,13
D_0__Bacteria; D_1__Proteobacteria; D_2__Deltaproteobacteria; D_3__Syntrophobacterales; D_4__Syntrophaceae; D_5__Smithella; D_6__uncultured bacterium	0,004714	0,006546	87,62	1,25	19,1
D_0__Bacteria; D_1__Proteobacteria; D_2__Betaproteobacteria; D_3__Burkholderiales; D_4__Comamonadaceae	0,004713	0,006544	87,63	1,25	10
D_0__Bacteria; D_1__Actinobacteria; D_2__Thermoleophilia; D_3__Gaiellales; D_4__uncultured; D_5__uncultured bacterium; D_6__uncultured bacterium	0,004712	0,006543	87,63	17	21,4
D_0__Bacteria; D_1__Chloroflexi; D_2__Dehalococcoidia; D_3__GIF3; D_4__uncultured bacterium; D_5__uncultured bacterium; D_6__uncultured bacterium	0,004711	0,006541	87,64	2,5	17
D_0__Archaea; D_1__Thaumarchaeota; D_2__Marine Group I; D_3__Unknown Order; D_4__Unknown Family; Ambiguous_taxa	0,004709	0,006538	87,65	1	7,88
D_0__Bacteria; D_1__Actinobacteria; D_2__OPB41; D_3__uncultured bacterium; D_4__uncultured bacterium; D_5__uncultured bacterium; D_6__uncultured bacterium	0,004699	0,006524	87,65	9,5	0
D_0__Bacteria; D_1__Firmicutes; D_2__Clostridia; D_3__Clostridiales; D_4__Peptococcaceae; D_5__Desulfotomaculum; D_6__uncultured bacterium	0,004692	0,006515	87,66	9	0,875
D_0__Bacteria; D_1__Proteobacteria; D_2__Betaproteobacteria; D_3__Burkholderiales; D_4__Comamonadaceae; D_5__uncultured	0,004689	0,00651	87,67	1	9,13
D_0__Bacteria; D_1__Nitrospirae; D_2__Nitrospira; D_3__Nitrospirales; D_4__Nitrospiraceae; D_5__uncultured	0,004681	0,0065	87,67	9,25	0,125
D_0__Bacteria; D_1__Parcubacteria; D_2__Candidatus Magasanikbacteria; D_3__uncultured bacterium; D_4__uncultured bacterium; D_5__uncultured bacterium; D_6__uncultured bacterium	0,004676	0,006493	87,68	5	11,8
D_0__Bacteria; D_1__Actinobacteria; D_2__Thermoleophilia; D_3__Solirubrobacterales; D_4__Elev-16S-1332; D_5__uncultured bacterium; D_6__uncultured bacterium	0,004674	0,00649	87,69	15,5	13,8
D_0__Bacteria; D_1__Spirochaetae; D_2__Spirochaetes; D_3__Spirochaetales; D_4__Spirochaetaceae; D_5__uncultured; Ambiguous_taxa	0,004668	0,006481	87,69	9,25	0,5
D_0__Bacteria; D_1__Actinobacteria; D_2__MB-A2-108; Ambiguous_taxa; Ambiguous_taxa; Ambiguous_taxa; Ambiguous_taxa	0,004663	0,006475	87,7	9,5	14,3
D_0__Bacteria; D_1__AC1; Ambiguous_taxa; Ambiguous_taxa; Ambiguous_taxa; Ambiguous_taxa; Ambiguous_taxa	0,004646	0,006451	87,71	9,25	0
D_0__Bacteria; D_1__Proteobacteria; D_2__Betaproteobacteria; D_3__Nitrosomonadales; D_4__Gallionellaceae; D_5__Sideroxydans; D_6__uncultured bacterium	0,004645	0,006449	87,71	0,5	13,9
D_0__Bacteria; D_1__Firmicutes; D_2__Bacilli; D_3__Lactobacillales; D_4__Streptococcaceae; D_5__Streptococcus; D_6__uncultured bacterium	0,004641	0,006444	87,72	9,25	0,5
D_0__Bacteria; D_1__Parcubacteria; D_2__uncultured bacterium; D_3__uncultured bacterium; D_4__uncultured bacterium; D_5__uncultured bacterium; D_6__uncultured bacterium	0,004619	0,006414	87,73	0	17,6
D_0__Bacteria; D_1__Proteobacteria; D_2__Gammaproteobacteria; D_3__Xanthomonadales; D_4__Xanthomonadaceae; D_5__Rhodanobacter; Ambiguous_taxa	0,004619	0,006413	87,73	0,25	17,1
D_0__Bacteria; D_1__Parcubacteria; D_2__uncultured bacterium; D_3__uncultured bacterium; D_4__uncultured bacterium; D_5__uncultured bacterium; D_6__uncultured bacterium	0,004617	0,00641	87,74	8,75	3,5
D_0__Bacteria; D_1__Bacteroidetes; D_2__Bacteroidia; D_3__Bacteroidales; D_4__Porphyromonadaceae; D_5__Paludibacter; D_6__uncultured bacterium	0,004607	0,006397	87,74	0,75	13
D_0__Bacteria; D_1__Acidobacteria; D_2__Acidobacteria; D_3__Acidobacteriales; D_4__Acidobacteriaceae (Subgroup 1); D_5__uncultured	0,004602	0,00639	87,75	0,5	17,4
D_0__Bacteria; D_1__Actinobacteria; D_2__Thermoleophilia; D_3__Solirubrobacterales	0,004602	0,00639	87,76	17	23,1
D_0__Bacteria; D_1__Bacteroidetes; D_2__Sphingobacteriia; D_3__Sphingobacteriales; D_4__Sphingobacteriaceae; D_5__Mucilaginibacter; Ambiguous_taxa	0,004592	0,006376	87,76	0,5	14
D_0__Bacteria; D_1__Caldiserica; D_2__Caldisericia; D_3__Caldisericales; D_4__Caldisericaceae; D_5__Caldisericum	0,004591	0,006375	87,77	8,75	1,63
D_0__Bacteria; D_1__Acidobacteria; D_2__Acidobacteria; D_3__Acidobacteriales; D_4__Acidobacteriaceae (Subgroup 1); D_5__uncultured; D_6__uncultured bacterium	0,004586	0,006368	87,78	0,5	9,25
D_0__Bacteria; D_1__Proteobacteria; D_2__Betaproteobacteria; D_3__Hydrogenophilales; D_4__Hydrogenophilaceae; D_5__uncultured; D_6__uncultured bacterium	0,004582	0,006362	87,78	0	8,75
D_0__Bacteria; D_1__Chloroflexi; D_2__KD4-96; D_3__uncultured bacterium; D_4__uncultured bacterium; D_5__uncultured bacterium; D_6__uncultured bacterium	0,004576	0,006354	87,79	7,25	16,3
D_0__Bacteria; D_1__Proteobacteria; D_2__Alphaproteobacteria; D_3__Sphingomonadales; D_4__Sphingomonadaceae; D_5__uncultured	0,004574	0,006351	87,8	0,75	16
D_0__Bacteria; D_1__Proteobacteria; D_2__Epsilonproteobacteria; D_3__Campylobacterales; D_4__Helicobacteraceae; D_5__Sulfuricurvum	0,004573	0,006349	87,8	6,25	9,88
D_0__Bacteria; D_1__Proteobacteria; D_2__Alphaproteobacteria; D_3__Sphingomonadales; D_4__Sphingomonadaceae; D_5__Sphingomonas; Ambiguous_taxa	0,004565	0,006338	87,81	0,25	13,6
D_0__Bacteria; D_1__Actinobacteria; D_2__Thermoleophilia; D_3__Solirubrobacterales; D_4__Elev-16S-1332	0,004562	0,006334	87,81	9,5	18,3
D_0__Bacteria; D_1__Acidobacteria; D_2__Holophagae; D_3__Subgroup 7; D_4__uncultured bacterium; D_5__uncultured bacterium; D_6__uncultured bacterium	0,004557	0,006327	87,82	4,5	15,5
D_0__Bacteria; D_1__Microgenomates; D_2__Candidatus Woesebacteria; D_3__uncultured Microgenomates group bacterium; D_4__uncultured Microgenomates group bacterium; D_5__uncultured Microgenomates group bacterium; D_6__uncultured Microgenomates group bacterium	0,004546	0,006312	87,83	0,25	18,1
D_0__Bacteria; D_1__Proteobacteria; D_2__Alphaproteobacteria; D_3__Sphingomonadales; D_4__Sphingomonadaceae; D_5__Sphingomonas; D_6__uncultured bacterium	0,004544	0,00631	87,83	7,25	19,1
D_0__Bacteria; D_1__Planctomycetes; D_2__Planctomycetacia; D_3__Planctomycetales; D_4__Planctomycetaceae; D_5__Rhodopirellula	0,004544	0,00631	87,84	11,3	6,13
D_0__Bacteria; D_1__Actinobacteria; D_2__Actinobacteria; D_3__Micrococcales; D_4__Cellulomonadaceae	0,004535	0,006297	87,85	8,5	20,9
D_0__Bacteria; D_1__FCPU426; D_2__uncultured bacterium; D_3__uncultured bacterium; D_4__uncultured bacterium; D_5__uncultured bacterium; D_6__uncultured bacterium	0,004529	0,006289	87,85	9	0
D_0__Bacteria; D_1__Parcubacteria; D_2__Parcubacteria Incertae Sedis; D_3__Unknown Order; D_4__Unknown Family; D_5__Candidatus Paceibacter; D_6__uncultured bacterium	0,004526	0,006284	87,86	8,5	0,125
D_0__Bacteria; D_1__Parcubacteria; D_2__Candidatus Falkowbacteria; D_3__uncultured Parcubacteria group bacterium; D_4__uncultured Parcubacteria group bacterium; D_5__uncultured Parcubacteria group bacterium; D_6__uncultured Parcubacteria group bacterium	0,004516	0,00627	87,87	9,25	1,75
D_0__Bacteria; D_1__Acidobacteria; D_2__Acidobacteria; D_3__Acidobacteriales; D_4__Acidobacteriaceae (Subgroup 1); D_5__Candidatus Koribacter; D_6__uncultured bacterium	0,004511	0,006263	87,87	0,5	8,88
D_0__Bacteria; D_1__Proteobacteria; D_2__Betaproteobacteria; D_3__Rhodocyclales; D_4__Rhodocyclaceae; D_5__uncultured	0,004504	0,006254	87,88	9	9,63
D_0__Bacteria; D_1__Bacteroidetes; D_2__Cytophagia; D_3__Cytophagales; D_4__Cytophagaceae; D_5__uncultured; D_6__uncultured bacterium	0,004503	0,006253	87,88	0	18,1
D_0__Bacteria; D_1__Acidobacteria; D_2__Solibacteres; D_3__Solibacterales; D_4__Solibacteraceae (Subgroup 3); D_5__GOUTB8	0,004497	0,006244	87,89	14	12,6
D_0__Archaea; D_1__Hadesarchaea; D_2__uncultured archaeon; D_3__uncultured archaeon; D_4__uncultured archaeon; D_5__uncultured archaeon; D_6__uncultured archaeon	0,004493	0,006238	87,9	8,5	0
D_0__Bacteria; D_1__Armatimonadetes; D_2__uncultured; D_3__uncultured bacterium; D_4__uncultured bacterium; D_5__uncultured bacterium; D_6__uncultured bacterium	0,00449	0,006234	87,9	8,75	0
D_0__Archaea; D_1__Bathyarchaeota; D_2__uncultured archaeon; D_3__uncultured archaeon; D_4__uncultured archaeon; D_5__uncultured archaeon; D_6__uncultured archaeon	0,004489	0,006233	87,91	0,5	17,1
D_0__Bacteria; D_1__Proteobacteria; D_2__Alphaproteobacteria; D_3__Caulobacterales; D_4__Caulobacteraceae; D_5__uncultured	0,004488	0,006231	87,92	0,25	16,5
D_0__Bacteria; D_1__Proteobacteria; D_2__Alphaproteobacteria; D_3__Sphingomonadales; D_4__Sphingomonadaceae; D_5__Sphingomonas	0,004473	0,006211	87,92	1,25	14,8
D_0__Bacteria; D_1__Saccharibacteria; D_2__uncultured bacterium; D_3__uncultured bacterium; D_4__uncultured bacterium; D_5__uncultured bacterium; D_6__uncultured bacterium	0,004463	0,006197	87,93	9,25	2
D_0__Bacteria; D_1__Candidatus Berkelbacteria; D_2__uncultured bacterium; D_3__uncultured bacterium; D_4__uncultured bacterium; D_5__uncultured bacterium; D_6__uncultured bacterium	0,004462	0,006195	87,93	0,25	19
D_0__Bacteria; D_1__Omnitrophica; D_2__uncultured bacterium; D_3__uncultured bacterium; D_4__uncultured bacterium; D_5__uncultured bacterium; D_6__uncultured bacterium	0,004443	0,006169	87,94	1	7,63
D_0__Bacteria; D_1__Parcubacteria; D_2__uncultured bacterium; D_3__uncultured bacterium; D_4__uncultured bacterium; D_5__uncultured bacterium; D_6__uncultured bacterium	0,00444	0,006164	87,95	8,5	1
D_0__Bacteria; D_1__Parcubacteria; D_2__Candidatus Moranbacteria; D_3__uncultured bacterium; D_4__uncultured bacterium; D_5__uncultured bacterium; D_6__uncultured bacterium	0,004439	0,006164	87,95	7,25	11,4
D_0__Bacteria; D_1__Proteobacteria; D_2__Deltaproteobacteria; D_3__Syntrophobacterales; D_4__Syntrophaceae; D_5__Smithella; D_6__uncultured bacterium	0,004437	0,00616	87,96	5	13,1
D_0__Bacteria; D_1__Acidobacteria; D_2__Acidobacteria; D_3__Acidobacteriales; D_4__Acidobacteriaceae (Subgroup 1); Ambiguous_taxa	0,00443	0,006151	87,96	3,5	9,75
D_0__Bacteria; D_1__Parcubacteria; D_2__uncultured bacterium; D_3__uncultured bacterium; D_4__uncultured bacterium; D_5__uncultured bacterium; D_6__uncultured bacterium	0,00443	0,006151	87,97	0	14,5
D_0__Bacteria; D_1__Proteobacteria; D_2__Deltaproteobacteria; D_3__Desulfobacterales; D_4__Desulfobacteraceae; D_5__Desulfatirhabdium; Ambiguous_taxa	0,004429	0,00615	87,98	5,75	17
D_0__Bacteria; D_1__FCPU426; D_2__uncultured bacterium; D_3__uncultured bacterium; D_4__uncultured bacterium; D_5__uncultured bacterium; D_6__uncultured bacterium	0,004426	0,006146	87,98	4,5	15,9
D_0__Bacteria; D_1__Proteobacteria; D_2__Alphaproteobacteria; D_3__Rhizobiales; D_4__Roseiarcaceae; D_5__Roseiarcus; Ambiguous_taxa	0,004426	0,006146	87,99	0	9,13
D_0__Bacteria; D_1__Verrucomicrobia; D_2__Opitutae; D_3__Opitutales; D_4__Opitutaceae; D_5__Opitutus; D_6__uncultured bacterium	0,004423	0,006141	88	0,5	11,8
D_0__Bacteria; D_1__Chloroflexi; D_2__Dehalococcoidia; D_3__GIF9; D_4__uncultured bacterium; D_5__uncultured bacterium; D_6__uncultured bacterium	0,004415	0,00613	88	8,25	0
D_0__Bacteria; D_1__Proteobacteria; D_2__Alphaproteobacteria; D_3__Rhizobiales; D_4__Rhizobiales Incertae Sedis; D_5__Bauldia; D_6__uncultured bacterium	0,004403	0,006113	88,01	6	15,4
D_0__Bacteria; D_1__Proteobacteria; D_2__Deltaproteobacteria; D_3__Bdellovibrionales; D_4__Bacteriovoracaceae; D_5__Bacteriovorax; Ambiguous_taxa	0,0044	0,006109	88,01	0,25	9,63
D_0__Bacteria; D_1__Chloroflexi; D_2__Anaerolineae; D_3__Anaerolineales; D_4__Anaerolineaceae; D_5__uncultured	0,004399	0,006108	88,02	10,3	19,4
D_0__Bacteria; D_1__Proteobacteria; D_2__Alphaproteobacteria; D_3__Rhizobiales; D_4__Xanthobacteraceae; D_5__Pseudolabrys; D_6__uncultured bacterium	0,004392	0,006098	88,03	7	16,6
D_0__Bacteria; D_1__Acidobacteria; D_2__Subgroup 6; D_3__uncultured bacterium; D_4__uncultured bacterium; D_5__uncultured bacterium; D_6__uncultured bacterium	0,004374	0,006072	88,03	18,8	20,3
D_0__Bacteria; D_1__Bacteroidetes; D_2__Sphingobacteriia; D_3__Sphingobacteriales; D_4__Sphingobacteriaceae	0,004371	0,006069	88,04	3,25	14,5
D_0__Bacteria; D_1__Acidobacteria; D_2__Holophagae; D_3__Holophagales; D_4__Holophagaceae; D_5__uncultured	0,004358	0,006051	88,04	0,75	8,38
D_0__Bacteria; D_1__Verrucomicrobia; D_2__OPB35 soil group; D_3__uncultured bacterium; D_4__uncultured bacterium; D_5__uncultured bacterium; D_6__uncultured bacterium	0,004348	0,006037	88,05	3,5	8,63
D_0__Archaea; D_1__Thaumarchaeota; D_2__Soil Crenarchaeotic Group(SCG)	0,004341	0,006028	88,06	12,8	9,5
D_0__Archaea; D_1__Woesearchaeota (DHVEG-6)	0,004324	0,006004	88,06	0,25	9,25
D_0__Bacteria; D_1__Proteobacteria; D_2__Betaproteobacteria; D_3__Burkholderiales; D_4__Comamonadaceae	0,004319	0,005997	88,07	0,75	9,13
D_0__Bacteria; D_1__Parcubacteria; D_2__uncultured bacterium; D_3__uncultured bacterium; D_4__uncultured bacterium; D_5__uncultured bacterium; D_6__uncultured bacterium	0,004315	0,005992	88,07	1,25	15,8
D_0__Bacteria; D_1__Actinobacteria; D_2__Thermoleophilia; D_3__Gaiellales; D_4__uncultured	0,004312	0,005987	88,08	6,5	13,5
D_0__Bacteria; D_1__Acidobacteria; D_2__Solibacteres; D_3__Solibacterales; D_4__Solibacteraceae (Subgroup 3); D_5__Candidatus Solibacter; Ambiguous_taxa	0,004305	0,005977	88,09	0,25	9,75
D_0__Bacteria; D_1__Proteobacteria; D_2__Betaproteobacteria; D_3__Hydrogenophilales; D_4__Hydrogenophilaceae; D_5__Ferritrophicum; D_6__uncultured bacterium	0,004304	0,005976	88,09	0,75	16,3
D_0__Bacteria; D_1__Proteobacteria; D_2__Betaproteobacteria; D_3__Rhodocyclales; D_4__Rhodocyclaceae; D_5__Sterolibacterium	0,00427	0,005929	88,1	0,25	10,8
D_0__Bacteria; D_1__Proteobacteria; D_2__Deltaproteobacteria; D_3__Syntrophobacterales; D_4__Syntrophobacteraceae; D_5__Desulfovirga; D_6__uncultured bacterium	0,004269	0,005927	88,1	8,5	1
D_0__Bacteria; D_1__Proteobacteria; D_2__Alphaproteobacteria; D_3__Rhizobiales; D_4__1174-901-12; Ambiguous_taxa; Ambiguous_taxa	0,004267	0,005924	88,11	1,25	16,3
D_0__Bacteria; D_1__Parcubacteria; D_2__uncultured bacterium; D_3__uncultured bacterium; D_4__uncultured bacterium; D_5__uncultured bacterium; D_6__uncultured bacterium	0,004265	0,005921	88,12	8,25	0,125
D_0__Bacteria; D_1__Proteobacteria; D_2__Betaproteobacteria; D_3__Nitrosomonadales; D_4__Gallionellaceae; D_5__Sideroxydans	0,004264	0,00592	88,12	8,75	1
D_0__Bacteria; D_1__Ignavibacteriae; D_2__Ignavibacteria; D_3__Ignavibacteriales	0,00426	0,005915	88,13	2,75	14,3
D_0__Bacteria; D_1__Firmicutes; D_2__Clostridia; D_3__Clostridiales; D_4__Clostridiaceae 1; D_5__Clostridium sensu stricto 8; D_6__uncultured bacterium	0,00425	0,005902	88,13	10,8	18,8
D_0__Bacteria; D_1__Acidobacteria; D_2__Holophagae; D_3__Holophagae Incertae Sedis; D_4__Unknown Family; D_5__Thermoanaerobaculum; D_6__uncultured bacterium	0,004246	0,005896	88,14	0,5	12,6
D_0__Bacteria; D_1__Acidobacteria; D_2__Subgroup 13; D_3__uncultured bacterium; D_4__uncultured bacterium; D_5__uncultured bacterium; D_6__uncultured bacterium	0,004238	0,005885	88,15	2,75	9,88
D_0__Bacteria; D_1__Chloroflexi; D_2__Anaerolineae; D_3__Anaerolineales; D_4__Anaerolineaceae; D_5__uncultured; D_6__uncultured bacterium	0,004238	0,005884	88,15	5,5	15,4
D_0__Bacteria; D_1__Proteobacteria; D_2__Alphaproteobacteria; D_3__Rhodobacterales; D_4__Rhodobacteraceae	0,004234	0,005878	88,16	0	9,63
D_0__Bacteria; D_1__Chloroflexi; D_2__Dehalococcoidia; D_3__vadinBA26; D_4__uncultured bacterium; D_5__uncultured bacterium; D_6__uncultured bacterium	0,004229	0,005872	88,16	8	0,125
D_0__Bacteria; D_1__Elusimicrobia; D_2__Elusimicrobia; D_3__Lineage IIa; D_4__uncultured bacterium; D_5__uncultured bacterium; D_6__uncultured bacterium	0,004228	0,00587	88,17	0,25	7,88
D_0__Bacteria; D_1__Ignavibacteriae; D_2__Ignavibacteria; D_3__Ignavibacteriales	0,004223	0,005863	88,17	6,25	13,1
D_0__Bacteria; D_1__Actinobacteria; D_2__MB-A2-108	0,004219	0,005858	88,18	10	8,38
D_0__Bacteria; D_1__Elusimicrobia; D_2__Elusimicrobia; D_3__Rs-M47; D_4__uncultured bacterium; D_5__uncultured bacterium; D_6__uncultured bacterium	0,004194	0,005824	88,19	7,75	0
D_0__Bacteria; D_1__Bacteroidetes; D_2__Bacteroidia; D_3__Bacteroidales; D_4__Rikenellaceae; D_5__Blvii28 wastewater-sludge group; D_6__uncultured bacterium	0,004193	0,005821	88,19	8	0
D_0__Bacteria; D_1__Proteobacteria; D_2__Betaproteobacteria; D_3__Burkholderiales; D_4__Comamonadaceae	0,004191	0,005819	88,2	0,5	8,38
D_0__Bacteria; D_1__Omnitrophica; D_2__uncultured bacterium; D_3__uncultured bacterium; D_4__uncultured bacterium; D_5__uncultured bacterium; D_6__uncultured bacterium	0,004179	0,005802	88,2	8	1,88
D_0__Bacteria; D_1__Microgenomates; D_2__uncultured bacterium; D_3__uncultured bacterium; D_4__uncultured bacterium; D_5__uncultured bacterium; D_6__uncultured bacterium	0,004177	0,0058	88,21	1	16,8
D_0__Bacteria; D_1__Chloroflexi; D_2__Dehalococcoidia; D_3__GIF3; D_4__uncultured bacterium; D_5__uncultured bacterium; D_6__uncultured bacterium	0,004177	0,005799	88,22	8,25	0,125
D_0__Bacteria; D_1__WS2; D_2__uncultured bacterium; D_3__uncultured bacterium; D_4__uncultured bacterium; D_5__uncultured bacterium; D_6__uncultured bacterium	0,004177	0,005799	88,22	0,75	8,5
D_0__Bacteria; D_1__Actinobacteria; D_2__Thermoleophilia; D_3__Gaiellales; D_4__uncultured	0,004173	0,005793	88,23	8,5	14,5
D_0__Bacteria; D_1__Actinobacteria; D_2__Acidimicrobiia; D_3__Acidimicrobiales; D_4__OM1 clade; D_5__uncultured bacterium; D_6__uncultured bacterium	0,00417	0,00579	88,23	9,75	6,13
D_0__Archaea; D_1__Euryarchaeota; D_2__Methanomicrobia; D_3__Methanomicrobiales	0,004165	0,005783	88,24	8,75	2,13
D_0__Bacteria; D_1__Parcubacteria; D_2__Candidatus Azambacteria; D_3__uncultured bacterium; D_4__uncultured bacterium; D_5__uncultured bacterium; D_6__uncultured bacterium	0,004163	0,005779	88,24	0	15,8
D_0__Bacteria; D_1__Chloroflexi; D_2__Dehalococcoidia; D_3__vadinBA26	0,004159	0,005774	88,25	8,25	0
D_0__Bacteria; D_1__Chloroflexi; D_2__Dehalococcoidia; D_3__GIF3; D_4__uncultured bacterium; D_5__uncultured bacterium; D_6__uncultured bacterium	0,004159	0,005774	88,26	8	0,375
D_0__Bacteria; D_1__Proteobacteria; D_2__Deltaproteobacteria; D_3__Syntrophobacterales; D_4__Syntrophaceae; D_5__Desulfobacca; Ambiguous_taxa	0,004158	0,005773	88,26	2,75	14,6
D_0__Archaea; D_1__Woesearchaeota (DHVEG-6); D_2__uncultured methanogenic archaeon; D_3__uncultured methanogenic archaeon; D_4__uncultured methanogenic archaeon; D_5__uncultured methanogenic archaeon; D_6__uncultured methanogenic archaeon	0,00415	0,005762	88,27	3,5	7,25
D_0__Bacteria; D_1__Actinobacteria; D_2__Thermoleophilia; D_3__Solirubrobacterales; D_4__0319-6M6; D_5__uncultured bacterium; D_6__uncultured bacterium	0,004148	0,005759	88,27	11,8	19,6
D_0__Bacteria; D_1__Bacteroidetes; D_2__Bacteroidia; D_3__Bacteroidales; D_4__Prolixibacteraceae; D_5__BSV13	0,004143	0,005753	88,28	9,5	11,3
D_0__Bacteria; D_1__Verrucomicrobia; D_2__OPB35 soil group; D_3__uncultured bacterium; D_4__uncultured bacterium; D_5__uncultured bacterium; D_6__uncultured bacterium	0,004135	0,005742	88,28	9,25	5,75
D_0__Bacteria; D_1__Chlamydiae; D_2__Chlamydiae; D_3__Chlamydiales; D_4__Parachlamydiaceae; D_5__Neochlamydia	0,004134	0,005739	88,29	9,75	2,75
D_0__Bacteria; D_1__Planctomycetes; D_2__Phycisphaerae; D_3__Tepidisphaerales; D_4__Tepidisphaeraceae; D_5__uncultured bacterium; D_6__uncultured bacterium	0,004128	0,005731	88,3	0,25	11
D_0__Bacteria; D_1__Actinobacteria; D_2__Acidimicrobiia; D_3__Acidimicrobiales; D_4__uncultured; D_5__uncultured bacterium; D_6__uncultured bacterium	0,004122	0,005724	88,3	9,75	7
D_0__Bacteria; D_1__Ignavibacteriae; D_2__Ignavibacteria; D_3__Ignavibacteriales; D_4__BSV26; D_5__uncultured bacterium; D_6__uncultured bacterium	0,004122	0,005723	88,31	8	0,25
D_0__Bacteria; D_1__CPR2; D_2__uncultured bacterium; D_3__uncultured bacterium; D_4__uncultured bacterium; D_5__uncultured bacterium; D_6__uncultured bacterium	0,004117	0,005717	88,31	3,5	7,75
D_0__Bacteria; D_1__Chloroflexi; D_2__Thermomicrobia; D_3__JG30-KF-CM45; D_4__uncultured bacterium; D_5__uncultured bacterium; D_6__uncultured bacterium	0,004116	0,005715	88,32	10,5	10,9
D_0__Bacteria; D_1__Proteobacteria; D_2__Deltaproteobacteria; D_3__Desulfobacterales; D_4__Desulfobulbaceae; D_5__Desulfurivibrio; D_6__uncultured bacterium	0,004114	0,005711	88,32	8	0
D_0__Bacteria; D_1__Proteobacteria; D_2__Deltaproteobacteria; D_3__Syntrophobacterales; D_4__Syntrophaceae; D_5__Syntrophus; Ambiguous_taxa	0,004111	0,005708	88,33	9	7,75
D_0__Bacteria; D_1__Chloroflexi; D_2__Dehalococcoidia; D_3__GIF3; D_4__uncultured bacterium; D_5__uncultured bacterium; D_6__uncultured bacterium	0,004102	0,005695	88,34	8	0
D_0__Bacteria; D_1__Proteobacteria; D_2__Betaproteobacteria; D_3__Nitrosomonadales; D_4__Gallionellaceae; D_5__Sideroxydans; Ambiguous_taxa	0,0041	0,005693	88,34	1,25	13,5
D_0__Bacteria; D_1__Proteobacteria; D_2__Deltaproteobacteria; D_3__Oligoflexales; D_4__0319-6G20; D_5__uncultured bacterium; D_6__uncultured bacterium	0,004099	0,005691	88,35	0,5	8,63
D_0__Bacteria; D_1__Proteobacteria; D_2__Betaproteobacteria; D_3__Nitrosomonadales; D_4__Nitrosomonadaceae; D_5__uncultured	0,004096	0,005687	88,35	16,3	18,5
D_0__Archaea; D_1__Bathyarchaeota; D_2__uncultured archaeon; D_3__uncultured archaeon; D_4__uncultured archaeon; D_5__uncultured archaeon; D_6__uncultured archaeon	0,004087	0,005675	88,36	7,75	0,125
D_0__Archaea; D_1__Thaumarchaeota; D_2__South African Gold Mine Gp 1(SAGMCG-1); D_3__uncultured archaeon; D_4__uncultured archaeon; D_5__uncultured archaeon; D_6__uncultured archaeon	0,004086	0,005673	88,36	0,75	12,4
D_0__Bacteria; D_1__Acidobacteria; D_2__Holophagae; D_3__Holophagales; D_4__Holophagaceae; D_5__uncultured	0,004073	0,005655	88,37	1,25	10,4
D_0__Bacteria; D_1__Armatimonadetes; D_2__uncultured; D_3__uncultured bacterium; D_4__uncultured bacterium; D_5__uncultured bacterium; D_6__uncultured bacterium	0,004071	0,005652	88,38	1	13,4
D_0__Bacteria; D_1__Parcubacteria; D_2__Candidatus Nomurabacteria; D_3__uncultured soil bacterium; D_4__uncultured soil bacterium; D_5__uncultured soil bacterium; D_6__uncultured soil bacterium	0,004065	0,005644	88,38	5,75	12,3
D_0__Bacteria; D_1__Firmicutes; D_2__Negativicutes; D_3__Selenomonadales; D_4__Veillonellaceae	0,004061	0,005638	88,39	8	0,125
D_0__Bacteria; D_1__Parcubacteria; D_2__Candidatus Moranbacteria; D_3__uncultured bacterium; D_4__uncultured bacterium; D_5__uncultured bacterium; D_6__uncultured bacterium	0,004057	0,005634	88,39	6,75	12,8
D_0__Bacteria; D_1__Elusimicrobia; D_2__Elusimicrobia; D_3__Lineage IV; D_4__uncultured bacterium; D_5__uncultured bacterium; D_6__uncultured bacterium	0,004049	0,005622	88,4	0,25	10,8
D_0__Bacteria; D_1__Proteobacteria; D_2__Betaproteobacteria; D_3__Burkholderiales; D_4__Oxalobacteraceae; D_5__Massilia; D_6__uncultured bacterium	0,004047	0,005619	88,4	3,75	16,6
D_0__Bacteria; D_1__Firmicutes; D_2__Clostridia; D_3__Clostridiales; D_4__Ruminococcaceae; D_5__uncultured; D_6__uncultured bacterium	0,004045	0,005616	88,41	7	10,9
D_0__Bacteria; D_1__Proteobacteria; D_2__Deltaproteobacteria	0,004045	0,005616	88,42	7,75	0
D_0__Bacteria; D_1__Proteobacteria; D_2__Betaproteobacteria; D_3__Hydrogenophilales; D_4__Hydrogenophilaceae	0,004045	0,005616	88,42	8,25	7,13
D_0__Bacteria; D_1__Acidobacteria; D_2__Solibacteres; D_3__Solibacterales; D_4__Solibacteraceae (Subgroup 3); D_5__Candidatus Solibacter; D_6__uncultured bacterium	0,004043	0,005614	88,43	0,25	7,88
D_0__Bacteria; D_1__Proteobacteria; D_2__Betaproteobacteria; D_3__Hydrogenophilales; D_4__Hydrogenophilaceae; D_5__Ferritrophicum; D_6__uncultured bacterium	0,004039	0,005608	88,43	8,5	3,75
D_0__Bacteria; D_1__Proteobacteria; D_2__Betaproteobacteria; D_3__Hydrogenophilales; D_4__Hydrogenophilaceae; D_5__Ferritrophicum; D_6__uncultured bacterium	0,004039	0,005608	88,44	0	14
D_0__Bacteria; D_1__Proteobacteria; D_2__Deltaproteobacteria; D_3__43F-1404R; Ambiguous_taxa; Ambiguous_taxa; Ambiguous_taxa	0,004039	0,005608	88,44	4,75	12,3
D_0__Bacteria; D_1__Chloroflexi; D_2__Anaerolineae; D_3__Anaerolineales; D_4__Anaerolineaceae; D_5__Bellilinea	0,004039	0,005608	88,45	8,5	0,75
D_0__Bacteria; D_1__Chloroflexi; D_2__Dehalococcoidia; D_3__Sh765B-AG-111; D_4__uncultured bacterium; D_5__uncultured bacterium; D_6__uncultured bacterium	0,004017	0,005577	88,45	8	0
D_0__Bacteria; D_1__Actinobacteria; D_2__Thermoleophilia; D_3__Solirubrobacterales; D_4__288-2; D_5__uncultured bacterium; D_6__uncultured bacterium	0,004008	0,005566	88,46	12,8	8,88
D_0__Bacteria; D_1__Firmicutes; D_2__Bacilli; D_3__Bacillales; D_4__Bacillaceae; D_5__Bacillus	0,004006	0,005562	88,47	11,8	9,25
D_0__Bacteria; D_1__Proteobacteria; D_2__Deltaproteobacteria; D_3__Desulfuromonadales; D_4__Geobacteraceae; D_5__Geobacter; Ambiguous_taxa	0,004005	0,00556	88,47	5,75	14,5
D_0__Bacteria; D_1__RBG-1 (Zixibacteria); D_2__uncultured bacterium; D_3__uncultured bacterium; D_4__uncultured bacterium; D_5__uncultured bacterium; D_6__uncultured bacterium	0,004004	0,005559	88,48	4,75	9,63
D_0__Bacteria; D_1__Actinobacteria; D_2__Acidimicrobiia; D_3__Acidimicrobiales; D_4__OM1 clade; Ambiguous_taxa; Ambiguous_taxa	0,004002	0,005557	88,48	10,5	5,38
D_0__Bacteria; D_1__Firmicutes; D_2__Bacilli; D_3__Bacillales; D_4__Bacillaceae	0,003999	0,005553	88,49	11	12,4
D_0__Bacteria; D_1__Actinobacteria; D_2__Thermoleophilia; D_3__Solirubrobacterales; D_4__Gsoil-1167; D_5__uncultured bacterium; D_6__uncultured bacterium	0,003996	0,005549	88,49	19,5	21,3
D_0__Bacteria; D_1__Chloroflexi; D_2__Dehalococcoidia; D_3__Sh765B-AG-111; D_4__uncultured bacterium; D_5__uncultured bacterium; D_6__uncultured bacterium	0,003986	0,005535	88,5	7,5	0,375
D_0__Bacteria; D_1__Bacteroidetes; D_2__Sphingobacteriia; D_3__Sphingobacteriales; D_4__Sphingobacteriaceae; D_5__Mucilaginibacter; Ambiguous_taxa	0,003979	0,005525	88,5	0	9
D_0__Bacteria; D_1__WS1; D_2__uncultured bacterium; D_3__uncultured bacterium; D_4__uncultured bacterium; D_5__uncultured bacterium; D_6__uncultured bacterium	0,003976	0,005521	88,51	8,25	1,25
D_0__Bacteria; D_1__Parcubacteria; D_2__Candidatus Azambacteria; D_3__uncultured bacterium; D_4__uncultured bacterium; D_5__uncultured bacterium; D_6__uncultured bacterium	0,003971	0,005513	88,52	0	6,63
D_0__Bacteria; D_1__Proteobacteria; D_2__Betaproteobacteria; D_3__Methylophilales; D_4__Methylophilaceae; D_5__uncultured	0,003965	0,005505	88,52	9,5	8,13
D_0__Bacteria; D_1__Proteobacteria; D_2__Alphaproteobacteria; D_3__Rhizobiales; D_4__Rhizobiaceae; D_5__Rhizobium; Ambiguous_taxa	0,003959	0,005497	88,53	6	9
D_0__Bacteria; D_1__Proteobacteria; D_2__Alphaproteobacteria; D_3__Sphingomonadales; D_4__Sphingomonadaceae; D_5__Sphingomonas; Ambiguous_taxa	0,003952	0,005487	88,53	4,25	11,3
D_0__Bacteria; D_1__Nitrospirae; D_2__Nitrospira; D_3__Nitrospirales; D_4__Nitrospiraceae; D_5__uncultured; D_6__uncultured bacterium	0,00395	0,005485	88,54	9,75	2,63
D_0__Bacteria; D_1__Chloroflexi; D_2__Dehalococcoidia; D_3__GIF9; D_4__uncultured Chloroflexi bacterium; D_5__uncultured Chloroflexi bacterium; D_6__uncultured Chloroflexi bacterium	0,00395	0,005485	88,54	7,5	0,25
D_0__Bacteria; D_1__Firmicutes; D_2__Clostridia; D_3__Clostridiales; D_4__Ruminococcaceae; D_5__uncultured; D_6__uncultured bacterium	0,003938	0,005468	88,55	12	11,1
D_0__Bacteria; D_1__Actinobacteria; D_2__Thermoleophilia; D_3__Solirubrobacterales; D_4__Patulibacteraceae; D_5__Patulibacter; D_6__uncultured bacterium	0,003937	0,005466	88,55	13	12,9
D_0__Bacteria; D_1__Proteobacteria; D_2__Betaproteobacteria; D_3__Rhodocyclales; D_4__Rhodocyclaceae	0,003928	0,005454	88,56	0,75	7,88
D_0__Bacteria; D_1__Bacteroidetes; D_2__Sphingobacteriia; D_3__Sphingobacteriales; D_4__Chitinophagaceae; D_5__Ferruginibacter; D_6__uncultured bacterium	0,003925	0,00545	88,56	2	8,75
D_0__Bacteria; D_1__Proteobacteria; D_2__Deltaproteobacteria; D_3__Oligoflexales; D_4__0319-6G20; D_5__uncultured bacterium; D_6__uncultured bacterium	0,003917	0,005439	88,57	4,75	9,63
D_0__Bacteria; D_1__Proteobacteria; D_2__Betaproteobacteria; D_3__Burkholderiales; D_4__Comamonadaceae; D_5__uncultured; D_6__uncultured bacterium	0,003912	0,005431	88,58	2,75	8,38
D_0__Bacteria; D_1__Firmicutes; D_2__Clostridia; D_3__Clostridiales; D_4__Clostridiaceae 1; D_5__Oxobacter	0,00391	0,005429	88,58	8	1,88
D_0__Bacteria; D_1__Acidobacteria; D_2__Acidobacteria; D_3__Acidobacteriales; D_4__Acidobacteriaceae (Subgroup 1); D_5__uncultured	0,003902	0,005418	88,59	4,25	10
D_0__Bacteria; D_1__Chloroflexi; D_2__Dehalococcoidia; D_3__vadinBA26; D_4__uncultured bacterium; D_5__uncultured bacterium; D_6__uncultured bacterium	0,003901	0,005416	88,59	7,5	0,5
D_0__Bacteria; D_1__Chloroflexi; D_2__Dehalococcoidia; D_3__Sh765B-AG-111; D_4__uncultured bacterium; D_5__uncultured bacterium; D_6__uncultured bacterium	0,003896	0,00541	88,6	7,75	0,25
D_0__Bacteria; D_1__Microgenomates; D_2__Candidatus Collierbacteria; D_3__uncultured bacterium; D_4__uncultured bacterium; D_5__uncultured bacterium; D_6__uncultured bacterium	0,00389	0,005401	88,6	0,25	12,1
D_0__Bacteria; D_1__Microgenomates; D_2__Candidatus Woesebacteria; D_3__uncultured bacterium; D_4__uncultured bacterium; D_5__uncultured bacterium; D_6__uncultured bacterium	0,00389	0,005401	88,61	0,5	10,8
D_0__Bacteria; D_1__Proteobacteria; D_2__Gammaproteobacteria; D_3__Pseudomonadales; D_4__Moraxellaceae; D_5__Enhydrobacter	0,003885	0,005395	88,61	8	0,75
D_0__Bacteria; D_1__Acidobacteria; D_2__Subgroup 6	0,003876	0,005381	88,62	15	16,9
D_0__Bacteria; D_1__Armatimonadetes; D_2__Chthonomonadetes; D_3__Chthonomonadales	0,003863	0,005363	88,62	7,5	7,25
D_0__Bacteria; D_1__Parcubacteria; D_2__uncultured bacterium; D_3__uncultured bacterium; D_4__uncultured bacterium; D_5__uncultured bacterium; D_6__uncultured bacterium	0,003852	0,005348	88,63	0	6,63
D_0__Bacteria; D_1__Spirochaetae; D_2__Spirochaetes; D_3__Spirochaetales; D_4__Spirochaetaceae; D_5__uncultured; Ambiguous_taxa	0,003845	0,005339	88,63	7,75	1,38
D_0__Bacteria; D_1__Actinobacteria; D_2__Thermoleophilia; D_3__Solirubrobacterales	0,003839	0,00533	88,64	15,3	11,9
D_0__Bacteria; D_1__Proteobacteria; D_2__Gammaproteobacteria; D_3__Acidiferrobacterales; D_4__Acidiferrobacteraceae; D_5__Sulfurifustis; D_6__uncultured bacterium	0,003838	0,005329	88,65	0,25	15,3
D_0__Bacteria; D_1__Latescibacteria; D_2__uncultured Latescibacteria bacterium; D_3__uncultured Latescibacteria bacterium; D_4__uncultured Latescibacteria bacterium; D_5__uncultured Latescibacteria bacterium; D_6__uncultured Latescibacteria bacterium	0,003838	0,005328	88,65	7,5	0,25
D_0__Bacteria; D_1__Proteobacteria; D_2__Alphaproteobacteria; D_3__Caulobacterales; D_4__Caulobacteraceae; D_5__Brevundimonas	0,003836	0,005326	88,66	7,5	0,75
D_0__Bacteria; D_1__Chloroflexi; D_2__JG37-AG-4; D_3__uncultured bacterium; D_4__uncultured bacterium; D_5__uncultured bacterium; D_6__uncultured bacterium	0,003832	0,00532	88,66	2,75	8,5
D_0__Bacteria; D_1__Bacteroidetes; D_2__Flavobacteriia; D_3__Flavobacteriales; D_4__Flavobacteriaceae; D_5__uncultured bacterium; D_6__uncultured bacterium	0,00383	0,005317	88,67	8,25	4,88
D_0__Bacteria; D_1__Chloroflexi; D_2__KD4-96; Ambiguous_taxa; Ambiguous_taxa; Ambiguous_taxa; Ambiguous_taxa	0,003826	0,005313	88,67	6,75	14,3
D_0__Bacteria; D_1__Acidobacteria; D_2__Holophagae; D_3__Subgroup 7; D_4__uncultured bacterium; D_5__uncultured bacterium; D_6__uncultured bacterium	0,003809	0,005289	88,68	13,5	15,1
D_0__Bacteria; D_1__Firmicutes; D_2__Negativicutes; D_3__Selenomonadales; D_4__uncultured; Ambiguous_taxa; Ambiguous_taxa	0,003808	0,005287	88,68	8,75	11,4
D_0__Bacteria; D_1__Proteobacteria; D_2__Alphaproteobacteria; D_3__Sphingomonadales; D_4__Sphingomonadaceae	0,003799	0,005274	88,69	0,25	13,5
D_0__Bacteria; D_1__Proteobacteria; D_2__Deltaproteobacteria; D_3__Sva0485; D_4__uncultured bacterium; D_5__uncultured bacterium; D_6__uncultured bacterium	0,003796	0,00527	88,69	7,5	0,125
D_0__Bacteria; D_1__Proteobacteria; D_2__Betaproteobacteria; D_3__Burkholderiales; D_4__Oxalobacteraceae; Ambiguous_taxa; Ambiguous_taxa	0,003785	0,005255	88,7	0,5	7,75
D_0__Bacteria; D_1__Proteobacteria; D_2__Alphaproteobacteria; D_3__Rhodospirillales; D_4__Rhodospirillaceae; D_5__uncultured; D_6__uncultured bacterium	0,003777	0,005244	88,7	0,75	8,63
D_0__Bacteria; D_1__Cyanobacteria; D_2__Melainabacteria; D_3__Obscuribacterales; D_4__uncultured bacterium; D_5__uncultured bacterium; D_6__uncultured bacterium	0,003777	0,005244	88,71	0	11
D_0__Bacteria; D_1__Acidobacteria; D_2__Holophagae; D_3__TPD-58; D_4__uncultured bacterium; D_5__uncultured bacterium; D_6__uncultured bacterium	0,003774	0,005241	88,71	6	8,75
D_0__Bacteria; D_1__Actinobacteria; D_2__Actinobacteria; D_3__Frankiales; D_4__Sporichthyaceae; D_5__hgcI clade	0,003761	0,005221	88,72	9,25	7,88
D_0__Bacteria; D_1__Chloroflexi; D_2__Dehalococcoidia	0,00376	0,005221	88,72	7,25	0,125
D_0__Bacteria; D_1__Actinobacteria; D_2__Thermoleophilia; D_3__Solirubrobacterales; D_4__Elev-16S-1332; D_5__uncultured bacterium; D_6__uncultured bacterium	0,003755	0,005214	88,73	15	10,9
D_0__Bacteria; D_1__Chlorobi; D_2__Chlorobia; D_3__Chlorobiales; D_4__Chlorobiaceae; D_5__uncultured; D_6__uncultured Chlorobi bacterium	0,003754	0,005212	88,74	0,5	6,5
D_0__Bacteria; D_1__Bacteroidetes; D_2__Bacteroidetes vadinHA17; D_3__uncultured bacterium; D_4__uncultured bacterium; D_5__uncultured bacterium; D_6__uncultured bacterium	0,003744	0,005198	88,74	7,25	0,5
D_0__Bacteria; D_1__Actinobacteria; D_2__Acidimicrobiia; D_3__Acidimicrobiales; D_4__uncultured; Ambiguous_taxa; Ambiguous_taxa	0,003743	0,005198	88,75	15,3	16,9
D_0__Bacteria; D_1__Proteobacteria; D_2__Deltaproteobacteria; D_3__Syntrophobacterales; D_4__Syntrophaceae; D_5__uncultured; Ambiguous_taxa	0,003739	0,005192	88,75	7,25	0
D_0__Bacteria; D_1__Chloroflexi; D_2__Dehalococcoidia; D_3__vadinBA26; D_4__uncultured bacterium; D_5__uncultured bacterium; D_6__uncultured bacterium	0,003739	0,005191	88,76	7,25	0,125
D_0__Bacteria; D_1__Gemmatimonadetes; D_2__Gemmatimonadetes; D_3__Gemmatimonadales; D_4__Gemmatimonadaceae; D_5__uncultured; D_6__uncultured bacterium	0,003734	0,005184	88,76	8,5	14,4
D_0__Bacteria; D_1__Bacteroidetes; D_2__Sphingobacteriia; D_3__Sphingobacteriales; D_4__Lentimicrobiaceae; D_5__uncultured bacterium; D_6__uncultured bacterium	0,003733	0,005183	88,77	1,5	9,13
D_0__Bacteria; D_1__Actinobacteria; D_2__Thermoleophilia; D_3__Solirubrobacterales; D_4__Patulibacteraceae; D_5__Patulibacter; D_6__uncultured bacterium	0,00373	0,005179	88,77	17,5	15,6
D_0__Bacteria; D_1__Proteobacteria; D_2__Alphaproteobacteria; D_3__Rhodospirillales; D_4__Rhodospirillaceae; D_5__uncultured; D_6__uncultured bacterium	0,003724	0,005171	88,78	7,25	0,375
D_0__Bacteria; D_1__Gemmatimonadetes; D_2__Gemmatimonadetes; D_3__Gemmatimonadales; D_4__Gemmatimonadaceae; D_5__uncultured; D_6__uncultured bacterium	0,003723	0,005169	88,78	0,75	13,4
D_0__Bacteria; D_1__Planctomycetes; D_2__Phycisphaerae; D_3__SHA-43; D_4__uncultured bacterium; D_5__uncultured bacterium; D_6__uncultured bacterium	0,003714	0,005157	88,79	7,25	0,125
D_0__Bacteria; D_1__Parcubacteria; D_2__Candidatus Azambacteria; D_3__uncultured bacterium; D_4__uncultured bacterium; D_5__uncultured bacterium; D_6__uncultured bacterium	0,003702	0,00514	88,79	7,5	0,375
D_0__Bacteria; D_1__Chloroflexi; D_2__Dehalococcoidia; D_3__Sh765B-AG-111; D_4__uncultured bacterium; D_5__uncultured bacterium; D_6__uncultured bacterium	0,003694	0,005129	88,8	7,5	0,25
D_0__Bacteria; D_1__Proteobacteria; D_2__Alphaproteobacteria; D_3__Sphingomonadales; D_4__Sphingomonadaceae; D_5__Sphingomonas; D_6__uncultured bacterium	0,003694	0,005128	88,8	1,5	13,1
D_0__Bacteria; D_1__Firmicutes; D_2__Bacilli; D_3__Bacillales; D_4__Paenibacillaceae; D_5__Paenibacillus; Ambiguous_taxa	0,003687	0,00512	88,81	21,8	16,6
D_0__Bacteria; D_1__Proteobacteria; D_2__Betaproteobacteria; D_3__Nitrosomonadales; D_4__Gallionellaceae	0,003683	0,005114	88,81	0,75	6,63
D_0__Bacteria; D_1__Bacteroidetes; D_2__Bacteroidia; D_3__Bacteroidales; D_4__Rikenellaceae; D_5__Blvii28 wastewater-sludge group; D_6__uncultured bacterium	0,00368	0,00511	88,82	7,25	0,5
D_0__Archaea; D_1__Bathyarchaeota	0,003672	0,005098	88,82	2	14,4
D_0__Bacteria; D_1__Firmicutes; D_2__Clostridia; D_3__Clostridiales; D_4__Peptococcaceae; D_5__uncultured; D_6__uncultured bacterium	0,003664	0,005087	88,83	7,25	0,125
D_0__Bacteria; D_1__Proteobacteria; D_2__Betaproteobacteria; D_3__Burkholderiales; D_4__Comamonadaceae	0,003662	0,005085	88,83	1,5	8,63
D_0__Bacteria; D_1__Proteobacteria; D_2__Alphaproteobacteria; D_3__Sphingomonadales; D_4__Sphingomonadaceae; D_5__Sphingobium	0,003662	0,005084	88,84	0,25	7,13
D_0__Bacteria; D_1__Ignavibacteriae; D_2__Ignavibacteria; D_3__Ignavibacteriales; D_4__SR-FBR-L83; D_5__uncultured bacterium; D_6__uncultured bacterium	0,003657	0,005078	88,84	7,25	0,625
D_0__Bacteria; D_1__Planctomycetes; D_2__Planctomycetacia; D_3__Planctomycetales; D_4__Planctomycetaceae; D_5__uncultured	0,003648	0,005065	88,85	0,25	6,88
D_0__Bacteria; D_1__Parcubacteria; D_2__uncultured bacterium; D_3__uncultured bacterium; D_4__uncultured bacterium; D_5__uncultured bacterium; D_6__uncultured bacterium	0,003646	0,005062	88,85	7,25	3,13
D_0__Bacteria; D_1__Actinobacteria; D_2__Thermoleophilia; D_3__Solirubrobacterales; D_4__Solirubrobacteraceae; D_5__Solirubrobacter; D_6__uncultured bacterium	0,003637	0,005049	88,86	11,3	5,88
D_0__Bacteria; D_1__Proteobacteria; D_2__Deltaproteobacteria; D_3__DTB120; D_4__uncultured bacterium; D_5__uncultured bacterium; D_6__uncultured bacterium	0,003637	0,005049	88,86	7,25	0,375
D_0__Bacteria; D_1__Parcubacteria; D_2__uncultured bacterium; D_3__uncultured bacterium; D_4__uncultured bacterium; D_5__uncultured bacterium; D_6__uncultured bacterium	0,003635	0,005047	88,87	6,25	4,75
D_0__Bacteria; D_1__Nitrospirae; D_2__Nitrospira; D_3__Nitrospirales; D_4__Nitrospiraceae; D_5__uncultured; D_6__uncultured bacterium	0,003629	0,005038	88,87	1,5	10,6
D_0__Bacteria; D_1__Nitrospirae; D_2__Nitrospira; D_3__Nitrospirales; D_4__Nitrospiraceae; D_5__uncultured; D_6__uncultured bacterium	0,003625	0,005033	88,88	7,5	8,75
D_0__Bacteria; D_1__Proteobacteria; D_2__Betaproteobacteria; D_3__Burkholderiales; D_4__Burkholderiaceae; D_5__Polynucleobacter; D_6__uncultured bacterium	0,003625	0,005033	88,88	1	6,13
D_0__Bacteria; D_1__Parcubacteria; D_2__Candidatus Moranbacteria; D_3__uncultured Parcubacteria group bacterium; D_4__uncultured Parcubacteria group bacterium; D_5__uncultured Parcubacteria group bacterium; D_6__uncultured Parcubacteria group bacterium	0,003619	0,005025	88,89	0,5	11,4
D_0__Bacteria; D_1__Elusimicrobia; D_2__Elusimicrobia; D_3__Lineage IIa	0,003618	0,005023	88,89	1,75	7,63
D_0__Bacteria; D_1__Firmicutes; D_2__Clostridia; D_3__Clostridiales; D_4__Peptococcaceae	0,003614	0,005018	88,9	7,25	0,375
D_0__Bacteria; D_1__Parcubacteria; D_2__uncultured bacterium; D_3__uncultured bacterium; D_4__uncultured bacterium; D_5__uncultured bacterium; D_6__uncultured bacterium	0,003612	0,005015	88,9	0,75	6,5
D_0__Bacteria; D_1__Proteobacteria; D_2__Betaproteobacteria	0,003611	0,005013	88,91	1,25	7,5
D_0__Bacteria; D_1__Proteobacteria; D_2__Betaproteobacteria; D_3__Burkholderiales; D_4__Oxalobacteraceae; D_5__Herminiimonas	0,003608	0,00501	88,91	0	12,3
D_0__Bacteria; D_1__Bacteroidetes; D_2__Flavobacteriia; D_3__Flavobacteriales; D_4__Flavobacteriaceae; D_5__Flavobacterium	0,003605	0,005005	88,92	0	7
D_0__Bacteria; D_1__Proteobacteria; D_2__Epsilonproteobacteria; D_3__Campylobacterales; D_4__Helicobacteraceae; D_5__Sulfuricurvum	0,003603	0,005003	88,92	8,25	1
D_0__Bacteria; D_1__Proteobacteria; D_2__Gammaproteobacteria; D_3__Thiotrichales; D_4__Thiotrichaceae; D_5__Thiothrix; D_6__uncultured bacterium	0,003591	0,004986	88,93	7,25	0,875
D_0__Bacteria; D_1__Proteobacteria; D_2__Betaproteobacteria; D_3__Hydrogenophilales; D_4__Hydrogenophilaceae	0,003583	0,004975	88,93	0	6,63
D_0__Bacteria; D_1__Acidobacteria; D_2__Acidobacteria; D_3__Acidobacteriales; D_4__Acidobacteriaceae (Subgroup 1); D_5__uncultured	0,003583	0,004974	88,94	0,25	7,5
D_0__Bacteria; D_1__Saccharibacteria; D_2__uncultured bacterium; D_3__uncultured bacterium; D_4__uncultured bacterium; D_5__uncultured bacterium; D_6__uncultured bacterium	0,003566	0,004951	88,94	5,75	10
D_0__Bacteria; D_1__Proteobacteria; D_2__Alphaproteobacteria; D_3__Sphingomonadales; D_4__Sphingomonadaceae; D_5__Blastomonas	0,003565	0,00495	88,95	0,5	8
D_0__Bacteria; D_1__Bacteroidetes; D_2__Sphingobacteriia; D_3__Sphingobacteriales; D_4__Chitinophagaceae; D_5__Ferruginibacter; D_6__uncultured bacterium	0,003565	0,00495	88,95	1,5	10,4
D_0__Bacteria; D_1__Proteobacteria; D_2__Alphaproteobacteria; D_3__Caulobacterales; D_4__Caulobacteraceae; D_5__uncultured	0,003557	0,004938	88,96	1,75	12
D_0__Bacteria; D_1__Acidobacteria; D_2__Acidobacteria; D_3__Acidobacteriales; D_4__Acidobacteriaceae (Subgroup 1); D_5__uncultured; Ambiguous_taxa	0,003556	0,004937	88,96	2,25	10,3
D_0__Bacteria; D_1__Parcubacteria; D_2__Candidatus Magasanikbacteria; D_3__uncultured bacterium; D_4__uncultured bacterium; D_5__uncultured bacterium; D_6__uncultured bacterium	0,003553	0,004933	88,97	6,75	0,125
D_0__Bacteria; D_1__Nitrospirae; D_2__Nitrospira; D_3__Nitrospirales; D_4__Nitrospiraceae; D_5__uncultured; D_6__uncultured Nitrospirae bacterium	0,00355	0,004929	88,97	7,25	2,38
D_0__Bacteria; D_1__Acidobacteria; D_2__Subgroup 17; D_3__uncultured bacterium; D_4__uncultured bacterium; D_5__uncultured bacterium; D_6__uncultured bacterium	0,003544	0,004921	88,98	12,8	11
D_0__Bacteria; D_1__Cyanobacteria; D_2__Cyanobacteria	0,00354	0,004915	88,98	6,75	0,375
D_0__Bacteria; D_1__Chloroflexi; D_2__Dehalococcoidia; D_3__vadinBA26; D_4__uncultured bacterium; D_5__uncultured bacterium; D_6__uncultured bacterium	0,003539	0,004914	88,99	6,75	0,25
D_0__Bacteria; D_1__Omnitrophica; D_2__uncultured bacterium; D_3__uncultured bacterium; D_4__uncultured bacterium; D_5__uncultured bacterium; D_6__uncultured bacterium	0,003532	0,004903	88,99	0,5	6,13
D_0__Bacteria; D_1__Proteobacteria; D_2__Gammaproteobacteria; D_3__Enterobacteriales; D_4__Enterobacteriaceae	0,003529	0,0049	89	0,5	11,6
D_0__Bacteria; D_1__Chloroflexi; D_2__TK10	0,003527	0,004896	89	12,3	17,6
D_0__Bacteria; D_1__Proteobacteria; D_2__Betaproteobacteria; D_3__Nitrosomonadales; D_4__Gallionellaceae	0,003526	0,004895	89,01	8,25	6,88
D_0__Bacteria; D_1__Proteobacteria; D_2__Alphaproteobacteria; D_3__Rhizobiales; D_4__Rhodobiaceae; D_5__uncultured; D_6__uncultured bacterium	0,003518	0,004884	89,01	20,8	22,5
D_0__Bacteria; D_1__Chloroflexi; D_2__Dehalococcoidia; D_3__Dehalococcoidales; D_4__uncultured; D_5__uncultured bacterium; D_6__uncultured bacterium	0,00349	0,004846	89,02	7	0
D_0__Bacteria; D_1__Proteobacteria; D_2__Betaproteobacteria; D_3__Methylophilales; D_4__Methylophilaceae; D_5__uncultured; D_6__uncultured bacterium	0,003488	0,004843	89,02	0,25	8,13
D_0__Bacteria; D_1__Proteobacteria; D_2__Betaproteobacteria; D_3__Nitrosomonadales; D_4__Nitrosomonadaceae; D_5__uncultured	0,003487	0,004842	89,03	2,75	9,63
D_0__Bacteria; D_1__Verrucomicrobia; D_2__Spartobacteria; D_3__Chthoniobacterales; D_4__FukuN18 freshwater group; D_5__uncultured bacterium; D_6__uncultured bacterium	0,003487	0,004841	89,03	0,25	6,13
D_0__Bacteria; D_1__Proteobacteria; D_2__Alphaproteobacteria; D_3__Rhizobiales; D_4__Hyphomicrobiaceae; D_5__uncultured; D_6__uncultured bacterium	0,003486	0,00484	89,04	16,8	21,1
D_0__Bacteria; D_1__Actinobacteria; D_2__Actinobacteria; D_3__Micrococcales; D_4__Intrasporangiaceae	0,003483	0,004836	89,04	9,75	6,75
D_0__Bacteria; D_1__Deinococcus-Thermus; D_2__Deinococci; D_3__KD3-62; D_4__uncultured bacterium; D_5__uncultured bacterium; D_6__uncultured bacterium	0,00348	0,004832	89,05	5,5	7,25
D_0__Bacteria; D_1__Parcubacteria; D_2__Candidatus Jorgensenbacteria bacterium GW2011_GWF2_41_8; D_3__Candidatus Jorgensenbacteria bacterium GW2011_GWF2_41_8; D_4__Candidatus Jorgensenbacteria bacterium GW2011_GWF2_41_8; D_5__Candidatus Jorgensenbacteria bacterium GW2011_GWF2_41_8; D_6__Candidatus Jorgensenbacteria bacterium GW2011_GWF2_41_8	0,003476	0,004826	89,05	0,75	6,5
D_0__Bacteria; D_1__Chloroflexi; D_2__Dehalococcoidia; D_3__vadinBA26	0,003471	0,00482	89,06	6,75	0
D_0__Bacteria; D_1__Proteobacteria; D_2__Deltaproteobacteria; D_3__Myxococcales; D_4__Polyangiaceae; D_5__uncultured	0,003469	0,004816	89,06	2	8,88
D_0__Bacteria; D_1__Parcubacteria; D_2__groundwater metagenome; D_3__groundwater metagenome; D_4__groundwater metagenome; D_5__groundwater metagenome; D_6__groundwater metagenome	0,003468	0,004815	89,07	0	13,8
D_0__Bacteria; D_1__Acidobacteria; D_2__Subgroup 13; Ambiguous_taxa; Ambiguous_taxa; Ambiguous_taxa; Ambiguous_taxa	0,003466	0,004812	89,07	0,75	12,3
D_0__Bacteria; D_1__Proteobacteria; D_2__Betaproteobacteria; D_3__Nitrosomonadales; D_4__Gallionellaceae	0,003465	0,004811	89,08	1,25	8,38
D_0__Bacteria; D_1__Parcubacteria; D_2__Candidatus Falkowbacteria; D_3__marine metagenome; D_4__marine metagenome; D_5__marine metagenome; D_6__marine metagenome	0,003462	0,004807	89,08	6,5	0,125
D_0__Bacteria; D_1__Parcubacteria; D_2__Candidatus Moranbacteria; D_3__uncultured soil bacterium; D_4__uncultured soil bacterium; D_5__uncultured soil bacterium; D_6__uncultured soil bacterium	0,003455	0,004798	89,08	6,5	8,88
D_0__Bacteria; D_1__Parcubacteria; D_2__Candidatus Falkowbacteria; D_3__uncultured bacterium; D_4__uncultured bacterium; D_5__uncultured bacterium; D_6__uncultured bacterium	0,003437	0,004772	89,09	7	0,5
D_0__Bacteria; D_1__Candidatus Berkelbacteria	0,003436	0,004771	89,09	0	13,8
D_0__Bacteria; D_1__Acidobacteria; D_2__Solibacteres; D_3__Solibacterales; D_4__Solibacteraceae (Subgroup 3); D_5__Candidatus Solibacter	0,003428	0,004759	89,1	0,25	7
D_0__Bacteria; D_1__Verrucomicrobia; D_2__OPB35 soil group; D_3__uncultured bacterium; D_4__uncultured bacterium; D_5__uncultured bacterium; D_6__uncultured bacterium	0,003419	0,004748	89,1	6,75	10,5
D_0__Bacteria; D_1__Actinobacteria; D_2__Thermoleophilia; D_3__Solirubrobacterales	0,003419	0,004747	89,11	9,25	6,63
D_0__Bacteria; D_1__Actinobacteria; D_2__Acidimicrobiia; D_3__Acidimicrobiales; D_4__OM1 clade; D_5__uncultured bacterium; D_6__uncultured bacterium	0,003417	0,004744	89,11	8,5	3,13
D_0__Bacteria; D_1__Proteobacteria; D_2__Deltaproteobacteria; D_3__Syntrophobacterales; D_4__Syntrophaceae; D_5__Desulfobacca; Ambiguous_taxa	0,003413	0,004739	89,12	0,5	8,25
D_0__Bacteria; D_1__Proteobacteria; D_2__Deltaproteobacteria; D_3__Deltaproteobacteria Incertae Sedis; D_4__Syntrophorhabdaceae; D_5__Syntrophorhabdus; D_6__uncultured bacterium	0,003412	0,004737	89,12	6,75	0,125
D_0__Bacteria; D_1__Parcubacteria; D_2__Candidatus Nomurabacteria	0,003408	0,004732	89,13	0	13,1
D_0__Bacteria; D_1__Proteobacteria; D_2__Deltaproteobacteria; D_3__Desulfurellales; D_4__Desulfurellaceae; D_5__H16; D_6__uncultured bacterium	0,003404	0,004727	89,13	4,5	7
D_0__Bacteria; D_1__Proteobacteria; D_2__Betaproteobacteria; D_3__Hydrogenophilales; D_4__Hydrogenophilaceae; D_5__Sulfuriferula	0,003404	0,004726	89,14	1,5	9
D_0__Bacteria; D_1__Proteobacteria; D_2__Deltaproteobacteria; D_3__Desulfurellales; D_4__Desulfurellaceae; D_5__H16; D_6__uncultured bacterium	0,003394	0,004712	89,14	2,75	8
D_0__Bacteria; D_1__Proteobacteria; D_2__Deltaproteobacteria; D_3__Desulfarculales; D_4__Desulfarculaceae; D_5__Desulfatiglans	0,003393	0,004712	89,15	6	0,125
D_0__Bacteria; D_1__Bacteroidetes; D_2__Bacteroidia; D_3__Bacteroidales; D_4__Porphyromonadaceae; D_5__uncultured; D_6__uncultured bacterium	0,003393	0,004711	89,15	1,25	10,3
D_0__Bacteria; D_1__Proteobacteria; D_2__Betaproteobacteria; D_3__Nitrosomonadales; D_4__Gallionellaceae; D_5__Sideroxydans; Ambiguous_taxa	0,003388	0,004704	89,16	1,25	12,3
D_0__Bacteria; D_1__Proteobacteria; D_2__Deltaproteobacteria; D_3__43F-1404R; Ambiguous_taxa; Ambiguous_taxa; Ambiguous_taxa	0,003377	0,004689	89,16	0,75	7,25
D_0__Bacteria; D_1__Planctomycetes; D_2__vadinHA49; D_3__uncultured organism; D_4__uncultured organism; D_5__uncultured organism; D_6__uncultured organism	0,003374	0,004684	89,17	6,75	0
D_0__Bacteria; D_1__Parcubacteria; D_2__Candidatus Nomurabacteria	0,003373	0,004684	89,17	4,25	10,9
D_0__Bacteria; D_1__Proteobacteria; D_2__Alphaproteobacteria; D_3__Rhizobiales; D_4__Bradyrhizobiaceae; D_5__Bradyrhizobium	0,003369	0,004678	89,17	6,75	14,5
D_0__Bacteria; D_1__Gemmatimonadetes; D_2__Gemmatimonadetes; D_3__Gemmatimonadales; D_4__Gemmatimonadaceae; D_5__uncultured; D_6__uncultured bacterium	0,003361	0,004667	89,18	7,5	12,5
D_0__Bacteria; D_1__Proteobacteria; D_2__Betaproteobacteria; D_3__Nitrosomonadales; D_4__Gallionellaceae; D_5__Gallionella; D_6__uncultured bacterium	0,003355	0,004658	89,18	6,75	4,13
D_0__Bacteria; D_1__Actinobacteria; D_2__Actinobacteria; D_3__Frankiales; D_4__Nakamurellaceae; D_5__Nakamurella	0,003352	0,004654	89,19	10	11,3
D_0__Bacteria; D_1__Parcubacteria; D_2__uncultured bacterium; D_3__uncultured bacterium; D_4__uncultured bacterium; D_5__uncultured bacterium; D_6__uncultured bacterium	0,003346	0,004645	89,19	0,25	6,5
D_0__Bacteria; D_1__Proteobacteria; D_2__Betaproteobacteria; D_3__Burkholderiales	0,003343	0,004642	89,2	2,25	10
D_0__Bacteria; D_1__Parcubacteria; D_2__uncultured bacterium; D_3__uncultured bacterium; D_4__uncultured bacterium; D_5__uncultured bacterium; D_6__uncultured bacterium	0,003334	0,004629	89,2	6,25	0,125
D_0__Bacteria; D_1__Chloroflexi; D_2__Dehalococcoidia; D_3__GIF3; D_4__uncultured bacterium; D_5__uncultured bacterium; D_6__uncultured bacterium	0,003333	0,004628	89,21	6,5	0,125
D_0__Bacteria; D_1__Bacteroidetes; D_2__Bacteroidia; D_3__Bacteroidales; D_4__Prolixibacteraceae; D_5__BSV13; D_6__uncultured bacterium	0,003327	0,004619	89,21	13	11,3
D_0__Bacteria; D_1__Bacteroidetes; D_2__SB-5; D_3__uncultured bacterium; D_4__uncultured bacterium; D_5__uncultured bacterium; D_6__uncultured bacterium	0,003324	0,004615	89,22	8,5	4,75
D_0__Bacteria; D_1__Actinobacteria; D_2__Actinobacteria; D_3__Corynebacteriales; D_4__Mycobacteriaceae; D_5__Mycobacterium; Ambiguous_taxa	0,00332	0,00461	89,22	12,3	16,5
D_0__Bacteria; D_1__Gracilibacteria	0,003319	0,004609	89,23	0,25	13,6
D_0__Bacteria; D_1__Bacteroidetes; D_2__Bacteroidia; D_3__Bacteroidales; D_4__Porphyromonadaceae; D_5__Paludibacter	0,003317	0,004606	89,23	4,75	5,5
D_0__Bacteria; D_1__Gemmatimonadetes; D_2__Gemmatimonadetes; D_3__Gemmatimonadales; D_4__Gemmatimonadaceae; D_5__uncultured; D_6__uncultured bacterium	0,003311	0,004597	89,23	28,8	26,5
D_0__Bacteria; D_1__Elusimicrobia; D_2__Elusimicrobia; D_3__HydGH-Bac75; D_4__uncultured bacterium; D_5__uncultured bacterium; D_6__uncultured bacterium	0,00331	0,004595	89,24	6,5	0,5
D_0__Bacteria; D_1__Actinobacteria; D_2__Thermoleophilia; D_3__Solirubrobacterales; D_4__Solirubrobacteraceae; D_5__Solirubrobacter; D_6__uncultured bacterium	0,003301	0,004584	89,24	9,25	9,13
D_0__Bacteria; D_1__Chloroflexi; D_2__Anaerolineae; D_3__Anaerolineales; D_4__Anaerolineaceae; D_5__Leptolinea; D_6__uncultured bacterium	0,003295	0,004575	89,25	6,75	1,75
D_0__Bacteria; D_1__Actinobacteria; D_2__Thermoleophilia; D_3__Gaiellales; D_4__uncultured; D_5__uncultured bacterium; D_6__uncultured bacterium	0,003293	0,004573	89,25	10,8	8
D_0__Bacteria; D_1__Actinobacteria; D_2__Acidimicrobiia; D_3__Acidimicrobiales; D_4__uncultured	0,003287	0,004564	89,26	8,75	7,13
D_0__Bacteria; D_1__Actinobacteria; D_2__MB-A2-108; D_3__uncultured bacterium; D_4__uncultured bacterium; D_5__uncultured bacterium; D_6__uncultured bacterium	0,003282	0,004557	89,26	2,25	9,13
D_0__Bacteria; D_1__Chloroflexi; D_2__Dehalococcoidia; D_3__vadinBA26; D_4__uncultured bacterium; D_5__uncultured bacterium; D_6__uncultured bacterium	0,003281	0,004556	89,27	6	0,75
D_0__Bacteria; D_1__Actinobacteria; D_2__Actinobacteria; D_3__Propionibacteriales; D_4__Nocardioidaceae; D_5__Nocardioides; Ambiguous_taxa	0,00328	0,004554	89,27	0	11,1
D_0__Bacteria; D_1__Parcubacteria; D_2__Candidatus Azambacteria	0,003279	0,004553	89,28	0,5	5,88
D_0__Bacteria; D_1__Verrucomicrobia; D_2__WCHB1-41; D_3__uncultured organism; D_4__uncultured organism; D_5__uncultured organism; D_6__uncultured organism	0,003278	0,004551	89,28	7,25	4,13
D_0__Bacteria; D_1__Proteobacteria; D_2__Alphaproteobacteria; D_3__Rhizobiales; D_4__Xanthobacteraceae; D_5__Pseudolabrys	0,003276	0,004548	89,28	8,5	13,8
D_0__Bacteria; D_1__Parcubacteria; D_2__Candidatus Adlerbacteria; D_3__uncultured bacterium; D_4__uncultured bacterium; D_5__uncultured bacterium; D_6__uncultured bacterium	0,003266	0,004535	89,29	0	6,88
D_0__Bacteria; D_1__Proteobacteria; D_2__Gammaproteobacteria; D_3__Acidiferrobacterales; D_4__Acidiferrobacteraceae; D_5__Sulfurifustis; D_6__uncultured proteobacterium	0,003265	0,004533	89,29	6,5	0,25
D_0__Bacteria; D_1__Parcubacteria; D_2__Candidatus Magasanikbacteria	0,003263	0,004531	89,3	0,25	5,5
D_0__Bacteria; D_1__Actinobacteria; D_2__Actinobacteria; D_3__Frankiales; D_4__Sporichthyaceae; D_5__uncultured	0,003259	0,004524	89,3	11,5	18,1
D_0__Bacteria; D_1__Bacteroidetes; D_2__Bacteroidetes vadinHA17; D_3__uncultured bacterium; D_4__uncultured bacterium; D_5__uncultured bacterium; D_6__uncultured bacterium	0,003258	0,004523	89,31	6,5	9,75
D_0__Bacteria; D_1__Ignavibacteriae; D_2__Ignavibacteria; D_3__Ignavibacteriales; D_4__BSV26; D_5__uncultured bacterium; D_6__uncultured bacterium	0,003256	0,004521	89,31	0,75	8,63
D_0__Bacteria; D_1__Proteobacteria; D_2__Betaproteobacteria; D_3__Nitrosomonadales; D_4__Nitrosomonadaceae; D_5__uncultured; D_6__uncultured bacterium	0,003253	0,004516	89,32	7,25	13,1
D_0__Bacteria; D_1__Parcubacteria; D_2__Candidatus Azambacteria; D_3__uncultured bacterium; D_4__uncultured bacterium; D_5__uncultured bacterium; D_6__uncultured bacterium	0,00325	0,004512	89,32	2,25	8
D_0__Bacteria; D_1__Proteobacteria; D_2__Betaproteobacteria; D_3__Nitrosomonadales; D_4__Gallionellaceae; D_5__Sideroxydans; D_6__uncultured bacterium	0,003248	0,004509	89,33	0,25	8,88
D_0__Bacteria; D_1__Parcubacteria; D_2__Candidatus Jorgensenbacteria bacterium GW2011_GWF2_41_8; D_3__Candidatus Jorgensenbacteria bacterium GW2011_GWF2_41_8; D_4__Candidatus Jorgensenbacteria bacterium GW2011_GWF2_41_8; D_5__Candidatus Jorgensenbacteria bacterium GW2011_GWF2_41_8; D_6__Candidatus Jorgensenbacteria bacterium GW2011_GWF2_41_8	0,003237	0,004494	89,33	0	12,4
D_0__Bacteria; D_1__Proteobacteria; D_2__Betaproteobacteria; D_3__Nitrosomonadales; D_4__Gallionellaceae; D_5__Gallionella; D_6__uncultured bacterium	0,003237	0,004494	89,33	4,5	9,13
D_0__Archaea; D_1__Marine Benthic Group E; D_2__uncultured archaeon; D_3__uncultured archaeon; D_4__uncultured archaeon; D_5__uncultured archaeon; D_6__uncultured archaeon	0,003235	0,004491	89,34	6,25	0,25
D_0__Bacteria; D_1__Actinobacteria; D_2__Thermoleophilia; D_3__Solirubrobacterales; D_4__Elev-16S-1332; D_5__uncultured bacterium; D_6__uncultured bacterium	0,003234	0,004491	89,34	15	11,3
D_0__Bacteria; D_1__Gemmatimonadetes; D_2__Gemmatimonadetes; D_3__Gemmatimonadales; D_4__Gemmatimonadaceae; D_5__uncultured; D_6__uncultured bacterium	0,003228	0,004482	89,35	9	16,3
D_0__Bacteria; D_1__Bacteroidetes; D_2__Sphingobacteriia; D_3__Sphingobacteriales; D_4__CWT CU03-E12	0,003228	0,004482	89,35	0,5	12,3
D_0__Bacteria; D_1__Acidobacteria; D_2__Subgroup 6	0,003213	0,004462	89,36	6,5	13,5
D_0__Bacteria; D_1__Microgenomates; D_2__Candidatus Woesebacteria	0,003209	0,004456	89,36	0	7,75
D_0__Bacteria; D_1__Proteobacteria; D_2__Gammaproteobacteria; D_3__Pseudomonadales; D_4__Moraxellaceae; D_5__uncultured; D_6__uncultured bacterium	0,003209	0,004455	89,37	0,25	11,6
D_0__Bacteria; D_1__Parcubacteria; D_2__uncultured bacterium; D_3__uncultured bacterium; D_4__uncultured bacterium; D_5__uncultured bacterium; D_6__uncultured bacterium	0,003208	0,004454	89,37	0,25	12,3
D_0__Bacteria; D_1__Proteobacteria; D_2__Deltaproteobacteria; D_3__Syntrophobacterales; D_4__Syntrophobacteraceae; D_5__Desulfovirga	0,003206	0,004452	89,37	6,25	0,125
D_0__Bacteria; D_1__Firmicutes; D_2__Negativicutes; D_3__Selenomonadales; D_4__Veillonellaceae; D_5__Dendrosporobacter	0,003202	0,004446	89,38	6,25	0
D_0__Bacteria; D_1__Proteobacteria; D_2__Deltaproteobacteria; D_3__Syntrophobacterales; D_4__Syntrophaceae; D_5__Desulfobacca; Ambiguous_taxa	0,003201	0,004445	89,38	5	9,63
D_0__Bacteria; D_1__Chloroflexi; D_2__KD4-96; Ambiguous_taxa; Ambiguous_taxa; Ambiguous_taxa; Ambiguous_taxa	0,003201	0,004444	89,39	10	14,6
D_0__Bacteria; D_1__Proteobacteria; D_2__Epsilonproteobacteria; D_3__Campylobacterales; D_4__Helicobacteraceae; D_5__Sulfurimonas; D_6__uncultured bacterium	0,0032	0,004442	89,39	0,5	11,3
D_0__Bacteria; D_1__Firmicutes; D_2__Negativicutes; D_3__Selenomonadales; D_4__Veillonellaceae; D_5__uncultured; D_6__uncultured bacterium	0,003199	0,004442	89,4	6,25	0,25
D_0__Bacteria; D_1__Proteobacteria; D_2__Deltaproteobacteria; D_3__Desulfobacterales; D_4__Desulfobacteraceae; D_5__uncultured; D_6__uncultured bacterium	0,003199	0,004441	89,4	6	0,125
D_0__Bacteria; D_1__Proteobacteria; D_2__Alphaproteobacteria; D_3__Sphingomonadales; D_4__Sphingomonadaceae; D_5__Sphingomonas; D_6__uncultured bacterium	0,003192	0,004432	89,41	6	9,5
D_0__Bacteria; D_1__Parcubacteria; D_2__uncultured bacterium; D_3__uncultured bacterium; D_4__uncultured bacterium; D_5__uncultured bacterium; D_6__uncultured bacterium	0,003189	0,004427	89,41	0,5	5,63
D_0__Bacteria; D_1__Proteobacteria; D_2__Epsilonproteobacteria; D_3__Campylobacterales; D_4__Helicobacteraceae; D_5__Sulfuricurvum; Ambiguous_taxa	0,003187	0,004425	89,41	6,75	0,375
D_0__Bacteria; D_1__Proteobacteria; D_2__Epsilonproteobacteria; D_3__Campylobacterales; D_4__Helicobacteraceae; D_5__Sulfurimonas; D_6__uncultured bacterium	0,003184	0,004421	89,42	8	4,13
D_0__Bacteria; D_1__Chloroflexi; D_2__Dehalococcoidia; D_3__GIF9; D_4__uncultured bacterium; D_5__uncultured bacterium; D_6__uncultured bacterium	0,003183	0,004419	89,42	5,75	0,375
D_0__Bacteria; D_1__Verrucomicrobia; D_2__Verrucomicrobiae; D_3__Verrucomicrobiales; D_4__Verrucomicrobiaceae	0,00318	0,004416	89,43	2	14
D_0__Bacteria; D_1__Proteobacteria; D_2__Alphaproteobacteria; D_3__Rhodospirillales; D_4__Rhodospirillales Incertae Sedis; D_5__Reyranella; D_6__uncultured bacterium	0,00318	0,004415	89,43	0,75	8,38
D_0__Bacteria; D_1__Actinobacteria; D_2__Thermoleophilia; D_3__Gaiellales; D_4__uncultured; Ambiguous_taxa; Ambiguous_taxa	0,003167	0,004397	89,44	4,25	10,6
D_0__Bacteria; D_1__Proteobacteria; D_2__Betaproteobacteria; D_3__Burkholderiales; D_4__Comamonadaceae; D_5__uncultured; D_6__uncultured bacterium	0,003166	0,004396	89,44	0,75	6,38
D_0__Bacteria; D_1__Chloroflexi; D_2__JG30-KF-CM66; D_3__uncultured bacterium; D_4__uncultured bacterium; D_5__uncultured bacterium; D_6__uncultured bacterium	0,003161	0,004389	89,45	3,75	12,3
D_0__Bacteria; D_1__Microgenomates; D_2__uncultured bacterium; D_3__uncultured bacterium; D_4__uncultured bacterium; D_5__uncultured bacterium; D_6__uncultured bacterium	0,00316	0,004388	89,45	0,75	11,6
D_0__Bacteria; D_1__Proteobacteria; D_2__Betaproteobacteria; D_3__Burkholderiales; D_4__Comamonadaceae	0,003159	0,004386	89,45	12,5	20,4
D_0__Bacteria; D_1__Actinobacteria; D_2__Thermoleophilia; D_3__Gaiellales; D_4__Gaiellaceae; D_5__Gaiella; Ambiguous_taxa	0,003156	0,004382	89,46	10	12,1
D_0__Bacteria; D_1__Chloroflexi; D_2__Dehalococcoidia; D_3__vadinBA26; D_4__uncultured bacterium; D_5__uncultured bacterium; D_6__uncultured bacterium	0,003156	0,004382	89,46	6	0,125
D_0__Bacteria; D_1__Chloroflexi; D_2__Dehalococcoidia; D_3__GIF3; D_4__uncultured bacterium; D_5__uncultured bacterium; D_6__uncultured bacterium	0,003155	0,004381	89,47	6	0,25
D_0__Bacteria; D_1__Proteobacteria; D_2__Betaproteobacteria; D_3__TRA3-20; D_4__uncultured bacterium; D_5__uncultured bacterium; D_6__uncultured bacterium	0,003153	0,004377	89,47	3,75	12,5
D_0__Bacteria; D_1__Chloroflexi; D_2__Dehalococcoidia; D_3__GIF3; D_4__uncultured bacterium; D_5__uncultured bacterium; D_6__uncultured bacterium	0,003152	0,004377	89,48	6	0,125
D_0__Bacteria; D_1__Firmicutes; D_2__Clostridia; D_3__Clostridiales; D_4__Clostridiaceae 1; D_5__Clostridium sensu stricto 9; D_6__uncultured bacterium	0,00315	0,004373	89,48	1,5	7,38
D_0__Bacteria; D_1__Chloroflexi; D_2__JG30-KF-CM66; D_3__uncultured bacterium; D_4__uncultured bacterium; D_5__uncultured bacterium; D_6__uncultured bacterium	0,003144	0,004365	89,48	0	8,5
D_0__Bacteria; D_1__Acidobacteria; D_2__Holophagae; D_3__Subgroup 7	0,003144	0,004365	89,49	1,25	6,5
D_0__Archaea; D_1__Bathyarchaeota; D_2__uncultured archaeon; D_3__uncultured archaeon; D_4__uncultured archaeon; D_5__uncultured archaeon; D_6__uncultured archaeon	0,003142	0,004362	89,49	5,75	0,125
D_0__Bacteria; D_1__Bacteroidetes; D_2__WCHB1-32; D_3__uncultured bacterium; D_4__uncultured bacterium; D_5__uncultured bacterium; D_6__uncultured bacterium	0,00314	0,00436	89,5	10	11,8
D_0__Bacteria; D_1__Proteobacteria; D_2__Betaproteobacteria; D_3__Rhodocyclales; D_4__Rhodocyclaceae; D_5__Thauera	0,00314	0,00436	89,5	0,25	5,75
D_0__Bacteria; D_1__Parcubacteria; D_2__Candidatus Azambacteria; D_3__uncultured bacterium; D_4__uncultured bacterium; D_5__uncultured bacterium; D_6__uncultured bacterium	0,003137	0,004356	89,51	0	7,63
D_0__Bacteria; D_1__Firmicutes; D_2__Clostridia; D_3__Clostridiales; D_4__Clostridiaceae 1; D_5__Fonticella; D_6__uncultured bacterium	0,003136	0,004355	89,51	9	16,1
D_0__Bacteria; D_1__Proteobacteria; D_2__Alphaproteobacteria; D_3__Caulobacterales; D_4__Caulobacteraceae; D_5__uncultured	0,003132	0,004349	89,52	2,75	6,38
D_0__Bacteria; D_1__Microgenomates; D_2__Candidatus Curtissbacteria; D_3__uncultured Microgenomates group bacterium; D_4__uncultured Microgenomates group bacterium; D_5__uncultured Microgenomates group bacterium; D_6__uncultured Microgenomates group bacterium	0,003126	0,00434	89,52	4,25	7,25
D_0__Bacteria; D_1__Chloroflexi; D_2__TK10; Ambiguous_taxa; Ambiguous_taxa; Ambiguous_taxa; Ambiguous_taxa	0,003125	0,004339	89,52	0	6,63
D_0__Bacteria; D_1__Proteobacteria; D_2__Deltaproteobacteria; D_3__Myxococcales; D_4__Polyangiaceae; D_5__Sorangium; D_6__uncultured bacterium	0,003124	0,004338	89,53	2,75	10,8
D_0__Bacteria; D_1__Proteobacteria; D_2__Betaproteobacteria; D_3__Burkholderiales; D_4__Comamonadaceae	0,003117	0,004328	89,53	1,75	7,13
D_0__Archaea; D_1__Parvarchaeota; D_2__uncultured archaeon; D_3__uncultured archaeon; D_4__uncultured archaeon; D_5__uncultured archaeon; D_6__uncultured archaeon	0,00311	0,004318	89,54	6	0
D_0__Bacteria; D_1__Firmicutes; D_2__Bacilli; D_3__Bacillales; D_4__Planococcaceae; D_5__Sporosarcina; Ambiguous_taxa	0,003108	0,004316	89,54	12,3	10
D_0__Bacteria; D_1__Planctomycetes; D_2__Planctomycetacia; D_3__Planctomycetales; D_4__Planctomycetaceae; D_5__uncultured	0,003108	0,004315	89,55	0,5	5,75
D_0__Bacteria; D_1__Proteobacteria; D_2__Betaproteobacteria; D_3__Nitrosomonadales; D_4__Gallionellaceae; D_5__Sideroxydans; D_6__uncultured bacterium	0,003103	0,004308	89,55	0	8,63
D_0__Bacteria; D_1__Actinobacteria; D_2__Actinobacteria; D_3__Micrococcales; D_4__Intrasporangiaceae	0,003102	0,004307	89,55	11,3	9,25
D_0__Bacteria; D_1__Bacteroidetes; D_2__Bacteroidetes BD2-2; D_3__uncultured bacterium; D_4__uncultured bacterium; D_5__uncultured bacterium; D_6__uncultured bacterium	0,0031	0,004304	89,56	15,3	10,6
D_0__Bacteria; D_1__Gracilibacteria; D_2__uncultured bacterium; D_3__uncultured bacterium; D_4__uncultured bacterium; D_5__uncultured bacterium; D_6__uncultured bacterium	0,003099	0,004302	89,56	0	12,3
D_0__Bacteria; D_1__Chloroflexi; D_2__Dehalococcoidia	0,003098	0,004302	89,57	5,75	0,375
D_0__Bacteria; D_1__Proteobacteria; D_2__Deltaproteobacteria; D_3__Myxococcales; D_4__Polyangiaceae; D_5__Sorangium; D_6__uncultured bacterium	0,003098	0,004302	89,57	1,25	8,5
D_0__Bacteria; D_1__Proteobacteria; D_2__Betaproteobacteria; D_3__Neisseriales; D_4__Neisseriaceae; D_5__Chromobacterium	0,003096	0,004299	89,58	0,25	9
D_0__Bacteria; D_1__Chloroflexi; D_2__Anaerolineae; D_3__Anaerolineales; D_4__Anaerolineaceae; D_5__uncultured; D_6__uncultured bacterium	0,003096	0,004298	89,58	5,75	1,25
D_0__Bacteria; D_1__Parcubacteria; D_2__Candidatus Jorgensenbacteria; Ambiguous_taxa; Ambiguous_taxa; Ambiguous_taxa; Ambiguous_taxa	0,003095	0,004298	89,58	6,5	2,88
D_0__Bacteria; D_1__Parcubacteria; D_2__Candidatus Azambacteria	0,003091	0,004292	89,59	0,25	5,75
D_0__Bacteria; D_1__Actinobacteria; D_2__Thermoleophilia; D_3__Solirubrobacterales; D_4__Elev-16S-1332; D_5__uncultured bacterium; D_6__uncultured bacterium	0,003089	0,004288	89,59	4,5	9,5
D_0__Bacteria; D_1__Verrucomicrobia; D_2__Spartobacteria; D_3__Chthoniobacterales; D_4__LD29; D_5__uncultured bacterium; D_6__uncultured bacterium	0,003089	0,004288	89,6	0,25	10,5
D_0__Bacteria; D_1__Bacteroidetes; D_2__Bacteroidia; D_3__Bacteroidales; D_4__Porphyromonadaceae; D_5__uncultured	0,003086	0,004285	89,6	1,5	10,8
D_0__Bacteria; D_1__Actinobacteria; D_2__Acidimicrobiia; D_3__Acidimicrobiales; D_4__uncultured; D_5__uncultured bacterium; D_6__uncultured bacterium	0,003082	0,004279	89,61	9,5	7,5
D_0__Bacteria; D_1__Spirochaetae; D_2__Spirochaetes; D_3__Spirochaetales; D_4__Spirochaetaceae; D_5__uncultured; D_6__uncultured bacterium	0,003082	0,004279	89,61	6	0,125
D_0__Bacteria; D_1__Microgenomates; D_2__Candidatus Woesebacteria; D_3__uncultured Microgenomates group bacterium; D_4__uncultured Microgenomates group bacterium; D_5__uncultured Microgenomates group bacterium; D_6__uncultured Microgenomates group bacterium	0,003076	0,00427	89,61	0	11,1
D_0__Bacteria; D_1__Chloroflexi; D_2__MSB-5E12	0,00307	0,004262	89,62	6	0,25
D_0__Bacteria; D_1__Bacteroidetes; D_2__Sphingobacteriia; D_3__Sphingobacteriales; D_4__Lentimicrobiaceae	0,003066	0,004257	89,62	2	9,13
D_0__Bacteria; D_1__Proteobacteria; D_2__Betaproteobacteria; D_3__SC-I-84; Ambiguous_taxa; Ambiguous_taxa; Ambiguous_taxa	0,003066	0,004256	89,63	4,75	14,6
D_0__Bacteria; D_1__Chloroflexi; D_2__Dehalococcoidia	0,003065	0,004256	89,63	5,75	0
D_0__Bacteria; D_1__Proteobacteria; D_2__Deltaproteobacteria; D_3__43F-1404R; Ambiguous_taxa; Ambiguous_taxa; Ambiguous_taxa	0,003064	0,004254	89,64	6,25	0,25
D_0__Bacteria; D_1__Parcubacteria; D_2__Candidatus Magasanikbacteria; D_3__uncultured planctomycete; D_4__uncultured planctomycete; D_5__uncultured planctomycete; D_6__uncultured planctomycete	0,003062	0,004251	89,64	0,25	5,75
D_0__Bacteria; D_1__Actinobacteria; D_2__Actinobacteria; D_3__Micrococcales; D_4__Micrococcaceae; D_5__Micrococcus	0,003058	0,004245	89,64	6,25	0,5
D_0__Bacteria; D_1__Proteobacteria; D_2__Deltaproteobacteria; D_3__Bdellovibrionales; D_4__Bdellovibrionaceae; D_5__Bdellovibrio; D_6__uncultured bacterium	0,003057	0,004244	89,65	0,25	5,75
D_0__Bacteria; D_1__Chloroflexi; D_2__Dehalococcoidia	0,003049	0,004234	89,65	6	0,25
D_0__Bacteria; D_1__Actinobacteria; D_2__Actinobacteria; D_3__Propionibacteriales; D_4__Nocardioidaceae; D_5__Nocardioides; D_6__uncultured bacterium	0,003048	0,004232	89,66	0,25	12,3
D_0__Bacteria; D_1__Proteobacteria; D_2__Alphaproteobacteria; D_3__Rhodospirillales; D_4__Acetobacteraceae; D_5__Endobacter; D_6__uncultured bacterium	0,003048	0,004232	89,66	0,5	9,63
D_0__Bacteria; D_1__Actinobacteria; D_2__Actinobacteria; D_3__Propionibacteriales; D_4__Nocardioidaceae; D_5__Nocardioides; Ambiguous_taxa	0,003038	0,004218	89,67	9,75	5,63
D_0__Bacteria; D_1__Chloroflexi; D_2__Dehalococcoidia; D_3__Sh765B-AG-111; D_4__uncultured bacterium; D_5__uncultured bacterium; D_6__uncultured bacterium	0,003035	0,004214	89,67	5,75	0,125
D_0__Bacteria; D_1__Actinobacteria; D_2__Actinobacteria; D_3__Micrococcales; D_4__Intrasporangiaceae	0,003023	0,004197	89,67	11,3	13,5
D_0__Bacteria; D_1__Verrucomicrobia; D_2__OPB35 soil group; D_3__uncultured bacterium; D_4__uncultured bacterium; D_5__uncultured bacterium; D_6__uncultured bacterium	0,00302	0,004193	89,68	2,75	11,8
D_0__Bacteria; D_1__Gemmatimonadetes; D_2__Gemmatimonadetes; D_3__Gemmatimonadales; D_4__Gemmatimonadaceae; D_5__uncultured	0,003017	0,004189	89,68	6,25	3
D_0__Bacteria; D_1__Parcubacteria; D_2__uncultured bacterium; D_3__uncultured bacterium; D_4__uncultured bacterium; D_5__uncultured bacterium; D_6__uncultured bacterium	0,003014	0,004185	89,69	0	5,38
D_0__Bacteria; D_1__Chloroflexi; D_2__Thermomicrobia; D_3__JG30-KF-CM45; D_4__uncultured bacterium; D_5__uncultured bacterium; D_6__uncultured bacterium	0,003009	0,004178	89,69	7,25	3,75
D_0__Bacteria; D_1__Proteobacteria; D_2__Deltaproteobacteria; D_3__Myxococcales; D_4__mle1-27	0,003008	0,004176	89,69	0,25	9,88
D_0__Bacteria; D_1__Proteobacteria; D_2__Alphaproteobacteria; D_3__Sphingomonadales; D_4__Sphingomonadaceae; D_5__Novosphingobium	0,003008	0,004176	89,7	0,25	6,38
D_0__Bacteria; D_1__Firmicutes; D_2__Bacilli; D_3__Bacillales; D_4__Paenibacillaceae; D_5__Paenibacillus; D_6__uncultured bacterium	0,003008	0,004176	89,7	5,75	5,75
D_0__Bacteria; D_1__Gracilibacteria; D_2__uncultured bacterium; D_3__uncultured bacterium; D_4__uncultured bacterium; D_5__uncultured bacterium; D_6__uncultured bacterium	0,003005	0,004173	89,71	1,75	8,25
D_0__Bacteria; D_1__Actinobacteria; D_2__Actinobacteria; D_3__Micrococcales; D_4__Intrasporangiaceae; D_5__Oryzihumus	0,003001	0,004167	89,71	7,75	13,1
D_0__Bacteria; D_1__Actinobacteria; D_2__Thermoleophilia; D_3__Solirubrobacterales; D_4__TM146	0,003	0,004166	89,72	0,5	7,75
D_0__Bacteria; D_1__Parcubacteria; D_2__Candidatus Magasanikbacteria; D_3__uncultured bacterium; D_4__uncultured bacterium; D_5__uncultured bacterium; D_6__uncultured bacterium	0,002998	0,004163	89,72	5,75	5,63
D_0__Bacteria; D_1__Cyanobacteria; D_2__ML635J-21; D_3__uncultured bacterium; D_4__uncultured bacterium; D_5__uncultured bacterium; D_6__uncultured bacterium	0,002993	0,004156	89,72	6	0,75
D_0__Bacteria; D_1__Proteobacteria; D_2__Alphaproteobacteria; D_3__Rhizobiales; D_4__DUNssu044; Ambiguous_taxa; Ambiguous_taxa	0,002984	0,004143	89,73	7,75	5
D_0__Bacteria; D_1__Bacteroidetes; D_2__Sphingobacteriia; D_3__Sphingobacteriales; D_4__Chitinophagaceae; D_5__uncultured; D_6__uncultured bacterium	0,002981	0,004139	89,73	2,5	10,3
D_0__Bacteria; D_1__Parcubacteria; D_2__Candidatus Falkowbacteria	0,002979	0,004136	89,74	0,5	9,75
D_0__Bacteria; D_1__Proteobacteria; D_2__Betaproteobacteria; D_3__Burkholderiales; D_4__Comamonadaceae	0,002973	0,004127	89,74	1,25	6,13
D_0__Bacteria; D_1__Planctomycetes; D_2__Planctomycetacia; D_3__Planctomycetales; D_4__Planctomycetaceae; D_5__uncultured; Ambiguous_taxa	0,002969	0,004122	89,74	11,5	13,9
D_0__Bacteria; D_1__Actinobacteria; D_2__Coriobacteriia; D_3__Coriobacteriales; D_4__Coriobacteriaceae; D_5__uncultured; Ambiguous_taxa	0,002968	0,004122	89,75	6,25	7,5
D_0__Bacteria; D_1__Proteobacteria; D_2__Gammaproteobacteria; D_3__Cellvibrionales; D_4__Halieaceae	0,002965	0,004117	89,75	0,25	10,6
D_0__Bacteria; D_1__Proteobacteria; D_2__Deltaproteobacteria; D_3__Desulfuromonadales; D_4__Geobacteraceae; D_5__Geobacter; D_6__uncultured bacterium	0,002965	0,004117	89,76	2,5	8,63
D_0__Bacteria; D_1__Bacteroidetes; D_2__SB-5; D_3__uncultured bacterium; D_4__uncultured bacterium; D_5__uncultured bacterium; D_6__uncultured bacterium	0,002964	0,004115	89,76	13,3	13
D_0__Bacteria; D_1__Proteobacteria; D_2__Deltaproteobacteria; D_3__Syntrophobacterales; D_4__Syntrophaceae; D_5__Syntrophus; D_6__uncultured bacterium	0,002961	0,004111	89,77	6	0,125
D_0__Bacteria; D_1__Verrucomicrobia; D_2__Opitutae; D_3__Opitutales; D_4__Opitutaceae; D_5__Opitutus; D_6__uncultured bacterium	0,002951	0,004098	89,77	7,25	12,9
D_0__Bacteria; D_1__Parcubacteria; D_2__Candidatus Azambacteria; D_3__uncultured bacterium; D_4__uncultured bacterium; D_5__uncultured bacterium; D_6__uncultured bacterium	0,002948	0,004093	89,77	0,5	5,5
D_0__Bacteria; D_1__Bacteroidetes; D_2__Bacteroidia; D_3__Bacteroidales; D_4__Prolixibacteraceae; D_5__BSV13; D_6__uncultured bacterium	0,002947	0,004091	89,78	6	0,5
D_0__Bacteria; D_1__Proteobacteria; D_2__Betaproteobacteria; D_3__Nitrosomonadales; D_4__Gallionellaceae	0,002943	0,004086	89,78	0,5	6,13
D_0__Bacteria; D_1__Actinobacteria; D_2__Thermoleophilia; D_3__Solirubrobacterales; D_4__Elev-16S-1332	0,002942	0,004085	89,79	10,5	14
D_0__Bacteria; D_1__Armatimonadetes; D_2__uncultured; D_3__uncultured bacterium; D_4__uncultured bacterium; D_5__uncultured bacterium; D_6__uncultured bacterium	0,002942	0,004084	89,79	5,75	1
D_0__Bacteria; D_1__Proteobacteria; D_2__Gammaproteobacteria; D_3__Chromatiales; D_4__Halothiobacillaceae; D_5__Thiovirga; Ambiguous_taxa	0,00294	0,004082	89,79	1,25	4,75
D_0__Bacteria; D_1__Parcubacteria; D_2__Candidatus Falkowbacteria; D_3__uncultured organism; D_4__uncultured organism; D_5__uncultured organism; D_6__uncultured organism	0,002936	0,004076	89,8	5,5	0,125
D_0__Bacteria; D_1__Cyanobacteria; D_2__Melainabacteria; D_3__Gastranaerophilales	0,002929	0,004067	89,8	0	10,3
D_0__Bacteria; D_1__Chloroflexi; D_2__Dehalococcoidia; D_3__GIF3; D_4__uncultured bacterium; D_5__uncultured bacterium; D_6__uncultured bacterium	0,002928	0,004066	89,81	5,75	0,125
D_0__Bacteria; D_1__Actinobacteria; D_2__Thermoleophilia; D_3__Solirubrobacterales; D_4__Elev-16S-1332; D_5__uncultured bacterium; D_6__uncultured bacterium	0,002923	0,004059	89,81	11,8	13,8
D_0__Bacteria; D_1__Proteobacteria; D_2__Betaproteobacteria; D_3__Burkholderiales; D_4__Oxalobacteraceae	0,002916	0,004049	89,81	0,25	7,38
D_0__Bacteria; D_1__Proteobacteria; D_2__Betaproteobacteria; D_3__Nitrosomonadales; D_4__Gallionellaceae; D_5__Sideroxydans; D_6__uncultured bacterium	0,002913	0,004044	89,82	0,25	9,75
D_0__Bacteria; D_1__Parcubacteria; D_2__Candidatus Moranbacteria; D_3__Candidatus Moranbacteria bacterium GW2011_GWE2_35_2-; D_4__Candidatus Moranbacteria bacterium GW2011_GWE2_35_2-; D_5__Candidatus Moranbacteria bacterium GW2011_GWE2_35_2-; D_6__Candidatus Moranbacteria bacterium GW2011_GWE2_35_2-	0,002912	0,004043	89,82	5,75	0
D_0__Bacteria; D_1__Proteobacteria; D_2__Betaproteobacteria; D_3__Rhodocyclales; D_4__Rhodocyclaceae; D_5__uncultured	0,00291	0,00404	89,83	0,5	5,63
D_0__Bacteria; D_1__Bacteroidetes; D_2__Sphingobacteriia; D_3__Sphingobacteriales; D_4__Chitinophagaceae; D_5__uncultured; D_6__uncultured bacterium	0,002909	0,004038	89,83	4,75	8,63
D_0__Bacteria; D_1__Planctomycetes; D_2__Planctomycetacia; D_3__Planctomycetales; D_4__Planctomycetaceae; D_5__uncultured; D_6__uncultured bacterium	0,002905	0,004034	89,83	3,5	9,63
D_0__Bacteria; D_1__Proteobacteria; D_2__Alphaproteobacteria; D_3__Rhodospirillales; D_4__Rhodospirillaceae; D_5__uncultured; D_6__uncultured bacterium	0,002903	0,004031	89,84	0,75	11,6
D_0__Bacteria; D_1__Proteobacteria; D_2__Betaproteobacteria; D_3__Nitrosomonadales; D_4__Gallionellaceae; D_5__Gallionella	0,00289	0,004013	89,84	0	5,25
D_0__Bacteria; D_1__Verrucomicrobia; D_2__OPB35 soil group; Ambiguous_taxa; Ambiguous_taxa; Ambiguous_taxa; Ambiguous_taxa	0,002889	0,004012	89,85	8,25	4,13
D_0__Bacteria; D_1__Proteobacteria; D_2__Betaproteobacteria; D_3__Nitrosomonadales; D_4__Gallionellaceae	0,002881	0,004	89,85	5,5	3,38
D_0__Bacteria; D_1__Proteobacteria; D_2__Alphaproteobacteria; D_3__Rhizobiales; D_4__Rhizobiales Incertae Sedis; D_5__Rhizomicrobium	0,002879	0,003998	89,85	0,25	6,25
D_0__Bacteria; D_1__Proteobacteria; D_2__Alphaproteobacteria; D_3__Sphingomonadales; D_4__Sphingomonadaceae; D_5__Sphingobium	0,002879	0,003997	89,86	0,75	5,25
D_0__Bacteria; D_1__Acidobacteria; D_2__Subgroup 15; D_3__uncultured bacterium; D_4__uncultured bacterium; D_5__uncultured bacterium; D_6__uncultured bacterium	0,002877	0,003995	89,86	0,5	8,13
D_0__Bacteria; D_1__Actinobacteria; D_2__OPB41; D_3__uncultured bacterium; D_4__uncultured bacterium; D_5__uncultured bacterium; D_6__uncultured bacterium	0,002872	0,003988	89,87	0,5	8,13
D_0__Bacteria; D_1__Proteobacteria; D_2__Alphaproteobacteria; D_3__Rhizobiales; D_4__Rhizobiales Incertae Sedis; D_5__Rhizomicrobium; Ambiguous_taxa	0,002869	0,003983	89,87	1,5	7,63
D_0__Bacteria; D_1__Acidobacteria; D_2__Subgroup 6; Ambiguous_taxa; Ambiguous_taxa; Ambiguous_taxa; Ambiguous_taxa	0,002867	0,00398	89,87	6,75	11,8
D_0__Bacteria; D_1__Actinobacteria; D_2__Actinobacteria; D_3__Pseudonocardiales; D_4__Pseudonocardiaceae; D_5__Pseudonocardia; D_6__uncultured bacterium	0,002867	0,00398	89,88	10,5	7
D_0__Bacteria; D_1__Acidobacteria; D_2__Holophagae; D_3__TPD-58; D_4__uncultured bacterium; D_5__uncultured bacterium; D_6__uncultured bacterium	0,002866	0,003979	89,88	3,25	11,1
D_0__Bacteria; D_1__Proteobacteria; D_2__Alphaproteobacteria; D_3__Rhizobiales; D_4__Bradyrhizobiaceae; D_5__Rhodoblastus	0,002865	0,003978	89,89	0,25	5,5
D_0__Bacteria; D_1__Firmicutes; D_2__Clostridia; D_3__Clostridiales; D_4__Peptococcaceae; D_5__Desulfotomaculum; D_6__uncultured bacterium	0,002864	0,003977	89,89	5,5	0
D_0__Bacteria; D_1__Firmicutes; D_2__Clostridia; D_3__Clostridiales; D_4__Gracilibacteraceae; D_5__Lutispora; D_6__uncultured bacterium	0,002863	0,003975	89,89	2,25	7,63
D_0__Bacteria; D_1__Bacteroidetes; D_2__Sphingobacteriia; D_3__Sphingobacteriales; D_4__Sphingobacteriaceae; D_5__Pedobacter	0,00286	0,00397	89,9	0,5	8,88
D_0__Bacteria; D_1__Lentisphaerae; D_2__Lentisphaeria; D_3__Victivallales; D_4__pLW-89; D_5__uncultured bacterium; D_6__uncultured bacterium	0,002856	0,003966	89,9	5,75	0,125
D_0__Bacteria; D_1__Actinobacteria; D_2__Actinobacteria; D_3__Micrococcales; D_4__Intrasporangiaceae	0,002856	0,003966	89,91	9,25	5,25
D_0__Bacteria; D_1__Actinobacteria; D_2__Thermoleophilia; D_3__Gaiellales; D_4__uncultured; D_5__uncultured bacterium; D_6__uncultured bacterium	0,002853	0,003961	89,91	8,5	15,8
D_0__Bacteria; D_1__Chloroflexi; D_2__Dehalococcoidia	0,002852	0,00396	89,91	5,25	0,125
D_0__Bacteria; D_1__Proteobacteria; D_2__Betaproteobacteria; D_3__Hydrogenophilales; D_4__Hydrogenophilaceae	0,002843	0,003947	89,92	6	0,875
D_0__Bacteria; D_1__Proteobacteria; D_2__Epsilonproteobacteria; D_3__Campylobacterales; D_4__Helicobacteraceae; D_5__Sulfurimonas; Ambiguous_taxa	0,002835	0,003936	89,92	5,75	0,25
D_0__Bacteria; D_1__Parcubacteria; D_2__Candidatus Nomurabacteria; D_3__uncultured bacterium; D_4__uncultured bacterium; D_5__uncultured bacterium; D_6__uncultured bacterium	0,002834	0,003934	89,93	4,75	3,75
D_0__Bacteria; D_1__Proteobacteria; D_2__Betaproteobacteria; D_3__Burkholderiales; D_4__Comamonadaceae	0,002825	0,003923	89,93	1,25	7,13
D_0__Archaea; D_1__Thaumarchaeota; D_2__South African Gold Mine Gp 1(SAGMCG-1); D_3__Unknown Order; D_4__Unknown Family; D_5__Candidatus Nitrosotalea	0,002817	0,003912	89,93	0	8,13
D_0__Bacteria; D_1__Proteobacteria; D_2__Betaproteobacteria; D_3__B1-7BS; D_4__uncultured bacterium; D_5__uncultured bacterium; D_6__uncultured bacterium	0,002817	0,003912	89,94	5,5	0,25
D_0__Bacteria; D_1__Parcubacteria; D_2__Candidatus Magasanikbacteria; D_3__uncultured bacterium; D_4__uncultured bacterium; D_5__uncultured bacterium; D_6__uncultured bacterium	0,002813	0,003906	89,94	5	1,88
D_0__Bacteria; D_1__Chloroflexi; D_2__KD4-96	0,00281	0,003902	89,95	7	9
D_0__Bacteria; D_1__Proteobacteria; D_2__Alphaproteobacteria; D_3__Caulobacterales; D_4__Caulobacteraceae; D_5__uncultured	0,00281	0,003902	89,95	0,25	5,63
D_0__Bacteria; D_1__Elusimicrobia; D_2__Elusimicrobia; D_3__HydGH-Bac75; D_4__uncultured bacterium; D_5__uncultured bacterium; D_6__uncultured bacterium	0,002808	0,003899	89,95	5,5	0
D_0__Bacteria; D_1__Microgenomates; D_2__Candidatus Woesebacteria; Ambiguous_taxa; Ambiguous_taxa; Ambiguous_taxa; Ambiguous_taxa	0,002807	0,003898	89,96	5,5	0,125
D_0__Bacteria; D_1__Bacteroidetes; D_2__WCHB1-32; D_3__uncultured bacterium; D_4__uncultured bacterium; D_5__uncultured bacterium; D_6__uncultured bacterium	0,002805	0,003895	89,96	0,25	10,1
D_0__Bacteria; D_1__Proteobacteria; D_2__Deltaproteobacteria; D_3__Desulfobacterales; D_4__Desulfobulbaceae; D_5__Desulfobulbus; Ambiguous_taxa	0,002804	0,003893	89,96	0,5	8,13
D_0__Bacteria; D_1__Parcubacteria; D_2__uncultured bacterium; D_3__uncultured bacterium; D_4__uncultured bacterium; D_5__uncultured bacterium; D_6__uncultured bacterium	0,002796	0,003882	89,97	0	5,25
D_0__Bacteria; D_1__Chloroflexi; D_2__Dehalococcoidia; D_3__GIF9; D_4__uncultured bacterium; D_5__uncultured bacterium; D_6__uncultured bacterium	0,002794	0,003879	89,97	5,25	0
D_0__Bacteria; D_1__FCPU426; D_2__uncultured bacterium; D_3__uncultured bacterium; D_4__uncultured bacterium; D_5__uncultured bacterium; D_6__uncultured bacterium	0,002793	0,003878	89,98	5,25	0,125
D_0__Bacteria; D_1__Chloroflexi; D_2__Dehalococcoidia; D_3__GIF3; D_4__uncultured bacterium; D_5__uncultured bacterium; D_6__uncultured bacterium	0,002786	0,003868	89,98	5,5	0,125
D_0__Bacteria; D_1__Marinimicrobia (SAR406 clade); D_2__uncultured bacterium; D_3__uncultured bacterium; D_4__uncultured bacterium; D_5__uncultured bacterium; D_6__uncultured bacterium	0,002785	0,003867	89,98	5,25	0
D_0__Bacteria; D_1__Bacteroidetes; D_2__Bacteroidia; D_3__Bacteroidia Incertae Sedis; D_4__Draconibacteriaceae; D_5__uncultured; D_6__uncultured bacterium	0,002784	0,003866	89,99	2,75	6,5
D_0__Bacteria; D_1__Proteobacteria; D_2__Deltaproteobacteria; D_3__Myxococcales; D_4__mle1-27	0,002781	0,003862	89,99	1,75	10
D_0__Bacteria; D_1__Firmicutes; D_2__Clostridia; D_3__Clostridiales; D_4__Eubacteriaceae; D_5__Acetobacterium; Ambiguous_taxa	0,00278	0,00386	90	7,25	7,5
D_0__Bacteria; D_1__Nitrospirae; D_2__Nitrospira; D_3__Nitrospirales; D_4__Nitrospiraceae; D_5__uncultured; D_6__uncultured bacterium	0,002779	0,003858	90	0,75	9,88
D_0__Bacteria; D_1__Parcubacteria; D_2__uncultured bacterium; D_3__uncultured bacterium; D_4__uncultured bacterium; D_5__uncultured bacterium; D_6__uncultured bacterium	0,002776	0,003855	90	1	8,75
D_0__Bacteria; D_1__Chloroflexi; D_2__Dehalococcoidia; D_3__GIF3; D_4__uncultured bacterium; D_5__uncultured bacterium; D_6__uncultured bacterium	0,002773	0,00385	90,01	5,25	0
D_0__Bacteria; D_1__Planctomycetes; D_2__Phycisphaerae; D_3__Phycisphaerales; D_4__AKAU3564 sediment group; D_5__uncultured bacterium; D_6__uncultured bacterium	0,002766	0,003841	90,01	5,25	4,5
D_0__Bacteria; D_1__Chloroflexi; D_2__Dehalococcoidia; D_3__GIF3; D_4__uncultured bacterium; D_5__uncultured bacterium; D_6__uncultured bacterium	0,002765	0,00384	90,02	5,5	0
D_0__Bacteria; D_1__Chloroflexi; D_2__Thermomicrobia; D_3__JG30-KF-CM45; D_4__uncultured Chloroflexi bacterium; D_5__uncultured Chloroflexi bacterium; D_6__uncultured Chloroflexi bacterium	0,002762	0,003835	90,02	4,5	8,88
D_0__Bacteria; D_1__Firmicutes; D_2__Clostridia; D_3__Clostridiales; D_4__Peptococcaceae; D_5__uncultured; D_6__uncultured bacterium	0,002759	0,003831	90,02	10,8	8
D_0__Bacteria; D_1__Verrucomicrobia; D_2__Spartobacteria; D_3__Chthoniobacterales; D_4__Chthoniobacteraceae; D_5__Chthoniobacter; D_6__uncultured Verrucomicrobia bacterium	0,002758	0,003829	90,03	1,75	10,5
D_0__Bacteria; D_1__Proteobacteria; D_2__Betaproteobacteria; D_3__Nitrosomonadales; D_4__Gallionellaceae; D_5__Sideroxydans; D_6__uncultured beta proteobacterium	0,002754	0,003824	90,03	0,25	7,88
D_0__Bacteria; D_1__Actinobacteria; D_2__Acidimicrobiia; D_3__Acidimicrobiales; D_4__uncultured; D_5__uncultured bacterium; D_6__uncultured bacterium	0,00275	0,003818	90,03	5,5	11,5
D_0__Bacteria; D_1__Candidatus Berkelbacteria; D_2__uncultured bacterium; D_3__uncultured bacterium; D_4__uncultured bacterium; D_5__uncultured bacterium; D_6__uncultured bacterium	0,00275	0,003818	90,04	0,5	9,5
D_0__Bacteria; D_1__Actinobacteria; D_2__Acidimicrobiia; D_3__Acidimicrobiales; D_4__uncultured	0,002749	0,003817	90,04	6,5	11,9
D_0__Bacteria; D_1__Proteobacteria; D_2__Betaproteobacteria; D_3__Hydrogenophilales; D_4__Hydrogenophilaceae; D_5__Sulfuricella	0,002747	0,003814	90,05	1,25	8,13
D_0__Bacteria; D_1__Parcubacteria; D_2__Candidatus Nomurabacteria	0,002742	0,003807	90,05	0,5	8,88
D_0__Bacteria; D_1__Proteobacteria; D_2__Deltaproteobacteria; D_3__Desulfovibrionales; D_4__Desulfovibrionaceae; D_5__Desulfovibrio	0,002741	0,003805	90,05	5,5	0,25
D_0__Bacteria; D_1__Proteobacteria; D_2__Betaproteobacteria; D_3__Nitrosomonadales; D_4__Gallionellaceae; D_5__Sideroxydans; D_6__uncultured bacterium	0,002739	0,003804	90,06	0	5,25
D_0__Bacteria; D_1__Parcubacteria; D_2__Candidatus Azambacteria; D_3__uncultured bacterium; D_4__uncultured bacterium; D_5__uncultured bacterium; D_6__uncultured bacterium	0,002737	0,003801	90,06	0	4,88
D_0__Bacteria; D_1__Proteobacteria; D_2__Gammaproteobacteria; D_3__Xanthomonadales; D_4__Xanthomonadaceae; D_5__Rhodanobacter	0,002736	0,003799	90,06	0,5	8,38
D_0__Bacteria; D_1__Actinobacteria; D_2__Actinobacteria; D_3__Propionibacteriales; D_4__Nocardioidaceae; D_5__Nocardioides; D_6__uncultured bacterium	0,002736	0,003799	90,07	3,75	6,38
D_0__Bacteria; D_1__Chloroflexi; D_2__KD4-96	0,002735	0,003798	90,07	3,75	7,25
D_0__Bacteria; D_1__Chlamydiae; D_2__Chlamydiae; D_3__Chlamydiales; D_4__Simkaniaceae; D_5__uncultured; D_6__uncultured bacterium	0,002735	0,003797	90,08	0	4,63
D_0__Bacteria; D_1__Actinobacteria; D_2__Thermoleophilia; D_3__Solirubrobacterales; D_4__Elev-16S-1332	0,00273	0,00379	90,08	8,5	6,25
D_0__Bacteria; D_1__Parcubacteria; D_2__Candidatus Azambacteria; D_3__uncultured bacterium; D_4__uncultured bacterium; D_5__uncultured bacterium; D_6__uncultured bacterium	0,002726	0,003785	90,08	0	4,63
D_0__Bacteria; D_1__Chloroflexi; D_2__SJA-15; D_3__uncultured bacterium; D_4__uncultured bacterium; D_5__uncultured bacterium; D_6__uncultured bacterium	0,002726	0,003784	90,09	5,5	9,38
D_0__Bacteria; D_1__Acidobacteria; D_2__Acidobacteria; D_3__Acidobacteriales; D_4__Acidobacteriaceae (Subgroup 1); D_5__uncultured; D_6__uncultured bacterium	0,002718	0,003774	90,09	0	5,38
D_0__Bacteria; D_1__Proteobacteria; D_2__Betaproteobacteria; D_3__Nitrosomonadales; D_4__Gallionellaceae; D_5__Sideroxydans; D_6__uncultured bacterium	0,002713	0,003767	90,09	0	7,88
D_0__Bacteria; D_1__Proteobacteria; D_2__Betaproteobacteria; D_3__Rhodocyclales; D_4__Rhodocyclaceae; D_5__Denitratisoma; D_6__uncultured bacterium	0,002712	0,003765	90,1	5,25	1
D_0__Bacteria; D_1__Spirochaetae; D_2__Spirochaetes; D_3__Spirochaetales; D_4__Spirochaetaceae; D_5__Spirochaeta 2	0,002709	0,003761	90,1	5,25	0,25
D_0__Bacteria; D_1__Proteobacteria; D_2__Epsilonproteobacteria; D_3__Campylobacterales; D_4__Helicobacteraceae; D_5__Sulfuricurvum; Ambiguous_taxa	0,002709	0,003761	90,11	5,5	0,25
D_0__Bacteria; D_1__Proteobacteria; D_2__Alphaproteobacteria; D_3__Rhodospirillales; D_4__Acetobacteraceae	0,002708	0,00376	90,11	0,25	7,75
D_0__Bacteria; D_1__Firmicutes; D_2__Clostridia; D_3__Clostridiales; D_4__Peptococcaceae	0,002708	0,00376	90,11	5,25	0,375
D_0__Bacteria; D_1__Acidobacteria; D_2__Holophagae; D_3__Subgroup 7; Ambiguous_taxa; Ambiguous_taxa; Ambiguous_taxa	0,002706	0,003757	90,12	10,8	7,5
D_0__Bacteria; D_1__Proteobacteria; D_2__Betaproteobacteria; D_3__Nitrosomonadales; D_4__Nitrosomonadaceae; D_5__uncultured; D_6__uncultured bacterium	0,002705	0,003756	90,12	4,25	8,5
D_0__Bacteria; D_1__Acidobacteria; D_2__Holophagae; D_3__Subgroup 7; D_4__uncultured bacterium; D_5__uncultured bacterium; D_6__uncultured bacterium	0,0027	0,003749	90,13	1,25	8
D_0__Bacteria; D_1__Proteobacteria; D_2__Alphaproteobacteria; D_3__Rhizobiales; D_4__Rhizobiales Incertae Sedis; D_5__Rhizomicrobium	0,002699	0,003747	90,13	1	6,13
D_0__Bacteria; D_1__Ignavibacteriae; D_2__Ignavibacteria; D_3__Ignavibacteriales	0,002696	0,003743	90,13	0	9,88
D_0__Bacteria; D_1__Firmicutes; D_2__Bacilli; D_3__Bacillales; D_4__Planococcaceae; D_5__Lysinibacillus	0,002694	0,003741	90,14	8,75	5,63
D_0__Bacteria; D_1__Proteobacteria; D_2__Betaproteobacteria; D_3__Nitrosomonadales; D_4__Nitrosomonadaceae; D_5__uncultured	0,002691	0,003737	90,14	4	6,75
D_0__Bacteria; D_1__Omnitrophica; Ambiguous_taxa; Ambiguous_taxa; Ambiguous_taxa; Ambiguous_taxa; Ambiguous_taxa	0,002691	0,003737	90,14	4,75	5
D_0__Bacteria; D_1__Bacteroidetes; D_2__WCHB1-32; D_3__uncultured bacterium; D_4__uncultured bacterium; D_5__uncultured bacterium; D_6__uncultured bacterium	0,002686	0,00373	90,15	7,5	7,63
D_0__Bacteria; D_1__Proteobacteria; D_2__Epsilonproteobacteria; D_3__Campylobacterales; D_4__Helicobacteraceae; D_5__Sulfuricurvum; D_6__uncultured Epsilonproteobacteria bacterium	0,002686	0,003729	90,15	5,5	0,375
D_0__Bacteria; D_1__Bacteroidetes; D_2__Sphingobacteriia; D_3__Sphingobacteriales; D_4__Chitinophagaceae; D_5__Ferruginibacter; D_6__uncultured bacterium	0,002682	0,003724	90,15	1,75	6,25
D_0__Bacteria; D_1__Actinobacteria; D_2__MB-A2-108; Ambiguous_taxa; Ambiguous_taxa; Ambiguous_taxa; Ambiguous_taxa	0,00268	0,003721	90,16	4,25	8,25
D_0__Bacteria; D_1__Acidobacteria; D_2__Acidobacteria; D_3__Acidobacteriales; D_4__Acidobacteriaceae (Subgroup 1); D_5__uncultured; D_6__uncultured bacterium	0,00268	0,00372	90,16	2,75	7,13
D_0__Bacteria; D_1__GN01; D_2__uncultured bacterium; D_3__uncultured bacterium; D_4__uncultured bacterium; D_5__uncultured bacterium; D_6__uncultured bacterium	0,002673	0,003711	90,17	5	0
D_0__Bacteria; D_1__Chlorobi; D_2__Chlorobia; D_3__Chlorobiales; D_4__Chlorobiaceae; D_5__Chlorobium	0,002665	0,0037	90,17	0,5	4,75
D_0__Bacteria; D_1__Candidatus Berkelbacteria; D_2__uncultured bacterium; D_3__uncultured bacterium; D_4__uncultured bacterium; D_5__uncultured bacterium; D_6__uncultured bacterium	0,002662	0,003697	90,17	1,25	8,38
D_0__Bacteria; D_1__Chloroflexi; D_2__Chloroflexia; D_3__Chloroflexales; D_4__Roseiflexaceae; D_5__Roseiflexus; D_6__uncultured bacterium	0,00266	0,003693	90,18	4,75	8,88
D_0__Bacteria; D_1__Chloroflexi; D_2__Gitt-GS-136; Ambiguous_taxa; Ambiguous_taxa; Ambiguous_taxa; Ambiguous_taxa	0,002658	0,00369	90,18	6,5	11,3
D_0__Bacteria; D_1__Proteobacteria; D_2__Betaproteobacteria; D_3__Burkholderiales; D_4__Comamonadaceae; D_5__Acidovorax	0,002655	0,003687	90,18	2	6,38
D_0__Bacteria; D_1__Gemmatimonadetes; D_2__Gemmatimonadetes; D_3__Gemmatimonadales; D_4__Gemmatimonadaceae; D_5__Gemmatimonas; D_6__uncultured bacterium	0,002652	0,003683	90,19	4,75	10,8
D_0__Bacteria; D_1__Chloroflexi; D_2__Dehalococcoidia; D_3__Sh765B-AG-111; D_4__uncultured bacterium; D_5__uncultured bacterium; D_6__uncultured bacterium	0,002651	0,003681	90,19	5	0,125
D_0__Bacteria; D_1__Proteobacteria; D_2__Betaproteobacteria; D_3__Nitrosomonadales; D_4__Gallionellaceae; D_5__Gallionella	0,002648	0,003677	90,2	1,75	5,5
D_0__Bacteria; D_1__Proteobacteria; D_2__Betaproteobacteria; D_3__Burkholderiales; D_4__Comamonadaceae; D_5__Simplicispira	0,002647	0,003676	90,2	0,5	8,75
D_0__Bacteria; D_1__Proteobacteria; D_2__Betaproteobacteria; D_3__TRA3-20; D_4__uncultured bacterium; D_5__uncultured bacterium; D_6__uncultured bacterium	0,002642	0,003669	90,2	8,75	12
D_0__Bacteria; D_1__Chloroflexi; D_2__Dehalococcoidia; D_3__vadinBA26	0,002642	0,003668	90,21	5	0,125
D_0__Bacteria; D_1__Proteobacteria; D_2__Alphaproteobacteria; D_3__Rhizobiales; D_4__DUNssu044; D_5__uncultured bacterium; D_6__uncultured bacterium	0,00264	0,003666	90,21	7,5	5,88
D_0__Bacteria; D_1__Proteobacteria; D_2__Gammaproteobacteria; D_3__Enterobacteriales; D_4__Enterobacteriaceae; D_5__Serratia; Ambiguous_taxa	0,00264	0,003665	90,21	0	7,38
D_0__Bacteria; D_1__Proteobacteria; D_2__Alphaproteobacteria; D_3__Rhodobacterales; D_4__Rhodobacteraceae; D_5__Rubellimicrobium; D_6__uncultured bacterium	0,002639	0,003664	90,22	0,75	9,88
D_0__Bacteria; D_1__Proteobacteria; D_2__Epsilonproteobacteria; D_3__Campylobacterales; D_4__Campylobacteraceae; D_5__Sulfurospirillum; Ambiguous_taxa	0,002636	0,00366	90,22	5,5	1
D_0__Bacteria; D_1__Actinobacteria; D_2__Actinobacteria; D_3__Micrococcales; D_4__Ruaniaceae; D_5__Haloactinobacterium	0,002634	0,003657	90,22	9	8,75
D_0__Bacteria; D_1__Proteobacteria; D_2__Alphaproteobacteria; D_3__Rhizobiales; D_4__Methylobacteriaceae; D_5__uncultured; D_6__uncultured bacterium	0,002631	0,003653	90,23	7	3,25
D_0__Bacteria; D_1__Actinobacteria; D_2__Acidimicrobiia; D_3__Acidimicrobiales; D_4__uncultured	0,002628	0,003649	90,23	0,25	10,1
D_0__Bacteria; D_1__Chloroflexi; D_2__Dehalococcoidia; D_3__vadinBA26; D_4__uncultured bacterium; D_5__uncultured bacterium; D_6__uncultured bacterium	0,002628	0,003649	90,24	5	0,375
D_0__Bacteria; D_1__Chloroflexi; D_2__TK10; D_3__uncultured bacterium; D_4__uncultured bacterium; D_5__uncultured bacterium; D_6__uncultured bacterium	0,002624	0,003643	90,24	1	8,13
D_0__Bacteria; D_1__SR1 (Absconditabacteria); D_2__uncultured bacterium; D_3__uncultured bacterium; D_4__uncultured bacterium; D_5__uncultured bacterium; D_6__uncultured bacterium	0,002622	0,003641	90,24	4,5	1,5
D_0__Bacteria; D_1__Actinobacteria; D_2__Actinobacteria; D_3__Micrococcales; D_4__Microbacteriaceae; D_5__Frigoribacterium; D_6__uncultured bacterium	0,002618	0,003635	90,25	4	11,3
D_0__Bacteria; D_1__Acidobacteria; D_2__Acidobacteria; D_3__Acidobacteriales; D_4__Acidobacteriaceae (Subgroup 1); D_5__uncultured; D_6__uncultured bacterium	0,002617	0,003634	90,25	4,25	6
D_0__Bacteria; D_1__Acidobacteria; D_2__Subgroup 6; Ambiguous_taxa; Ambiguous_taxa; Ambiguous_taxa; Ambiguous_taxa	0,002615	0,003631	90,25	6,75	11,5
D_0__Bacteria; D_1__Proteobacteria; D_2__Alphaproteobacteria; D_3__Rhizobiales; D_4__Rhizobiales Incertae Sedis; D_5__Rhizomicrobium	0,002615	0,003631	90,26	0	6,88
D_0__Bacteria; D_1__Armatimonadetes; D_2__uncultured	0,00261	0,003624	90,26	5	0,625
D_0__Bacteria; D_1__Ignavibacteriae; D_2__Ignavibacteria; D_3__Ignavibacteriales; D_4__LD-RB-34	0,002609	0,003622	90,26	0	7,88
D_0__Bacteria; D_1__SR1 (Absconditabacteria); D_2__uncultured candidate division SR1 bacterium; D_3__uncultured candidate division SR1 bacterium; D_4__uncultured candidate division SR1 bacterium; D_5__uncultured candidate division SR1 bacterium; D_6__uncultured candidate division SR1 bacterium	0,002607	0,00362	90,27	2,75	5,75
D_0__Bacteria; D_1__Actinobacteria; D_2__Actinobacteria; D_3__Micrococcales; D_4__Intrasporangiaceae	0,002606	0,003619	90,27	9,5	9,13
D_0__Bacteria; D_1__Proteobacteria; D_2__Alphaproteobacteria; D_3__Sphingomonadales; D_4__Sphingomonadaceae; D_5__Novosphingobium	0,002606	0,003618	90,28	0	5,25
D_0__Bacteria; D_1__Proteobacteria; D_2__Alphaproteobacteria; D_3__Sphingomonadales; D_4__Sphingomonadaceae; D_5__Sphingomonas; Ambiguous_taxa	0,002604	0,003616	90,28	0,25	9,75
D_0__Bacteria; D_1__Actinobacteria; D_2__Thermoleophilia; D_3__Solirubrobacterales	0,002604	0,003616	90,28	5,5	8
D_0__Bacteria; D_1__Proteobacteria; D_2__Gammaproteobacteria; D_3__Xanthomonadales; D_4__Xanthomonadales Incertae Sedis; D_5__uncultured; D_6__uncultured bacterium	0,002604	0,003615	90,29	2,5	7,38
D_0__Bacteria; D_1__Firmicutes; D_2__Clostridia; D_3__Clostridiales; D_4__Caldicoprobacteraceae; D_5__Caldicoprobacter; D_6__uncultured bacterium	0,002603	0,003615	90,29	9	7
D_0__Bacteria; D_1__Parcubacteria; D_2__uncultured bacterium; D_3__uncultured bacterium; D_4__uncultured bacterium; D_5__uncultured bacterium; D_6__uncultured bacterium	0,002602	0,003613	90,29	1,75	5,38
D_0__Bacteria; D_1__Elusimicrobia; D_2__Elusimicrobia; D_3__Lineage IIc; D_4__uncultured bacterium; D_5__uncultured bacterium; D_6__uncultured bacterium	0,002592	0,003599	90,3	5	0
D_0__Bacteria; D_1__Proteobacteria; D_2__Alphaproteobacteria; D_3__Rhizobiales; D_4__Hyphomicrobiaceae; D_5__uncultured	0,002587	0,003591	90,3	3,25	10,5
D_0__Bacteria; D_1__Firmicutes; D_2__Bacilli; D_3__Bacillales; D_4__Planococcaceae; D_5__Caryophanon; Ambiguous_taxa	0,002585	0,00359	90,3	8	5,75
D_0__Bacteria; D_1__Proteobacteria; D_2__Betaproteobacteria; D_3__Nitrosomonadales; D_4__Gallionellaceae; D_5__Sideroxydans; Ambiguous_taxa	0,002583	0,003587	90,31	5	0,5
D_0__Bacteria; D_1__Caldiserica; D_2__Caldisericia; D_3__Caldisericales; D_4__Caldisericaceae; D_5__Caldisericum	0,002583	0,003586	90,31	5	0,25
D_0__Bacteria; D_1__Proteobacteria; D_2__Alphaproteobacteria; D_3__Sphingomonadales; D_4__Sphingomonadaceae; D_5__Novosphingobium; D_6__uncultured bacterium	0,002582	0,003584	90,32	0,75	5,75
D_0__Bacteria; D_1__Actinobacteria; D_2__Actinobacteria; D_3__Micrococcales; D_4__Intrasporangiaceae	0,002576	0,003577	90,32	8	4,25
D_0__Archaea; D_1__Woesearchaeota (DHVEG-6); D_2__uncultured archaeon; D_3__uncultured archaeon; D_4__uncultured archaeon; D_5__uncultured archaeon; D_6__uncultured archaeon	0,002574	0,003573	90,32	4,75	0
D_0__Bacteria; D_1__Verrucomicrobia; D_2__Spartobacteria; D_3__Chthoniobacterales; D_4__LD29	0,002569	0,003567	90,33	0,25	10,3
D_0__Bacteria; D_1__Chloroflexi; D_2__P2-11E; D_3__uncultured bacterium; D_4__uncultured bacterium; D_5__uncultured bacterium; D_6__uncultured bacterium	0,002567	0,003565	90,33	4	6,88
D_0__Bacteria; D_1__Acidobacteria; D_2__Subgroup 2; D_3__uncultured bacterium; D_4__uncultured bacterium; D_5__uncultured bacterium; D_6__uncultured bacterium	0,002565	0,003561	90,33	2	9
D_0__Bacteria; D_1__Ignavibacteriae; D_2__Ignavibacteria; D_3__Ignavibacteriales; D_4__Ignavibacteriaceae; D_5__Ignavibacterium	0,002558	0,003552	90,34	5,25	0,125
D_0__Bacteria; D_1__Actinobacteria; D_2__Actinobacteria; D_3__Corynebacteriales; D_4__Mycobacteriaceae; D_5__Mycobacterium; D_6__uncultured bacterium	0,002555	0,003548	90,34	9	7,38
D_0__Bacteria; D_1__Proteobacteria; D_2__Betaproteobacteria; D_3__Rhodocyclales; D_4__Rhodocyclaceae; D_5__Denitratisoma; D_6__uncultured bacterium	0,002555	0,003547	90,34	5,25	0,625
D_0__Bacteria; D_1__Proteobacteria; D_2__Betaproteobacteria; D_3__Nitrosomonadales; D_4__Nitrosomonadaceae; D_5__uncultured; Ambiguous_taxa	0,002552	0,003543	90,35	1	7,38
D_0__Bacteria; D_1__Parcubacteria; D_2__Candidatus Yanofskybacteria; D_3__uncultured bacterium; D_4__uncultured bacterium; D_5__uncultured bacterium; D_6__uncultured bacterium	0,002549	0,003539	90,35	5	0,125
D_0__Bacteria; D_1__Firmicutes; D_2__Bacilli; D_3__Bacillales; D_4__Paenibacillaceae; D_5__Paenibacillus	0,002544	0,003533	90,35	4,75	7,75
D_0__Bacteria; D_1__Parcubacteria; D_2__Candidatus Azambacteria; D_3__Parcubacteria group bacterium GW2011_GWA2_40_14; D_4__Parcubacteria group bacterium GW2011_GWA2_40_14; D_5__Parcubacteria group bacterium GW2011_GWA2_40_14; D_6__Parcubacteria group bacterium GW2011_GWA2_40_14	0,002539	0,003525	90,36	0,25	4,88
D_0__Bacteria; D_1__Parcubacteria; D_2__uncultured bacterium; D_3__uncultured bacterium; D_4__uncultured bacterium; D_5__uncultured bacterium; D_6__uncultured bacterium	0,002537	0,003523	90,36	0,5	4,5
D_0__Bacteria; D_1__Proteobacteria; D_2__Betaproteobacteria; D_3__Nitrosomonadales; D_4__Gallionellaceae; D_5__Candidatus Nitrotoga	0,002536	0,003521	90,37	0,25	5
D_0__Bacteria; D_1__Verrucomicrobia; D_2__OPB35 soil group; D_3__uncultured bacterium; D_4__uncultured bacterium; D_5__uncultured bacterium; D_6__uncultured bacterium	0,002534	0,003518	90,37	0,5	4,88
D_0__Bacteria; D_1__Nitrospirae; D_2__Nitrospira; D_3__Nitrospirales; D_4__Nitrospiraceae; D_5__Nitrospira; D_6__uncultured bacterium	0,002533	0,003517	90,37	1,5	7,5
D_0__Bacteria; D_1__Actinobacteria; D_2__Acidimicrobiia; D_3__Acidimicrobiales	0,002531	0,003514	90,38	6,5	4
D_0__Bacteria; D_1__Parcubacteria; D_2__Candidatus Azambacteria; D_3__uncultured bacterium; D_4__uncultured bacterium; D_5__uncultured bacterium; D_6__uncultured bacterium	0,002531	0,003514	90,38	1,25	5,63
D_0__Bacteria; D_1__Actinobacteria; D_2__Coriobacteriia; D_3__Coriobacteriales; D_4__Coriobacteriaceae; D_5__uncultured; Ambiguous_taxa	0,00253	0,003513	90,38	6,75	4,38
D_0__Bacteria; D_1__Proteobacteria; D_2__Deltaproteobacteria; D_3__Syntrophobacterales; D_4__Syntrophobacteraceae; D_5__Syntrophobacter	0,002528	0,00351	90,39	4,75	2,75
D_0__Bacteria; D_1__Parcubacteria; D_2__Candidatus Azambacteria; D_3__uncultured bacterium; D_4__uncultured bacterium; D_5__uncultured bacterium; D_6__uncultured bacterium	0,002528	0,003509	90,39	0,25	4,38
D_0__Bacteria; D_1__Verrucomicrobia; D_2__OPB35 soil group; D_3__uncultured bacterium; D_4__uncultured bacterium; D_5__uncultured bacterium; D_6__uncultured bacterium	0,002521	0,003501	90,39	2	5,75
D_0__Bacteria; D_1__Actinobacteria; D_2__Actinobacteria; D_3__Micrococcales; D_4__Intrasporangiaceae; D_5__Oryzihumus; Ambiguous_taxa	0,00252	0,003499	90,4	7,25	4,5
D_0__Bacteria; D_1__Gracilibacteria	0,002517	0,003495	90,4	4,25	0,375
D_0__Bacteria; D_1__Acidobacteria; D_2__Holophagae; D_3__Holophagales; D_4__Holophagaceae; D_5__uncultured	0,002516	0,003493	90,4	6,75	3,63
D_0__Bacteria; D_1__Gemmatimonadetes; D_2__Gemmatimonadetes; D_3__Gemmatimonadales; D_4__Gemmatimonadaceae; D_5__Gemmatimonas; D_6__uncultured bacterium	0,002509	0,003483	90,41	6	8,13
D_0__Bacteria; D_1__Parcubacteria; D_2__Candidatus Azambacteria; D_3__uncultured bacterium; D_4__uncultured bacterium; D_5__uncultured bacterium; D_6__uncultured bacterium	0,002509	0,003483	90,41	0,25	4,38
D_0__Bacteria; D_1__Proteobacteria; D_2__Deltaproteobacteria; D_3__Desulfuromonadales; D_4__Geobacteraceae; D_5__Geobacter; D_6__uncultured bacterium	0,002506	0,00348	90,41	4,75	4,5
D_0__Bacteria; D_1__Bacteroidetes; D_2__Bacteroidia; D_3__Bacteroidales; D_4__Marinilabiaceae; D_5__[Cytophaga] xylanolytica group; Ambiguous_taxa	0,002506	0,00348	90,42	0,25	4,88
D_0__Bacteria; D_1__Verrucomicrobia; D_2__OPB35 soil group; D_3__uncultured bacterium; D_4__uncultured bacterium; D_5__uncultured bacterium; D_6__uncultured bacterium	0,002505	0,003478	90,42	2,25	8
D_0__Bacteria; D_1__Chloroflexi; D_2__Dehalococcoidia; D_3__vadinBA26	0,002502	0,003474	90,42	5	0
D_0__Bacteria; D_1__Actinobacteria; D_2__Actinobacteria; D_3__Micrococcales; D_4__Intrasporangiaceae	0,002497	0,003467	90,43	8,25	7,88
D_0__Bacteria; D_1__Acidobacteria; D_2__Solibacteres; D_3__Solibacterales; D_4__Solibacteraceae (Subgroup 3); D_5__Bryobacter	0,002494	0,003463	90,43	0,25	4,75
D_0__Bacteria; D_1__Proteobacteria; D_2__Deltaproteobacteria; D_3__Oligoflexales; D_4__0319-6G20; D_5__uncultured bacterium; D_6__uncultured bacterium	0,002488	0,003455	90,43	0,75	5,25
D_0__Bacteria; D_1__Proteobacteria; D_2__Betaproteobacteria; D_3__Burkholderiales; D_4__Burkholderiaceae; D_5__Polynucleobacter; D_6__uncultured bacterium	0,002487	0,003453	90,44	3,25	6,63
D_0__Bacteria; D_1__Actinobacteria; D_2__Thermoleophilia; D_3__Gaiellales; D_4__uncultured; D_5__uncultured bacterium; D_6__uncultured bacterium	0,002486	0,003452	90,44	4	7,13
D_0__Bacteria; D_1__Acidobacteria; D_2__Solibacteres; D_3__Solibacterales; D_4__Solibacteraceae (Subgroup 3)	0,002485	0,003451	90,45	6,75	11,4
D_0__Bacteria; D_1__Chloroflexi; D_2__Dehalococcoidia; D_3__Sh765B-AG-111; D_4__uncultured bacterium; D_5__uncultured bacterium; D_6__uncultured bacterium	0,002485	0,00345	90,45	5	0
D_0__Archaea; D_1__Thaumarchaeota; D_2__Soil Crenarchaeotic Group(SCG); D_3__uncultured archaeon; D_4__uncultured archaeon; D_5__uncultured archaeon; D_6__uncultured archaeon	0,002483	0,003448	90,45	5,25	7,25
D_0__Bacteria; D_1__Firmicutes; D_2__Negativicutes; D_3__Selenomonadales; D_4__Veillonellaceae; D_5__Pelosinus; D_6__uncultured bacterium	0,002478	0,003441	90,46	1,75	7,75
D_0__Bacteria; D_1__Chlamydiae; D_2__Chlamydiae; D_3__Chlamydiales; D_4__Simkaniaceae; D_5__Candidatus Rhabdochlamydia	0,002473	0,003433	90,46	0,75	8,5
D_0__Bacteria; D_1__Actinobacteria; D_2__Thermoleophilia; D_3__Solirubrobacterales; D_4__TM146; Ambiguous_taxa; Ambiguous_taxa	0,002467	0,003426	90,46	2	7,25
D_0__Bacteria; D_1__Actinobacteria; D_2__OPB41; Ambiguous_taxa; Ambiguous_taxa; Ambiguous_taxa; Ambiguous_taxa	0,002466	0,003424	90,47	4,75	0,125
D_0__Bacteria; D_1__Proteobacteria; D_2__Betaproteobacteria	0,002465	0,003423	90,47	0	7,5
D_0__Bacteria; D_1__Chloroflexi; D_2__Thermomicrobia; D_3__AKYG1722; D_4__uncultured bacterium; D_5__uncultured bacterium; D_6__uncultured bacterium	0,002464	0,003421	90,47	1,75	5,63
D_0__Archaea; D_1__Euryarchaeota; D_2__Methanobacteria; D_3__Methanobacteriales; D_4__Methanobacteriaceae; D_5__Methanobacterium	0,002458	0,003412	90,48	4,75	0,25
D_0__Bacteria; D_1__Proteobacteria; D_2__Betaproteobacteria; D_3__Burkholderiales; D_4__Comamonadaceae	0,002457	0,003411	90,48	0,5	4,75
D_0__Bacteria; D_1__Actinobacteria; D_2__Thermoleophilia; D_3__Solirubrobacterales	0,002456	0,00341	90,48	4	10
D_0__Bacteria; D_1__Actinobacteria; D_2__Thermoleophilia; D_3__Solirubrobacterales; D_4__Elev-16S-1332	0,002455	0,003408	90,49	9,5	8,88
D_0__Bacteria; D_1__Parcubacteria; D_2__Candidatus Nomurabacteria; D_3__uncultured bacterium; D_4__uncultured bacterium; D_5__uncultured bacterium; D_6__uncultured bacterium	0,002453	0,003406	90,49	1,5	8,63
D_0__Bacteria; D_1__Parcubacteria; D_2__Candidatus Azambacteria	0,00245	0,003402	90,49	0	6,13
D_0__Bacteria; D_1__Proteobacteria; D_2__Alphaproteobacteria; D_3__Rhizobiales; D_4__Hyphomicrobiaceae; D_5__Devosia	0,002449	0,0034	90,5	6,5	6,38
D_0__Bacteria; D_1__Acidobacteria; D_2__Acidobacteria; D_3__Acidobacteriales; D_4__Acidobacteriaceae (Subgroup 1); D_5__uncultured	0,002446	0,003396	90,5	0,25	5
D_0__Bacteria; D_1__Proteobacteria; D_2__Alphaproteobacteria; D_3__Rhodospirillales; D_4__Rhodospirillaceae; D_5__uncultured; D_6__uncultured bacterium	0,002446	0,003396	90,5	0,25	8,5
D_0__Bacteria; D_1__Proteobacteria; D_2__Deltaproteobacteria; D_3__Oligoflexales; D_4__0319-6G20	0,002446	0,003396	90,51	0	5
D_0__Bacteria; D_1__Bacteroidetes; D_2__Sphingobacteriia; D_3__Sphingobacteriales; D_4__env.OPS 17; D_5__uncultured bacterium; D_6__uncultured bacterium	0,00244	0,003388	90,51	0,25	10,1
D_0__Bacteria; D_1__Proteobacteria; D_2__Alphaproteobacteria; D_3__Rhizobiales; D_4__Xanthobacteraceae; D_5__Variibacter; D_6__uncultured bacterium	0,00244	0,003388	90,51	2,25	7,5
D_0__Bacteria; D_1__Actinobacteria; D_2__MB-A2-108	0,00244	0,003387	90,52	3	7,5
D_0__Bacteria; D_1__Spirochaetae; D_2__Spirochaetes; D_3__Spirochaetales; D_4__Spirochaetaceae; D_5__uncultured; D_6__uncultured bacterium	0,002435	0,003381	90,52	2,5	7,38
D_0__Bacteria; D_1__Actinobacteria; D_2__Actinobacteria; D_3__Micrococcales; D_4__Intrasporangiaceae; D_5__Oryzihumus	0,002431	0,003376	90,52	9	9,5
D_0__Bacteria; D_1__Proteobacteria; D_2__Betaproteobacteria; D_3__Nitrosomonadales; D_4__Gallionellaceae; D_5__uncultured	0,00243	0,003374	90,53	0,5	7,25
D_0__Bacteria; D_1__Proteobacteria; D_2__Deltaproteobacteria; D_3__Syntrophobacterales; D_4__Syntrophobacteraceae; D_5__Desulfovirga	0,002423	0,003365	90,53	4,75	0
D_0__Bacteria; D_1__Proteobacteria; D_2__Betaproteobacteria; D_3__Nitrosomonadales; D_4__Gallionellaceae; D_5__Sideroxydans; D_6__uncultured bacterium	0,002423	0,003364	90,53	0,25	6,63
D_0__Bacteria; D_1__Proteobacteria; D_2__Alphaproteobacteria; D_3__Rhizobiales; D_4__Xanthobacteraceae; D_5__Variibacter; D_6__uncultured alpha proteobacterium	0,002421	0,003361	90,54	6	10,9
D_0__Bacteria; D_1__Proteobacteria; D_2__Epsilonproteobacteria; D_3__Campylobacterales; D_4__Helicobacteraceae; D_5__Sulfuricurvum; D_6__uncultured bacterium	0,002418	0,003357	90,54	4,75	0,375
D_0__Bacteria; D_1__Proteobacteria; D_2__Epsilonproteobacteria; D_3__Campylobacterales; D_4__Helicobacteraceae; D_5__Sulfurimonas; D_6__uncultured bacterium	0,002415	0,003353	90,54	3,75	4,88
D_0__Bacteria; D_1__Microgenomates; D_2__Candidatus Shapirobacteria; D_3__uncultured bacterium; D_4__uncultured bacterium; D_5__uncultured bacterium; D_6__uncultured bacterium	0,002414	0,003352	90,55	0,25	8,88
D_0__Bacteria; D_1__Parcubacteria; D_2__Candidatus Falkowbacteria; D_3__uncultured Parcubacteria group bacterium; D_4__uncultured Parcubacteria group bacterium; D_5__uncultured Parcubacteria group bacterium; D_6__uncultured Parcubacteria group bacterium	0,002407	0,003342	90,55	0,25	9
D_0__Bacteria; D_1__Firmicutes; D_2__Clostridia; D_3__Clostridiales; D_4__Clostridiaceae 1; D_5__Clostridium sensu stricto 13; D_6__uncultured bacterium	0,0024	0,003332	90,55	2,25	7
D_0__Bacteria; D_1__Proteobacteria; D_2__Deltaproteobacteria; D_3__Oligoflexales; D_4__0319-6G20	0,0024	0,003332	90,56	0,25	4,63
D_0__Bacteria; D_1__Bacteroidetes; D_2__Bacteroidia; D_3__Bacteroidales; D_4__Porphyromonadaceae; D_5__Paludibacter; Ambiguous_taxa	0,002398	0,003329	90,56	6	4,88
D_0__Bacteria; D_1__Proteobacteria; D_2__Deltaproteobacteria; D_3__Desulfovibrionales; D_4__Desulfovibrionaceae; D_5__Desulfovibrio; Ambiguous_taxa	0,002398	0,003329	90,56	4,75	0,125
D_0__Bacteria; D_1__Acidobacteria; D_2__Holophagae; D_3__Holophagales; D_4__Holophagaceae	0,002393	0,003323	90,57	1	5,88
D_0__Bacteria; D_1__Elusimicrobia; D_2__Elusimicrobia; D_3__Lineage IV; D_4__uncultured bacterium; D_5__uncultured bacterium; D_6__uncultured bacterium	0,002389	0,003317	90,57	3,5	5,5
D_0__Bacteria; D_1__Bacteroidetes; D_2__Cytophagia; D_3__Cytophagales; D_4__Flammeovirgaceae; D_5__Tunicatimonas	0,002389	0,003317	90,57	4,75	0
D_0__Bacteria; D_1__Acidobacteria; D_2__Subgroup 2; D_3__uncultured bacterium; D_4__uncultured bacterium; D_5__uncultured bacterium; D_6__uncultured bacterium	0,002387	0,003314	90,58	1,75	7,38
D_0__Bacteria; D_1__Proteobacteria; D_2__Deltaproteobacteria; D_3__Sva0485	0,002386	0,003313	90,58	4,5	0,375
D_0__Bacteria; D_1__Actinobacteria; D_2__Acidimicrobiia; D_3__Acidimicrobiales; D_4__uncultured	0,002386	0,003313	90,58	11	12,9
D_0__Bacteria; D_1__Chlamydiae; D_2__Chlamydiae; D_3__Chlamydiales; D_4__Simkaniaceae	0,002385	0,003311	90,59	0,5	3,88
D_0__Bacteria; D_1__Proteobacteria; D_2__Betaproteobacteria; D_3__Hydrogenophilales; D_4__Hydrogenophilaceae; D_5__uncultured; D_6__uncultured bacterium	0,002384	0,00331	90,59	1,75	5,5
D_0__Bacteria; D_1__Gemmatimonadetes; D_2__Gemmatimonadetes; D_3__Gemmatimonadales; D_4__Gemmatimonadaceae; D_5__uncultured	0,002384	0,00331	90,59	9	6,25
D_0__Bacteria; D_1__Bacteroidetes; D_2__WCHB1-32; D_3__uncultured bacterium; D_4__uncultured bacterium; D_5__uncultured bacterium; D_6__uncultured bacterium	0,002384	0,003309	90,6	5	6,88
D_0__Bacteria; D_1__Proteobacteria; D_2__Betaproteobacteria; D_3__Nitrosomonadales; D_4__Gallionellaceae; D_5__Gallionella	0,002383	0,003309	90,6	4,25	5,38
D_0__Bacteria; D_1__Chloroflexi; D_2__Dehalococcoidia; D_3__vadinBA26; D_4__uncultured bacterium; D_5__uncultured bacterium; D_6__uncultured bacterium	0,002381	0,003307	90,6	4,75	0
D_0__Bacteria; D_1__Proteobacteria; D_2__Alphaproteobacteria; D_3__Rhodobacterales; D_4__Rhodobacteraceae; D_5__Paracoccus; Ambiguous_taxa	0,00238	0,003304	90,61	4,75	0,25
D_0__Bacteria; D_1__Proteobacteria; D_2__Betaproteobacteria; D_3__Rhodocyclales; D_4__Rhodocyclaceae; D_5__Denitratisoma; D_6__uncultured bacterium	0,002379	0,003303	90,61	4,75	4
D_0__Bacteria; D_1__Chloroflexi; D_2__Dehalococcoidia	0,002374	0,003296	90,61	4,25	0,125
D_0__Bacteria; D_1__Chloroflexi; D_2__KD4-96; D_3__uncultured bacterium; D_4__uncultured bacterium; D_5__uncultured bacterium; D_6__uncultured bacterium	0,002371	0,003292	90,62	0,75	5,38
D_0__Bacteria; D_1__Proteobacteria; D_2__Betaproteobacteria; D_3__Burkholderiales; D_4__Oxalobacteraceae; D_5__Undibacterium; Ambiguous_taxa	0,00237	0,00329	90,62	0,5	4,25
D_0__Bacteria; D_1__Cyanobacteria; D_2__Cyanobacteria; D_3__SubsectionIII; D_4__FamilyI; Ambiguous_taxa; Ambiguous_taxa	0,002368	0,003288	90,62	0	10
D_0__Bacteria; D_1__Firmicutes; D_2__Bacilli; D_3__Bacillales; D_4__Bacillaceae; D_5__Bacillus	0,002366	0,003285	90,63	7,5	9,25
D_0__Bacteria; D_1__Acidobacteria; D_2__Holophagae; D_3__Holophagales; D_4__Holophagaceae; D_5__uncultured	0,00236	0,003277	90,63	0,5	4,88
D_0__Bacteria; D_1__Firmicutes; D_2__Clostridia; D_3__Clostridiales; D_4__Ruminococcaceae; D_5__uncultured	0,002359	0,003275	90,63	8,5	8,25
D_0__Bacteria; D_1__Proteobacteria; D_2__Alphaproteobacteria; D_3__Sphingomonadales; D_4__Sphingomonadaceae; D_5__Novosphingobium	0,002358	0,003274	90,64	0	4,75
D_0__Archaea; D_1__Euryarchaeota; D_2__Methanomicrobia; D_3__Methanocellales; D_4__Methanocellaceae; D_5__Methanocella	0,002357	0,003272	90,64	4,5	0,125
D_0__Bacteria; D_1__Acidobacteria; D_2__Acidobacteria; D_3__Acidobacteriales; D_4__Acidobacteriaceae (Subgroup 1); D_5__uncultured; D_6__uncultured bacterium	0,002345	0,003255	90,64	0	4,38
D_0__Bacteria; D_1__Proteobacteria; D_2__Alphaproteobacteria; D_3__Rhizobiales; D_4__Hyphomicrobiaceae; D_5__Hyphomicrobium; D_6__uncultured bacterium	0,002342	0,003252	90,65	0,5	9
D_0__Bacteria; D_1__Parcubacteria; D_2__uncultured bacterium; D_3__uncultured bacterium; D_4__uncultured bacterium; D_5__uncultured bacterium; D_6__uncultured bacterium	0,002342	0,003252	90,65	0	4
D_0__Bacteria; D_1__Proteobacteria; D_2__Gammaproteobacteria; D_3__Enterobacteriales; D_4__Enterobacteriaceae	0,002341	0,003251	90,65	0,5	7,13
D_0__Archaea; D_1__Thaumarchaeota; D_2__FHMa11 terrestrial group; D_3__uncultured archaeon; D_4__uncultured archaeon; D_5__uncultured archaeon; D_6__uncultured archaeon	0,002341	0,003251	90,66	0	7
D_0__Bacteria; D_1__Spirochaetae; D_2__Spirochaetes; D_3__Spirochaetales; D_4__Spirochaetaceae; D_5__uncultured; Ambiguous_taxa	0,002341	0,00325	90,66	4,5	0,5
D_0__Bacteria; D_1__Proteobacteria; D_2__Betaproteobacteria; D_3__Nitrosomonadales; D_4__Gallionellaceae	0,002339	0,003248	90,66	0,25	4,25
D_0__Bacteria; D_1__Bacteroidetes; D_2__Sphingobacteriia; D_3__Sphingobacteriales; D_4__Chitinophagaceae; D_5__Sediminibacterium	0,002337	0,003245	90,67	0	8,38
D_0__Bacteria; D_1__Actinobacteria; D_2__Actinobacteria; D_3__Propionibacteriales; D_4__Nocardioidaceae; D_5__Nocardioides; D_6__uncultured bacterium	0,002335	0,003242	90,67	3,75	4,5
D_0__Bacteria; D_1__Proteobacteria; D_2__Alphaproteobacteria; D_3__Rhizobiales; D_4__Methylobacteriaceae; D_5__Methylobacterium	0,002335	0,003242	90,67	1,5	7,63
D_0__Bacteria; D_1__Bacteroidetes; D_2__Sphingobacteriia; D_3__Sphingobacteriales	0,002335	0,003242	90,68	0	8,63
D_0__Bacteria; D_1__Acidobacteria; D_2__Subgroup 6; Ambiguous_taxa; Ambiguous_taxa; Ambiguous_taxa; Ambiguous_taxa	0,002331	0,003237	90,68	5,25	1,5
D_0__Bacteria; D_1__Chloroflexi; D_2__SJA-68; D_3__uncultured bacterium; D_4__uncultured bacterium; D_5__uncultured bacterium; D_6__uncultured bacterium	0,002331	0,003237	90,68	4,25	0,125
D_0__Bacteria; D_1__Acidobacteria; D_2__Subgroup 15; D_3__uncultured bacterium; D_4__uncultured bacterium; D_5__uncultured bacterium; D_6__uncultured bacterium	0,00233	0,003235	90,69	0,25	5
D_0__Bacteria; D_1__Elusimicrobia; D_2__Elusimicrobia; D_3__Rs-M47; D_4__uncultured bacterium; D_5__uncultured bacterium; D_6__uncultured bacterium	0,00233	0,003235	90,69	4,25	0,375
D_0__Bacteria; D_1__Planctomycetes; D_2__Planctomycetacia; D_3__Planctomycetales; D_4__Planctomycetaceae; D_5__uncultured; D_6__uncultured planctomycete	0,002329	0,003233	90,69	5	10,5
D_0__Bacteria; D_1__Proteobacteria; D_2__Alphaproteobacteria; D_3__Rhizobiales; D_4__uncultured; Ambiguous_taxa; Ambiguous_taxa	0,002328	0,003233	90,69	3	7,88
D_0__Bacteria; D_1__Chloroflexi; D_2__Dehalococcoidia; D_3__GIF3; D_4__uncultured bacterium; D_5__uncultured bacterium; D_6__uncultured bacterium	0,002326	0,003229	90,7	4,5	0,125
D_0__Bacteria; D_1__Atribacteria; D_2__uncultured bacterium; D_3__uncultured bacterium; D_4__uncultured bacterium; D_5__uncultured bacterium; D_6__uncultured bacterium	0,002325	0,003228	90,7	4,5	0
D_0__Bacteria; D_1__Bacteroidetes; D_2__Sphingobacteriia; D_3__Sphingobacteriales; D_4__NS11-12 marine group; D_5__uncultured bacterium; D_6__uncultured bacterium	0,002324	0,003227	90,7	0,5	7,38
D_0__Bacteria; D_1__Gracilibacteria; D_2__uncultured bacterium; D_3__uncultured bacterium; D_4__uncultured bacterium; D_5__uncultured bacterium; D_6__uncultured bacterium	0,002324	0,003227	90,71	4,5	0,25
D_0__Bacteria; D_1__Actinobacteria; D_2__Actinobacteria; D_3__Micrococcales; D_4__Micrococcaceae; D_5__Arthrobacter	0,002323	0,003225	90,71	5,25	3,75
D_0__Bacteria; D_1__Ignavibacteriae; D_2__Ignavibacteria; D_3__Ignavibacteriales; D_4__IheB3-7; D_5__uncultured bacterium; D_6__uncultured bacterium	0,002323	0,003225	90,71	4,75	0,25
D_0__Bacteria; D_1__Proteobacteria; D_2__Gammaproteobacteria; D_3__Xanthomonadales; D_4__Xanthomonadaceae; D_5__Rhodanobacter	0,002323	0,003225	90,72	0,5	7,38
D_0__Bacteria; D_1__Elusimicrobia; D_2__Elusimicrobia; D_3__Lineage IV	0,002314	0,003214	90,72	0,25	4,13
D_0__Bacteria; D_1__Planctomycetes; D_2__Planctomycetacia; D_3__Planctomycetales; D_4__Planctomycetaceae	0,002311	0,003209	90,72	1,75	5,75
D_0__Bacteria; D_1__Firmicutes; D_2__Clostridia; D_3__Clostridiales	0,002304	0,003199	90,73	4	9
D_0__Bacteria; D_1__Firmicutes; D_2__Clostridia; D_3__Clostridiales; D_4__Ruminococcaceae; D_5__uncultured; D_6__uncultured bacterium	0,002303	0,003198	90,73	5	9,13
D_0__Bacteria; D_1__Actinobacteria; D_2__Thermoleophilia; D_3__Gaiellales; D_4__uncultured; D_5__uncultured bacterium; D_6__uncultured bacterium	0,002303	0,003198	90,73	7,25	5,5
D_0__Bacteria; D_1__Nitrospirae; D_2__Nitrospira; D_3__Nitrospirales; D_4__Nitrospiraceae; D_5__uncultured; D_6__uncultured bacterium	0,002303	0,003197	90,74	0,25	3,88
D_0__Bacteria; D_1__Actinobacteria; D_2__Acidimicrobiia; D_3__Acidimicrobiales; D_4__uncultured	0,002302	0,003196	90,74	6	1,63
D_0__Bacteria; D_1__SR1 (Absconditabacteria)	0,0023	0,003194	90,74	3	6,25
D_0__Bacteria; D_1__Fibrobacteres; D_2__Fibrobacteria; D_3__Fibrobacterales; D_4__Fibrobacteraceae; D_5__uncultured; D_6__uncultured bacterium	0,002297	0,003189	90,75	8,75	6,75
D_0__Bacteria; D_1__Parcubacteria; D_2__Candidatus Moranbacteria; D_3__uncultured bacterium; D_4__uncultured bacterium; D_5__uncultured bacterium; D_6__uncultured bacterium	0,002297	0,003189	90,75	1,25	5,75
D_0__Bacteria; D_1__Proteobacteria; D_2__Betaproteobacteria; D_3__Nitrosomonadales; D_4__Gallionellaceae; D_5__Sideroxydans	0,002293	0,003184	90,75	0,5	8,38
D_0__Bacteria; D_1__Parcubacteria; D_2__Candidatus Magasanikbacteria; D_3__uncultured bacterium; D_4__uncultured bacterium; D_5__uncultured bacterium; D_6__uncultured bacterium	0,002287	0,003175	90,76	0	6,75
D_0__Bacteria; D_1__Proteobacteria; D_2__Epsilonproteobacteria; D_3__Campylobacterales; D_4__Helicobacteraceae; D_5__Sulfuricurvum; Ambiguous_taxa	0,002284	0,003172	90,76	0,25	3,75
D_0__Bacteria; D_1__Proteobacteria; D_2__Deltaproteobacteria; D_3__Oligoflexales; D_4__0319-6G20; D_5__uncultured bacterium; D_6__uncultured bacterium	0,002284	0,003171	90,76	6	2,25
D_0__Bacteria; D_1__Parcubacteria; D_2__Candidatus Azambacteria; D_3__uncultured bacterium; D_4__uncultured bacterium; D_5__uncultured bacterium; D_6__uncultured bacterium	0,002283	0,00317	90,77	0,25	4,13
D_0__Bacteria; D_1__Bacteroidetes; D_2__Sphingobacteriia; D_3__Sphingobacteriales; D_4__Chitinophagaceae; D_5__Parafilimonas	0,002281	0,003167	90,77	0	4,25
D_0__Bacteria; D_1__Proteobacteria; D_2__Gammaproteobacteria; D_3__Xanthomonadales; D_4__Xanthomonadales Incertae Sedis; D_5__uncultured	0,002279	0,003165	90,77	8	4,25
D_0__Bacteria; D_1__Proteobacteria; D_2__Deltaproteobacteria; D_3__Syntrophobacterales; D_4__Syntrophobacteraceae	0,002278	0,003162	90,77	6	2,38
D_0__Bacteria; D_1__Bacteroidetes; D_2__Bacteroidetes vadinHA17	0,002276	0,003161	90,78	7,5	7,5
D_0__Archaea; D_1__Thaumarchaeota; D_2__Soil Crenarchaeotic Group(SCG)	0,002274	0,003158	90,78	5,5	3
D_0__Bacteria; D_1__Proteobacteria; D_2__Gammaproteobacteria; D_3__Xanthomonadales; D_4__uncultured	0,002272	0,003154	90,78	0,75	6,13
D_0__Bacteria; D_1__Parcubacteria; D_2__uncultured bacterium; D_3__uncultured bacterium; D_4__uncultured bacterium; D_5__uncultured bacterium; D_6__uncultured bacterium	0,002271	0,003154	90,79	0	3,88
D_0__Bacteria; D_1__Chloroflexi; D_2__KD4-96; D_3__uncultured bacterium; D_4__uncultured bacterium; D_5__uncultured bacterium; D_6__uncultured bacterium	0,002271	0,003154	90,79	5,25	8,13
D_0__Bacteria; D_1__Parcubacteria; D_2__uncultured bacterium; D_3__uncultured bacterium; D_4__uncultured bacterium; D_5__uncultured bacterium; D_6__uncultured bacterium	0,002268	0,003148	90,79	0	4
D_0__Bacteria; D_1__Acidobacteria; D_2__Subgroup 6; D_3__uncultured bacterium; D_4__uncultured bacterium; D_5__uncultured bacterium; D_6__uncultured bacterium	0,002267	0,003148	90,8	5,5	10,1
D_0__Bacteria; D_1__Actinobacteria; D_2__Actinobacteria; D_3__Micrococcales; D_4__Bogoriellaceae; D_5__Georgenia; Ambiguous_taxa	0,002267	0,003147	90,8	4,25	2,63
D_0__Bacteria; D_1__CPR2	0,002264	0,003143	90,8	3,75	4,5
D_0__Bacteria; D_1__Parcubacteria; D_2__Candidatus Azambacteria; D_3__uncultured bacterium; D_4__uncultured bacterium; D_5__uncultured bacterium; D_6__uncultured bacterium	0,002262	0,003141	90,81	0,75	4,13
D_0__Bacteria; D_1__Proteobacteria; D_2__Gammaproteobacteria; D_3__Xanthomonadales; D_4__JTB255 marine benthic group; Ambiguous_taxa; Ambiguous_taxa	0,00226	0,003138	90,81	5,75	2,5
D_0__Bacteria; D_1__Proteobacteria; D_2__Epsilonproteobacteria; D_3__Campylobacterales; D_4__Helicobacteraceae; D_5__Sulfuricurvum	0,00226	0,003138	90,81	5,75	2,88
D_0__Archaea; D_1__Thaumarchaeota; D_2__FHMa11 terrestrial group; D_3__uncultured archaeon; D_4__uncultured archaeon; D_5__uncultured archaeon; D_6__uncultured archaeon	0,002259	0,003136	90,82	3,25	4
D_0__Bacteria; D_1__Parcubacteria; D_2__Candidatus Azambacteria; D_3__uncultured bacterium; D_4__uncultured bacterium; D_5__uncultured bacterium; D_6__uncultured bacterium	0,002257	0,003133	90,82	0	4
D_0__Bacteria; D_1__Firmicutes; D_2__Bacilli; D_3__Bacillales; D_4__Paenibacillaceae; D_5__Paenibacillus	0,002255	0,00313	90,82	4,5	6,75
D_0__Bacteria; D_1__SR1 (Absconditabacteria); Ambiguous_taxa; Ambiguous_taxa; Ambiguous_taxa; Ambiguous_taxa; Ambiguous_taxa	0,002251	0,003126	90,83	1	6,88
D_0__Bacteria; D_1__Acidobacteria; D_2__Acidobacteria; D_3__Acidobacteriales; D_4__Acidobacteriaceae (Subgroup 1); D_5__uncultured; D_6__uncultured bacterium	0,002251	0,003126	90,83	0	4,88
D_0__Bacteria; D_1__Proteobacteria; D_2__Betaproteobacteria; D_3__Burkholderiales; D_4__Comamonadaceae	0,00225	0,003123	90,83	0,5	4,38
D_0__Bacteria; D_1__Chloroflexi; D_2__Dehalococcoidia; D_3__GIF3; D_4__uncultured bacterium; D_5__uncultured bacterium; D_6__uncultured bacterium	0,002246	0,003119	90,83	4,25	0
D_0__Bacteria; D_1__Acidobacteria; D_2__Acidobacteria; D_3__Acidobacteriales; D_4__Acidobacteriaceae (Subgroup 1)	0,002246	0,003118	90,84	0,5	5,63
D_0__Bacteria; D_1__Acidobacteria; D_2__Subgroup 17	0,002244	0,003116	90,84	5,25	6,88
D_0__Bacteria; D_1__Proteobacteria; D_2__Betaproteobacteria; D_3__Burkholderiales; D_4__Comamonadaceae	0,002244	0,003115	90,84	0,25	4,5
D_0__Bacteria; D_1__Firmicutes; D_2__Clostridia; D_3__Clostridiales; D_4__Peptococcaceae; D_5__Pelotomaculum; D_6__uncultured bacterium	0,002243	0,003114	90,85	4,5	1,75
D_0__Bacteria; D_1__TM6 (Dependentiae); D_2__uncultured bacterium; D_3__uncultured bacterium; D_4__uncultured bacterium; D_5__uncultured bacterium; D_6__uncultured bacterium	0,002242	0,003113	90,85	0,5	4,5
D_0__Bacteria; D_1__Proteobacteria; D_2__Gammaproteobacteria; D_3__Alteromonadales; D_4__Shewanellaceae; D_5__Shewanella	0,002242	0,003113	90,85	0,75	6,13
D_0__Bacteria; D_1__Chloroflexi; D_2__Dehalococcoidia; D_3__vadinBA26; D_4__uncultured bacterium; D_5__uncultured bacterium; D_6__uncultured bacterium	0,002239	0,003108	90,86	4,5	0,125
D_0__Bacteria; D_1__Actinobacteria; D_2__Actinobacteria; D_3__Micrococcales; D_4__Micrococcaceae; D_5__Pseudarthrobacter	0,002235	0,003104	90,86	0,5	4,13
D_0__Bacteria; D_1__Verrucomicrobia; D_2__OPB35 soil group; D_3__uncultured bacterium; D_4__uncultured bacterium; D_5__uncultured bacterium; D_6__uncultured bacterium	0,002233	0,003101	90,86	3,75	5,25
D_0__Bacteria; D_1__Chloroflexi; D_2__Dehalococcoidia; D_3__Dehalococcoidales; D_4__uncultured; D_5__uncultured bacterium; D_6__uncultured bacterium	0,002231	0,003098	90,87	4,25	0,5
D_0__Bacteria; D_1__Proteobacteria; D_2__Epsilonproteobacteria; D_3__Campylobacterales; D_4__Campylobacteraceae; D_5__Sulfurospirillum; Ambiguous_taxa	0,002224	0,003088	90,87	4,25	0,25
D_0__Bacteria; D_1__Firmicutes; D_2__Clostridia; D_3__Clostridiales; D_4__Peptococcaceae; D_5__Desulfosporosinus; D_6__uncultured bacterium	0,002224	0,003088	90,87	5,5	2,13
D_0__Bacteria; D_1__Actinobacteria; D_2__Actinobacteria; D_3__Propionibacteriales; D_4__Nocardioidaceae; D_5__Nocardioides; D_6__uncultured bacterium	0,002222	0,003085	90,87	3,75	8,13
D_0__Bacteria; D_1__Bacteroidetes; D_2__Bacteroidia; D_3__Bacteroidales; D_4__Porphyromonadaceae; D_5__Paludibacter; D_6__uncultured bacterium	0,002221	0,003084	90,88	0,75	4,25
D_0__Bacteria; D_1__Nitrospirae; D_2__Nitrospira; D_3__Nitrospirales; D_4__FW13; D_5__uncultured bacterium; D_6__uncultured bacterium	0,002221	0,003084	90,88	3,25	3,5
D_0__Bacteria; D_1__Firmicutes; D_2__Clostridia; D_3__Halanaerobiales; D_4__P9X2b7H03; D_5__uncultured bacterium; D_6__uncultured bacterium	0,002218	0,00308	90,88	4,5	0,5
D_0__Bacteria; D_1__Actinobacteria; D_2__Actinobacteria; D_3__Frankiales; D_4__uncultured; Ambiguous_taxa; Ambiguous_taxa	0,002218	0,00308	90,89	8,5	8,5
D_0__Bacteria; D_1__Proteobacteria; D_2__Betaproteobacteria; D_3__Nitrosomonadales; D_4__Gallionellaceae; D_5__Gallionella	0,002217	0,003078	90,89	0,75	4,38
D_0__Bacteria; D_1__Verrucomicrobia; D_2__OPB35 soil group; Ambiguous_taxa; Ambiguous_taxa; Ambiguous_taxa; Ambiguous_taxa	0,002215	0,003076	90,89	0,5	4,5
D_0__Bacteria; D_1__Microgenomates; D_2__Candidatus Woesebacteria	0,002215	0,003075	90,9	0	7,5
D_0__Bacteria; D_1__Proteobacteria; D_2__Betaproteobacteria; D_3__Nitrosomonadales; D_4__Gallionellaceae; D_5__Sideroxydans	0,002214	0,003075	90,9	0	7,13
D_0__Bacteria; D_1__Deinococcus-Thermus; D_2__Deinococci; D_3__Deinococcales; D_4__Trueperaceae; D_5__Truepera; D_6__uncultured bacterium	0,002213	0,003073	90,9	0	8,75
D_0__Bacteria; D_1__Proteobacteria; D_2__Betaproteobacteria; D_3__Nitrosomonadales; D_4__Gallionellaceae; D_5__Sideroxydans; D_6__uncultured bacterium	0,002209	0,003067	90,91	0,75	4,75
D_0__Bacteria; D_1__Firmicutes; D_2__Clostridia; D_3__Clostridiales; D_4__Ruminococcaceae; D_5__Ethanoligenens	0,002208	0,003066	90,91	5	6,13
D_0__Bacteria; D_1__Firmicutes; D_2__Clostridia; D_3__Clostridiales; D_4__Gracilibacteraceae; D_5__Lutispora; D_6__uncultured bacterium	0,002204	0,00306	90,91	7,5	4,75
D_0__Bacteria; D_1__Proteobacteria; D_2__Betaproteobacteria; D_3__Rhodocyclales; D_4__Rhodocyclaceae	0,002202	0,003057	90,91	4,25	0,625
D_0__Bacteria; D_1__Gemmatimonadetes; D_2__Gemmatimonadetes; D_3__Gemmatimonadales; D_4__Gemmatimonadaceae; D_5__uncultured; Ambiguous_taxa	0,002199	0,003054	90,92	3,75	5,13
D_0__Bacteria; D_1__Gemmatimonadetes; D_2__Gemmatimonadetes; D_3__Gemmatimonadales; D_4__Gemmatimonadaceae; D_5__uncultured; D_6__uncultured bacterium	0,002198	0,003052	90,92	3,5	7
D_0__Archaea; D_1__Aenigmarchaeota; D_2__Deep Sea Euryarchaeotic Group(DSEG); D_3__uncultured archaeon; D_4__uncultured archaeon; D_5__uncultured archaeon; D_6__uncultured archaeon	0,002196	0,003049	90,92	0,25	8,75
D_0__Bacteria; D_1__Proteobacteria; D_2__Betaproteobacteria; D_3__Nitrosomonadales; D_4__Gallionellaceae; D_5__Sideroxydans; Ambiguous_taxa	0,002192	0,003044	90,93	0,5	5
D_0__Bacteria; D_1__Chloroflexi; D_2__Caldilineae; D_3__Caldilineales; D_4__Caldilineaceae; D_5__uncultured; D_6__uncultured bacterium	0,002192	0,003043	90,93	5,5	6,25
D_0__Bacteria; D_1__Acidobacteria; D_2__Acidobacteria; D_3__Acidobacteriales; D_4__Acidobacteriaceae (Subgroup 1)	0,00219	0,003041	90,93	0	5,75
D_0__Bacteria; D_1__Chloroflexi; D_2__Dehalococcoidia; D_3__GIF3; D_4__uncultured bacterium; D_5__uncultured bacterium; D_6__uncultured bacterium	0,00219	0,00304	90,94	4	0
D_0__Bacteria; D_1__Chloroflexi; D_2__Ktedonobacteria; D_3__Ktedonobacterales; D_4__Thermosporotrichaceae; D_5__uncultured; D_6__uncultured bacterium	0,002187	0,003036	90,94	0,25	6,13
D_0__Bacteria; D_1__Proteobacteria; D_2__Deltaproteobacteria; D_3__Oligoflexales; D_4__0319-6G20	0,002185	0,003033	90,94	0,25	8,38
D_0__Bacteria; D_1__Proteobacteria; D_2__Betaproteobacteria; D_3__Burkholderiales; D_4__Burkholderiaceae; D_5__Burkholderia-Paraburkholderia; D_6__Burkholderia multivorans	0,002184	0,003032	90,95	0,25	4,13
D_0__Bacteria; D_1__Lentisphaerae; D_2__Lentisphaeria; D_3__Victivallales; D_4__vadinBE97	0,002175	0,00302	90,95	4,25	0,375
D_0__Bacteria; D_1__Proteobacteria; D_2__Betaproteobacteria; D_3__Burkholderiales; D_4__Burkholderiaceae; D_5__Burkholderia-Paraburkholderia; Ambiguous_taxa	0,002172	0,003016	90,95	0,5	7,13
D_0__Bacteria; D_1__Bacteroidetes; D_2__Bacteroidia; D_3__Bacteroidales; D_4__Porphyromonadaceae; D_5__Paludibacter; D_6__uncultured bacterium	0,002172	0,003016	90,95	3,5	3,38
D_0__Bacteria; D_1__Proteobacteria; D_2__Alphaproteobacteria; D_3__Rhizobiales; D_4__Rhizobiaceae; D_5__Rhizobium; D_6__uncultured bacterium	0,002164	0,003005	90,96	1,5	6,75
D_0__Bacteria; D_1__Acidobacteria; D_2__Acidobacteria; D_3__Acidobacteriales; D_4__Acidobacteriaceae (Subgroup 1); D_5__uncultured	0,002164	0,003005	90,96	0,5	4,75
D_0__Bacteria; D_1__Actinobacteria; D_2__Thermoleophilia; D_3__Gaiellales; D_4__uncultured; D_5__uncultured bacterium; D_6__uncultured bacterium	0,002158	0,002997	90,96	0,75	5,38
D_0__Bacteria; D_1__Proteobacteria; D_2__Alphaproteobacteria; D_3__Rhizobiales; D_4__KF-JG30-B3; D_5__uncultured bacterium; D_6__uncultured bacterium	0,002158	0,002996	90,97	7,75	7,5
D_0__Bacteria; D_1__Actinobacteria; D_2__Acidimicrobiia; D_3__Acidimicrobiales; D_4__uncultured	0,002155	0,002992	90,97	3,5	4,75
D_0__Bacteria; D_1__Proteobacteria; D_2__Epsilonproteobacteria; D_3__Campylobacterales; D_4__Helicobacteraceae; D_5__Sulfurimonas; D_6__uncultured bacterium	0,002155	0,002992	90,97	2,75	5,38
D_0__Bacteria; D_1__Proteobacteria; D_2__Betaproteobacteria; D_3__Rhodocyclales; D_4__Rhodocyclaceae	0,002154	0,00299	90,98	4,5	0,75
D_0__Bacteria; D_1__Actinobacteria; D_2__Coriobacteriia; D_3__Coriobacteriales; D_4__Coriobacteriaceae; D_5__uncultured; D_6__uncultured bacterium	0,002153	0,002989	90,98	4,5	0,75
D_0__Bacteria; D_1__Proteobacteria; D_2__Gammaproteobacteria; D_3__Pseudomonadales; D_4__Pseudomonadaceae; D_5__Pseudomonas	0,002143	0,002975	90,98	0	6,13
D_0__Bacteria; D_1__Proteobacteria; D_2__Alphaproteobacteria; D_3__Sphingomonadales; D_4__Sphingomonadaceae; D_5__Novosphingobium	0,00214	0,002972	90,98	0,25	6,88
D_0__Bacteria; D_1__Acidobacteria; D_2__Subgroup 6	0,00214	0,002971	90,99	2,75	7,88
D_0__Bacteria; D_1__Chloroflexi; D_2__Dehalococcoidia	0,00214	0,002971	90,99	4,25	0
D_0__Bacteria; D_1__Proteobacteria; D_2__Betaproteobacteria; D_3__Burkholderiales; D_4__Oxalobacteraceae; D_5__Massilia	0,002138	0,002969	90,99	1,25	7,75
D_0__Bacteria; D_1__Acidobacteria; D_2__Acidobacteria; D_3__Acidobacteriales; D_4__Acidobacteriaceae (Subgroup 1); D_5__uncultured; D_6__uncultured bacterium	0,002129	0,002956	91	2,5	4,63
D_0__Bacteria; D_1__Bacteroidetes; D_2__Sphingobacteriia; D_3__Sphingobacteriales; D_4__Sphingobacteriaceae; D_5__Pedobacter	0,002128	0,002954	91	2	4
D_0__Bacteria; D_1__Acidobacteria; D_2__Holophagae; D_3__Holophagales; D_4__Holophagaceae; D_5__uncultured	0,002119	0,002942	91	0,5	6,25
D_0__Bacteria; D_1__Proteobacteria; D_2__Betaproteobacteria; D_3__Nitrosomonadales; D_4__Gallionellaceae; D_5__Gallionella; Ambiguous_taxa	0,002116	0,002938	91	2,5	5,75
D_0__Bacteria; D_1__Omnitrophica; D_2__uncultured bacterium; D_3__uncultured bacterium; D_4__uncultured bacterium; D_5__uncultured bacterium; D_6__uncultured bacterium	0,002113	0,002934	91,01	0	3,75
D_0__Bacteria; D_1__Proteobacteria; D_2__Alphaproteobacteria; D_3__Sphingomonadales; D_4__Sphingomonadaceae; D_5__Rhizorhapis; D_6__uncultured bacterium	0,002111	0,002931	91,01	0	7,25
D_0__Bacteria; D_1__Acidobacteria; D_2__Solibacteres; D_3__Solibacterales; D_4__Solibacteraceae (Subgroup 3); D_5__Bryobacter	0,00211	0,00293	91,01	7	6
D_0__Bacteria; D_1__Firmicutes; D_2__Clostridia; D_3__Clostridiales; D_4__Family XIII; D_5__Anaerovorax; Ambiguous_taxa	0,002109	0,002928	91,02	5	4,63
D_0__Bacteria; D_1__Acidobacteria; D_2__Acidobacteria; D_3__Acidobacteriales; D_4__Acidobacteriaceae (Subgroup 1); D_5__uncultured; Ambiguous_taxa	0,002109	0,002928	91,02	0,25	4,25
D_0__Bacteria; D_1__Proteobacteria; D_2__Alphaproteobacteria; D_3__Rhizobiales; D_4__MNG7; D_5__uncultured bacterium; D_6__uncultured bacterium	0,002106	0,002924	91,02	4,25	8,13
D_0__Bacteria; D_1__Proteobacteria; D_2__Deltaproteobacteria; D_3__Sva0485	0,002104	0,002922	91,03	4	0,125
D_0__Bacteria; D_1__Proteobacteria; D_2__Betaproteobacteria; D_3__Burkholderiales; D_4__Comamonadaceae	0,002103	0,002919	91,03	0,75	4,38
D_0__Bacteria; D_1__Chloroflexi; D_2__Dehalococcoidia	0,002097	0,002912	91,03	4,25	0
D_0__Bacteria; D_1__Actinobacteria; D_2__Coriobacteriia; D_3__Coriobacteriales; D_4__Coriobacteriaceae; D_5__uncultured	0,002096	0,00291	91,03	4,75	2,75
D_0__Bacteria; D_1__Candidatus Berkelbacteria; Ambiguous_taxa; Ambiguous_taxa; Ambiguous_taxa; Ambiguous_taxa; Ambiguous_taxa	0,002096	0,00291	91,04	0,5	6,5
D_0__Bacteria; D_1__Chloroflexi; D_2__Dehalococcoidia; D_3__Sh765B-AG-111; D_4__uncultured bacterium; D_5__uncultured bacterium; D_6__uncultured bacterium	0,002096	0,00291	91,04	4,25	0,25
D_0__Bacteria; D_1__Parcubacteria; D_2__Candidatus Azambacteria; D_3__uncultured bacterium; D_4__uncultured bacterium; D_5__uncultured bacterium; D_6__uncultured bacterium	0,002092	0,002905	91,04	0,5	3,88
D_0__Bacteria; D_1__Chloroflexi; D_2__Gitt-GS-136; D_3__uncultured bacterium; D_4__uncultured bacterium; D_5__uncultured bacterium; D_6__uncultured bacterium	0,002091	0,002903	91,05	3,25	7,25
D_0__Bacteria; D_1__Proteobacteria; D_2__Alphaproteobacteria; D_3__Rhodospirillales; D_4__Acetobacteraceae; D_5__Acidiphilium; D_6__uncultured bacterium	0,00209	0,002901	91,05	1,5	4,13
D_0__Bacteria; D_1__Candidatus Berkelbacteria	0,002086	0,002897	91,05	0	8
D_0__Bacteria; D_1__Gemmatimonadetes; D_2__Gemmatimonadetes; D_3__Gemmatimonadales; D_4__Gemmatimonadaceae; D_5__uncultured; D_6__uncultured bacterium	0,002086	0,002896	91,05	0,75	6,88
D_0__Bacteria; D_1__Firmicutes; D_2__Clostridia; D_3__Clostridiales; D_4__Peptococcaceae	0,002085	0,002895	91,06	4,5	0,875
D_0__Bacteria; D_1__Firmicutes; D_2__Bacilli; D_3__Bacillales; D_4__Bacillaceae; D_5__Bacillus	0,002085	0,002895	91,06	5,75	5,75
D_0__Bacteria; D_1__Firmicutes; D_2__Clostridia; D_3__Clostridiales; D_4__Eubacteriaceae; D_5__Acetobacterium; D_6__uncultured bacterium	0,002082	0,002891	91,06	4,25	0,875
D_0__Bacteria; D_1__Saccharibacteria; D_2__uncultured bacterium; D_3__uncultured bacterium; D_4__uncultured bacterium; D_5__uncultured bacterium; D_6__uncultured bacterium	0,002081	0,00289	91,07	4,25	0,25
D_0__Bacteria; D_1__Microgenomates; D_2__uncultured bacterium; D_3__uncultured bacterium; D_4__uncultured bacterium; D_5__uncultured bacterium; D_6__uncultured bacterium	0,002079	0,002886	91,07	0,75	7,75
D_0__Bacteria; D_1__Acidobacteria; D_2__Blastocatellia; D_3__Blastocatellales; D_4__Blastocatellaceae (Subgroup 4); D_5__RB41; D_6__uncultured bacterium	0,002076	0,002883	91,07	2,75	5,25
D_0__Bacteria; D_1__Proteobacteria; D_2__Betaproteobacteria; D_3__Nitrosomonadales; D_4__Nitrosomonadaceae; D_5__uncultured; D_6__uncultured bacterium	0,002074	0,002879	91,07	1	5,5
D_0__Bacteria; D_1__Parcubacteria; D_2__uncultured bacterium; D_3__uncultured bacterium; D_4__uncultured bacterium; D_5__uncultured bacterium; D_6__uncultured bacterium	0,002073	0,002878	91,08	4	0,25
D_0__Bacteria; D_1__Parcubacteria; D_2__Candidatus Azambacteria; D_3__uncultured bacterium; D_4__uncultured bacterium; D_5__uncultured bacterium; D_6__uncultured bacterium	0,002072	0,002876	91,08	0	3,5
D_0__Bacteria; D_1__Proteobacteria; D_2__Deltaproteobacteria; D_3__Desulfobacterales; D_4__Desulfobulbaceae; D_5__Desulfobulbus; D_6__uncultured bacterium	0,00207	0,002874	91,08	2,5	3,5
D_0__Bacteria; D_1__Proteobacteria; D_2__Deltaproteobacteria; D_3__Myxococcales; D_4__Polyangiaceae; D_5__Sorangium; D_6__uncultured bacterium	0,002069	0,002872	91,09	2,25	6,13
D_0__Bacteria; D_1__Firmicutes; D_2__Clostridia; D_3__Clostridiales; D_4__Peptococcaceae	0,002065	0,002867	91,09	4	0,375
D_0__Bacteria; D_1__Cyanobacteria; D_2__Cyanobacteria; D_3__SubsectionIV; D_4__FamilyI; Ambiguous_taxa; Ambiguous_taxa	0,00206	0,002861	91,09	4	0,25
D_0__Bacteria; D_1__Proteobacteria; D_2__Alphaproteobacteria; D_3__Rhodobacterales; D_4__Rhodobacteraceae	0,00206	0,00286	91,09	4	0,5
D_0__Bacteria; D_1__Firmicutes; D_2__Clostridia; D_3__Clostridiales; D_4__Peptococcaceae; D_5__Cryptanaerobacter; D_6__uncultured bacterium	0,002058	0,002858	91,1	4	0,25
D_0__Bacteria; D_1__Proteobacteria; D_2__Alphaproteobacteria; D_3__Sphingomonadales; D_4__Sphingomonadaceae; Ambiguous_taxa; Ambiguous_taxa	0,002057	0,002856	91,1	0,75	8,13
D_0__Bacteria; D_1__Proteobacteria; D_2__Betaproteobacteria; D_3__Nitrosomonadales; D_4__Gallionellaceae; D_5__Gallionella; D_6__uncultured bacterium	0,002055	0,002854	91,1	1,75	5,38
D_0__Bacteria; D_1__Parcubacteria; D_2__uncultured bacterium; D_3__uncultured bacterium; D_4__uncultured bacterium; D_5__uncultured bacterium; D_6__uncultured bacterium	0,002054	0,002852	91,11	4,25	0
D_0__Bacteria; D_1__Proteobacteria; D_2__Alphaproteobacteria; D_3__Sphingomonadales; D_4__Sphingomonadaceae; D_5__Novosphingobium	0,002051	0,002848	91,11	0	3,88
D_0__Bacteria; D_1__Acidobacteria; D_2__Solibacteres; D_3__Solibacterales; D_4__Solibacteraceae (Subgroup 3); D_5__Bryobacter; D_6__uncultured bacterium	0,002043	0,002837	91,11	0	4
D_0__Bacteria; D_1__Acidobacteria; D_2__Acidobacteria; D_3__Acidobacteriales; D_4__Acidobacteriaceae (Subgroup 1); D_5__uncultured; D_6__uncultured bacterium	0,002043	0,002836	91,11	0	4
D_0__Bacteria; D_1__Parcubacteria; D_2__Candidatus Nomurabacteria	0,00204	0,002833	91,12	0,25	6
D_0__Bacteria; D_1__Actinobacteria; D_2__Thermoleophilia; D_3__Solirubrobacterales; D_4__Elev-16S-1332	0,00204	0,002833	91,12	4,75	5,5
D_0__Bacteria; D_1__Proteobacteria; D_2__Alphaproteobacteria; D_3__Rhodospirillales; D_4__Rhodospirillaceae; D_5__uncultured; D_6__uncultured bacterium	0,002038	0,00283	91,12	0,25	4,13
D_0__Bacteria; D_1__Proteobacteria; D_2__Betaproteobacteria; D_3__Nitrosomonadales; D_4__Gallionellaceae; D_5__Gallionella; D_6__uncultured bacterium	0,002038	0,002829	91,13	1	3,75
D_0__Bacteria; D_1__Chloroflexi; D_2__SBR2076; D_3__uncultured bacterium; D_4__uncultured bacterium; D_5__uncultured bacterium; D_6__uncultured bacterium	0,002036	0,002827	91,13	4	0
D_0__Bacteria; D_1__Microgenomates; D_2__Candidatus Woesebacteria	0,002033	0,002822	91,13	0,25	5,13
D_0__Bacteria; D_1__Planctomycetes; D_2__Planctomycetacia; D_3__Planctomycetales; D_4__Planctomycetaceae; D_5__uncultured; D_6__uncultured bacterium	0,002032	0,002822	91,13	4,5	2,88
D_0__Bacteria; D_1__Cyanobacteria; D_2__Cyanobacteria; D_3__SubsectionIV; D_4__FamilyI; Ambiguous_taxa; Ambiguous_taxa	0,002032	0,002821	91,14	1,5	5,13
D_0__Bacteria; D_1__Actinobacteria; D_2__Thermoleophilia; D_3__Gaiellales; D_4__uncultured	0,002032	0,002821	91,14	5,25	3
D_0__Bacteria; D_1__Firmicutes; D_2__Bacilli; D_3__Bacillales; D_4__Bacillaceae; D_5__Bacillus; Ambiguous_taxa	0,00203	0,002818	91,14	4,25	5,38
D_0__Bacteria; D_1__Proteobacteria; D_2__Alphaproteobacteria; D_3__Rhizobiales; D_4__Roseiarcaceae; D_5__Roseiarcus; D_6__uncultured bacterium	0,002027	0,002814	91,15	0,25	4,38
D_0__Bacteria; D_1__Parcubacteria; D_2__Candidatus Azambacteria; D_3__uncultured bacterium; D_4__uncultured bacterium; D_5__uncultured bacterium; D_6__uncultured bacterium	0,002025	0,002812	91,15	0	3,63
D_0__Bacteria; D_1__Bacteroidetes; D_2__Flavobacteriia; D_3__Flavobacteriales; D_4__Cryomorphaceae; D_5__uncultured	0,002025	0,002811	91,15	4	0,625
D_0__Bacteria; D_1__Cyanobacteria; D_2__ML635J-21	0,002025	0,002811	91,15	4	0
D_0__Bacteria; D_1__Candidatus Berkelbacteria; D_2__uncultured bacterium; D_3__uncultured bacterium; D_4__uncultured bacterium; D_5__uncultured bacterium; D_6__uncultured bacterium	0,002024	0,002811	91,16	0,25	7,38
D_0__Bacteria; D_1__Proteobacteria; D_2__Deltaproteobacteria; D_3__Desulfurellales; D_4__Desulfurellaceae; D_5__H16	0,002019	0,002804	91,16	0,25	4,13
D_0__Bacteria; D_1__Proteobacteria; D_2__Betaproteobacteria; D_3__Neisseriales; D_4__Neisseriaceae; D_5__uncultured; D_6__uncultured beta proteobacterium	0,002019	0,002803	91,16	0,25	3,88
D_0__Bacteria; D_1__Acidobacteria; D_2__Subgroup 2; D_3__uncultured bacterium; D_4__uncultured bacterium; D_5__uncultured bacterium; D_6__uncultured bacterium	0,002018	0,002802	91,17	0,75	5,63
D_0__Bacteria; D_1__Parcubacteria; D_2__Candidatus Azambacteria; D_3__uncultured bacterium; D_4__uncultured bacterium; D_5__uncultured bacterium; D_6__uncultured bacterium	0,002016	0,002799	91,17	0	4,25
D_0__Bacteria; D_1__Candidatus Berkelbacteria; D_2__uncultured bacterium; D_3__uncultured bacterium; D_4__uncultured bacterium; D_5__uncultured bacterium; D_6__uncultured bacterium	0,002015	0,002798	91,17	0	4,75
D_0__Bacteria; D_1__Proteobacteria; D_2__Alphaproteobacteria; D_3__Rhodospirillales; D_4__Acetobacteraceae; D_5__Acidocella; D_6__uncultured bacterium	0,002014	0,002796	91,17	0,25	3,75
D_0__Bacteria; D_1__Caldiserica; D_2__Caldisericia; D_3__Caldisericales; D_4__Caldisericaceae; D_5__Caldisericum	0,002014	0,002796	91,18	4,75	4,38
D_0__Bacteria; D_1__Actinobacteria; D_2__Acidimicrobiia; D_3__Acidimicrobiales; D_4__Iamiaceae; D_5__Iamia	0,002011	0,002793	91,18	5,75	9,13
D_0__Bacteria; D_1__Proteobacteria; D_2__Epsilonproteobacteria; D_3__Campylobacterales; D_4__Helicobacteraceae; D_5__Sulfurimonas; D_6__uncultured bacterium	0,002011	0,002792	91,18	0	8,75
D_0__Bacteria; D_1__Actinobacteria; D_2__Acidimicrobiia; D_3__Acidimicrobiales; D_4__uncultured; D_5__uncultured bacterium; D_6__uncultured bacterium	0,002008	0,002788	91,19	3,5	7,25
D_0__Bacteria; D_1__Omnitrophica; D_2__uncultured bacterium; D_3__uncultured bacterium; D_4__uncultured bacterium; D_5__uncultured bacterium; D_6__uncultured bacterium	0,002007	0,002787	91,19	0,25	3,63
D_0__Bacteria; D_1__Proteobacteria; D_2__Deltaproteobacteria; D_3__Bdellovibrionales; D_4__Bacteriovoracaceae; D_5__Peredibacter; D_6__uncultured bacterium	0,002007	0,002787	91,19	6,75	10,5
D_0__Bacteria; D_1__Verrucomicrobia; D_2__Spartobacteria; D_3__Chthoniobacterales; D_4__FukuN18 freshwater group; D_5__uncultured bacterium; D_6__uncultured bacterium	0,002005	0,002784	91,19	0	3,5
D_0__Bacteria; D_1__Actinobacteria; D_2__MB-A2-108; D_3__uncultured bacterium; D_4__uncultured bacterium; D_5__uncultured bacterium; D_6__uncultured bacterium	0,002001	0,002779	91,2	4,5	7,63
D_0__Bacteria; D_1__Proteobacteria; D_2__Deltaproteobacteria; D_3__Syntrophobacterales; D_4__Syntrophobacteraceae; D_5__uncultured; D_6__uncultured bacterium	0,002001	0,002779	91,2	4	1
D_0__Bacteria; D_1__Proteobacteria; D_2__Betaproteobacteria; D_3__Hydrogenophilales; D_4__Hydrogenophilaceae; D_5__Sulfuriferula; D_6__uncultured bacterium	0,002	0,002776	91,2	4	0,375
D_0__Bacteria; D_1__Chloroflexi; D_2__Dehalococcoidia; D_3__GIF3; D_4__uncultured bacterium; D_5__uncultured bacterium; D_6__uncultured bacterium	0,001998	0,002774	91,2	4	0
D_0__Bacteria; D_1__Bacteroidetes; D_2__Bacteroidia; D_3__Bacteroidales; D_4__Prolixibacteraceae; D_5__Prolixibacter; D_6__uncultured bacterium	0,001996	0,002772	91,21	0	5,88
D_0__Bacteria; D_1__Proteobacteria; D_2__Gammaproteobacteria; D_3__Thiotrichales; D_4__Thiotrichaceae; D_5__Thiothrix; D_6__uncultured bacterium	0,001995	0,00277	91,21	4	0,375
D_0__Bacteria; D_1__Actinobacteria; D_2__Actinobacteria; D_3__Frankiales; D_4__Sporichthyaceae	0,001994	0,002768	91,21	6	7,38
D_0__Bacteria; D_1__Proteobacteria; D_2__Alphaproteobacteria; D_3__Rhizobiales; D_4__Hyphomicrobiaceae; D_5__Rhodoplanes; D_6__uncultured bacterium	0,001991	0,002765	91,22	2,5	8
D_0__Bacteria; D_1__Proteobacteria; D_2__Betaproteobacteria; D_3__Hydrogenophilales; D_4__Hydrogenophilaceae; D_5__uncultured	0,001991	0,002764	91,22	0,25	3,63
D_0__Bacteria; D_1__Verrucomicrobia; D_2__OPB35 soil group; Ambiguous_taxa; Ambiguous_taxa; Ambiguous_taxa; Ambiguous_taxa	0,001989	0,002762	91,22	1,75	5,38
D_0__Bacteria; D_1__Acidobacteria; D_2__Acidobacteria; D_3__Acidobacteriales; D_4__Acidobacteriaceae (Subgroup 1); D_5__uncultured	0,001988	0,002761	91,22	1,25	6,13
D_0__Bacteria; D_1__Latescibacteria; D_2__Latescibacteria Incertae Sedis; D_3__Unknown Order; D_4__Unknown Family; D_5__Candidatus Latescibacter; D_6__uncultured bacterium	0,001988	0,00276	91,23	3,75	0
D_0__Bacteria; D_1__Proteobacteria; D_2__Alphaproteobacteria; D_3__Caulobacterales; D_4__Caulobacteraceae; D_5__uncultured	0,001981	0,00275	91,23	0,25	4,38
D_0__Bacteria; D_1__Actinobacteria; D_2__Coriobacteriia; D_3__Coriobacteriales; D_4__Coriobacteriaceae; D_5__uncultured; Ambiguous_taxa	0,001979	0,002748	91,23	5	9
D_0__Bacteria; D_1__Chloroflexi; D_2__KD4-96; D_3__uncultured bacterium; D_4__uncultured bacterium; D_5__uncultured bacterium; D_6__uncultured bacterium	0,001977	0,002745	91,23	2,5	6,63
D_0__Bacteria; D_1__Proteobacteria; D_2__Betaproteobacteria; D_3__Burkholderiales; D_4__Comamonadaceae; D_5__uncultured	0,001976	0,002744	91,24	2,25	6,25
D_0__Bacteria; D_1__Actinobacteria; D_2__Thermoleophilia; D_3__Gaiellales; D_4__uncultured; D_5__uncultured bacterium; D_6__uncultured bacterium	0,001973	0,002739	91,24	2,25	5,38
D_0__Bacteria; D_1__Actinobacteria; D_2__Thermoleophilia; D_3__Gaiellales; D_4__Gaiellaceae; D_5__Gaiella; Ambiguous_taxa	0,001969	0,002734	91,24	7,75	11,4
D_0__Bacteria; D_1__Gemmatimonadetes; D_2__Gemmatimonadetes; D_3__Gemmatimonadales; D_4__Gemmatimonadaceae; D_5__uncultured; D_6__uncultured bacterium	0,001968	0,002733	91,25	4,25	0,625
D_0__Bacteria; D_1__Proteobacteria; D_2__Betaproteobacteria; D_3__Rhodocyclales; D_4__Rhodocyclaceae	0,001968	0,002733	91,25	0,5	4
D_0__Bacteria; D_1__Omnitrophica; D_2__uncultured bacterium; D_3__uncultured bacterium; D_4__uncultured bacterium; D_5__uncultured bacterium; D_6__uncultured bacterium	0,001967	0,002731	91,25	0	3,5
D_0__Bacteria; D_1__Bacteroidetes; D_2__Sphingobacteriia; D_3__Sphingobacteriales; D_4__env.OPS 17; D_5__uncultured bacterium; D_6__uncultured bacterium	0,001966	0,00273	91,25	4,25	4,88
D_0__Bacteria; D_1__Microgenomates; D_2__Candidatus Curtissbacteria; D_3__uncultured bacterium; D_4__uncultured bacterium; D_5__uncultured bacterium; D_6__uncultured bacterium	0,001955	0,002715	91,26	0,5	7,25
D_0__Bacteria; D_1__Verrucomicrobia; D_2__OPB35 soil group; D_3__uncultured bacterium; D_4__uncultured bacterium; D_5__uncultured bacterium; D_6__uncultured bacterium	0,001955	0,002715	91,26	1,25	5,63
D_0__Bacteria; D_1__Proteobacteria; D_2__Alphaproteobacteria; D_3__Sphingomonadales; D_4__Sphingomonadaceae; D_5__Sphingopyxis	0,001955	0,002714	91,26	4	0
D_0__Bacteria; D_1__Acidobacteria; D_2__Holophagae; D_3__Holophagales; D_4__Holophagaceae; D_5__Geothrix	0,001955	0,002714	91,26	0,75	5
D_0__Archaea; D_1__Woesearchaeota (DHVEG-6); D_2__uncultured methanogenic archaeon; D_3__uncultured methanogenic archaeon; D_4__uncultured methanogenic archaeon; D_5__uncultured methanogenic archaeon; D_6__uncultured methanogenic archaeon	0,001954	0,002713	91,27	3,5	1
D_0__Bacteria; D_1__Actinobacteria; D_2__Thermoleophilia; D_3__Solirubrobacterales; D_4__YNPFFP1; D_5__uncultured bacterium; D_6__uncultured bacterium	0,001953	0,002712	91,27	11,5	10
D_0__Bacteria; D_1__Proteobacteria; D_2__Gammaproteobacteria; D_3__Legionellales; D_4__Coxiellaceae; D_5__Rickettsiella; D_6__Candidatus Rickettsiella viridis	0,001952	0,00271	91,27	0	3,63
D_0__Bacteria; D_1__Proteobacteria; D_2__Alphaproteobacteria; D_3__Caulobacterales; D_4__Hyphomonadaceae; D_5__Hirschia; D_6__uncultured bacterium	0,001952	0,00271	91,28	0,5	6,13
D_0__Bacteria; D_1__Actinobacteria; D_2__Thermoleophilia; D_3__Solirubrobacterales; D_4__Patulibacteraceae; D_5__Patulibacter; D_6__uncultured bacterium	0,001949	0,002706	91,28	12,3	10,6
D_0__Bacteria; D_1__Proteobacteria; D_2__Deltaproteobacteria; D_3__Syntrophobacterales; D_4__Syntrophaceae; D_5__Syntrophus	0,001948	0,002705	91,28	4	0,75
D_0__Bacteria; D_1__Gemmatimonadetes; D_2__S0134 terrestrial group; D_3__uncultured bacterium; D_4__uncultured bacterium; D_5__uncultured bacterium; D_6__uncultured bacterium	0,001948	0,002705	91,28	4,5	1,25
D_0__Bacteria; D_1__Chloroflexi; D_2__JG30-KF-CM66; D_3__uncultured bacterium; D_4__uncultured bacterium; D_5__uncultured bacterium; D_6__uncultured bacterium	0,001944	0,002699	91,29	0	6,38
D_0__Bacteria; D_1__Actinobacteria; D_2__OPB41; D_3__uncultured bacterium; D_4__uncultured bacterium; D_5__uncultured bacterium; D_6__uncultured bacterium	0,001941	0,002695	91,29	3,75	0
D_0__Bacteria; D_1__Proteobacteria; D_2__Gammaproteobacteria; D_3__Oceanospirillales; D_4__Oceanospirillaceae; D_5__Pseudohongiella; D_6__uncultured bacterium	0,00194	0,002694	91,29	8	8
D_0__Bacteria; D_1__Chlamydiae; D_2__Chlamydiae; D_3__Chlamydiales; D_4__cvE6; D_5__uncultured bacterium; D_6__uncultured bacterium	0,00194	0,002693	91,29	0,5	3,63
D_0__Bacteria; D_1__Chloroflexi; D_2__Anaerolineae; D_3__Anaerolineales; D_4__Anaerolineaceae	0,001934	0,002685	91,3	4	0
D_0__Bacteria; D_1__Acidobacteria; D_2__Solibacteres; D_3__Solibacterales; D_4__Solibacteraceae (Subgroup 3); D_5__Candidatus Solibacter; Ambiguous_taxa	0,001929	0,002678	91,3	0,75	4,38
D_0__Bacteria; D_1__Actinobacteria; D_2__Acidimicrobiia; D_3__Acidimicrobiales; D_4__Acidimicrobiaceae; D_5__CL500-29 marine group; D_6__uncultured bacterium	0,001928	0,002677	91,3	2,75	6,38
D_0__Bacteria; D_1__Proteobacteria; D_2__Alphaproteobacteria; D_3__Rhodospirillales; D_4__Rhodospirillaceae; D_5__Defluviicoccus; Ambiguous_taxa	0,001928	0,002677	91,31	7,25	4,75
D_0__Bacteria; D_1__Proteobacteria; D_2__Betaproteobacteria	0,001926	0,002675	91,31	4	0,5
D_0__Bacteria; D_1__Verrucomicrobia; D_2__OPB35 soil group; D_3__uncultured bacterium; D_4__uncultured bacterium; D_5__uncultured bacterium; D_6__uncultured bacterium	0,001925	0,002672	91,31	1,75	5,25
D_0__Bacteria; D_1__Bacteroidetes; D_2__Sphingobacteriia; D_3__Sphingobacteriales; D_4__CWT CU03-E12	0,001925	0,002672	91,31	0,25	6,75
D_0__Archaea; D_1__Thaumarchaeota; D_2__South African Gold Mine Gp 1(SAGMCG-1); D_3__uncultured archaeon; D_4__uncultured archaeon; D_5__uncultured archaeon; D_6__uncultured archaeon	0,001923	0,00267	91,32	3,75	1,38
D_0__Bacteria; D_1__Proteobacteria; D_2__Deltaproteobacteria; D_3__Desulfuromonadales; D_4__Geobacteraceae; D_5__Geobacter	0,001923	0,00267	91,32	3	5,25
D_0__Bacteria; D_1__Parcubacteria; D_2__Candidatus Azambacteria; D_3__uncultured bacterium; D_4__uncultured bacterium; D_5__uncultured bacterium; D_6__uncultured bacterium	0,001922	0,002669	91,32	0	3,25
D_0__Bacteria; D_1__Ignavibacteriae; D_2__Ignavibacteria; D_3__Ignavibacteriales; D_4__BSV26; D_5__uncultured bacterium; D_6__uncultured bacterium	0,001921	0,002667	91,32	1	6,38
D_0__Bacteria; D_1__Chloroflexi; D_2__Dehalococcoidia; D_3__vadinBA26; D_4__uncultured bacterium; D_5__uncultured bacterium; D_6__uncultured bacterium	0,001919	0,002665	91,33	3,75	0
D_0__Bacteria; D_1__Elusimicrobia; D_2__Elusimicrobia; D_3__HydGH-Bac75; D_4__uncultured bacterium; D_5__uncultured bacterium; D_6__uncultured bacterium	0,001917	0,002661	91,33	3,75	0
D_0__Bacteria; D_1__Nitrospinae; D_2__Nitrospinia; D_3__Nitrospinales; D_4__Nitrospinaceae; D_5__uncultured	0,001917	0,002661	91,33	3,75	0
D_0__Bacteria; D_1__Actinobacteria; D_2__Thermoleophilia; D_3__Solirubrobacterales; D_4__Solirubrobacteraceae; D_5__Solirubrobacter; D_6__uncultured bacterium	0,001916	0,002661	91,33	5	3,25
D_0__Bacteria; D_1__Nitrospirae; D_2__Nitrospira; D_3__Nitrospirales; D_4__Nitrospiraceae; D_5__uncultured; D_6__uncultured bacterium	0,001916	0,00266	91,34	0,25	3,38
D_0__Bacteria; D_1__Chloroflexi; D_2__Dehalococcoidia; D_3__Sh765B-AG-111; D_4__uncultured bacterium; D_5__uncultured bacterium; D_6__uncultured bacterium	0,001916	0,00266	91,34	3,75	0,125
D_0__Bacteria; D_1__Firmicutes; D_2__Clostridia; D_3__Clostridiales; D_4__Clostridiaceae 1; D_5__Clostridium sensu stricto 9; Ambiguous_taxa	0,001912	0,002654	91,34	0,25	4,25
D_0__Bacteria; D_1__Proteobacteria; D_2__Betaproteobacteria; D_3__Nitrosomonadales; D_4__Gallionellaceae; D_5__Gallionella; Ambiguous_taxa	0,001909	0,00265	91,35	0,5	4,38
D_0__Bacteria; D_1__Parcubacteria; D_2__Candidatus Yanofskybacteria; D_3__uncultured bacterium; D_4__uncultured bacterium; D_5__uncultured bacterium; D_6__uncultured bacterium	0,001908	0,002649	91,35	3,75	0,125
D_0__Bacteria; D_1__Acidobacteria; D_2__Subgroup 6	0,001908	0,002649	91,35	5,75	3,5
D_0__Bacteria; D_1__Proteobacteria; D_2__Betaproteobacteria; D_3__Hydrogenophilales; D_4__Hydrogenophilaceae; D_5__Ferritrophicum; D_6__uncultured bacterium	0,001906	0,002647	91,35	0	6,88
D_0__Bacteria; D_1__Chloroflexi; D_2__Dehalococcoidia; D_3__Sh765B-AG-111; D_4__uncultured bacterium; D_5__uncultured bacterium; D_6__uncultured bacterium	0,001905	0,002645	91,36	3,5	0
D_0__Bacteria; D_1__Proteobacteria; D_2__Betaproteobacteria; D_3__Burkholderiales; D_4__Comamonadaceae	0,001904	0,002644	91,36	0,25	3,88
D_0__Bacteria; D_1__Chloroflexi; D_2__SBR2076; Ambiguous_taxa; Ambiguous_taxa; Ambiguous_taxa; Ambiguous_taxa	0,001904	0,002644	91,36	3,5	5
D_0__Bacteria; D_1__Parcubacteria; D_2__Candidatus Azambacteria; D_3__uncultured bacterium; D_4__uncultured bacterium; D_5__uncultured bacterium; D_6__uncultured bacterium	0,001901	0,002639	91,36	0,25	3,75
D_0__Bacteria; D_1__Acidobacteria; D_2__Holophagae; D_3__Holophagales; D_4__Holophagaceae; D_5__uncultured	0,001901	0,002639	91,37	0,75	5
D_0__Bacteria; D_1__Acidobacteria; D_2__Solibacteres; D_3__Solibacterales; D_4__Solibacteraceae (Subgroup 3); D_5__Bryobacter; D_6__uncultured bacterium	0,0019	0,002637	91,37	3,75	6,75
D_0__Bacteria; D_1__Parcubacteria	0,001898	0,002635	91,37	0	3,25
D_0__Bacteria; D_1__Armatimonadetes; D_2__uncultured; D_3__uncultured bacterium; D_4__uncultured bacterium; D_5__uncultured bacterium; D_6__uncultured bacterium	0,001898	0,002635	91,37	3,75	0,125
D_0__Bacteria; D_1__Proteobacteria; D_2__Betaproteobacteria; D_3__Nitrosomonadales; D_4__Nitrosomonadaceae; D_5__uncultured; D_6__uncultured bacterium	0,001898	0,002635	91,38	1,25	6,63
D_0__Bacteria; D_1__Acidobacteria; D_2__Acidobacteria; D_3__Acidobacteriales; D_4__Acidobacteriaceae (Subgroup 1); D_5__uncultured	0,001897	0,002633	91,38	0	7,25
D_0__Bacteria; D_1__Proteobacteria; D_2__Alphaproteobacteria; D_3__Rhizobiales; D_4__Rhizobiales Incertae Sedis; D_5__Rhizomicrobium; Ambiguous_taxa	0,001896	0,002633	91,38	0,25	4,38
D_0__Bacteria; D_1__Proteobacteria; D_2__Betaproteobacteria	0,001894	0,00263	91,38	0	3,75
D_0__Bacteria; D_1__Actinobacteria; D_2__Actinobacteria; D_3__Micrococcales; D_4__Intrasporangiaceae; D_5__Tetrasphaera	0,001892	0,002627	91,39	9,25	7,75
D_0__Bacteria; D_1__Acidobacteria; D_2__Subgroup 6	0,001891	0,002626	91,39	4,5	1,75
D_0__Bacteria; D_1__Actinobacteria; D_2__Actinobacteria; D_3__Frankiales; D_4__Sporichthyaceae	0,001889	0,002622	91,39	1,25	4,13
D_0__Bacteria; D_1__Actinobacteria; D_2__MB-A2-108; D_3__uncultured bacterium; D_4__uncultured bacterium; D_5__uncultured bacterium; D_6__uncultured bacterium	0,001887	0,00262	91,4	6,5	10,4
D_0__Bacteria; D_1__Chloroflexi; D_2__Dehalococcoidia; D_3__GIF3; D_4__uncultured bacterium; D_5__uncultured bacterium; D_6__uncultured bacterium	0,001884	0,002616	91,4	3,5	0
D_0__Bacteria; D_1__Verrucomicrobia; D_2__Spartobacteria; D_3__Chthoniobacterales; D_4__DA101 soil group	0,00188	0,00261	91,4	2,5	3,5
D_0__Bacteria; D_1__Proteobacteria; D_2__Alphaproteobacteria; D_3__Rhodospirillales; D_4__Rhodospirillaceae; D_5__uncultured; D_6__uncultured bacterium	0,001879	0,002609	91,4	3,25	2,13
D_0__Bacteria; D_1__Acidobacteria; D_2__Acidobacteria; D_3__Acidobacteriales; D_4__Acidobacteriaceae (Subgroup 1); D_5__uncultured; D_6__uncultured bacterium	0,001879	0,002608	91,41	0	3,75
D_0__Bacteria; D_1__Cyanobacteria; D_2__Cyanobacteria; D_3__SubsectionIII; D_4__FamilyI; D_5__uncultured bacterium; D_6__uncultured bacterium	0,001877	0,002606	91,41	0,25	8
D_0__Bacteria; D_1__Firmicutes; D_2__Bacilli; D_3__Bacillales; D_4__Bacillaceae; D_5__Bacillus; Ambiguous_taxa	0,001877	0,002606	91,41	6,25	6,13
D_0__Bacteria; D_1__Actinobacteria; D_2__Acidimicrobiia; D_3__Acidimicrobiales; D_4__uncultured	0,001875	0,002604	91,41	3	6,88
D_0__Bacteria; D_1__Parcubacteria; D_2__Candidatus Nomurabacteria	0,001872	0,002599	91,42	0,5	3,88
D_0__Bacteria; D_1__Chlamydiae; D_2__Chlamydiae; D_3__Chlamydiales; D_4__cvE6	0,001871	0,002598	91,42	0	3,13
D_0__Bacteria; D_1__Parcubacteria; D_2__Candidatus Nomurabacteria	0,001869	0,002595	91,42	0,5	7,75
D_0__Bacteria; D_1__Parcubacteria; D_2__Candidatus Moranbacteria; D_3__uncultured bacterium; D_4__uncultured bacterium; D_5__uncultured bacterium; D_6__uncultured bacterium	0,001869	0,002595	91,42	1	3,63
D_0__Bacteria; D_1__Bacteroidetes; D_2__Sphingobacteriia; D_3__Sphingobacteriales; D_4__Sphingobacteriaceae; D_5__Pedobacter	0,001868	0,002594	91,43	0,25	5,38
D_0__Bacteria; D_1__Parcubacteria; D_2__Candidatus Moranbacteria; D_3__uncultured bacterium; D_4__uncultured bacterium; D_5__uncultured bacterium; D_6__uncultured bacterium	0,001867	0,002592	91,43	1	6
D_0__Bacteria; D_1__Peregrinibacteria; D_2__uncultured bacterium; D_3__uncultured bacterium; D_4__uncultured bacterium; D_5__uncultured bacterium; D_6__uncultured bacterium	0,001867	0,002592	91,43	3,5	0
D_0__Bacteria; D_1__Actinobacteria; D_2__Thermoleophilia; D_3__Solirubrobacterales; D_4__Elev-16S-1332; D_5__uncultured bacterium; D_6__uncultured bacterium	0,001867	0,002592	91,43	6,25	6
D_0__Bacteria; D_1__Parcubacteria; D_2__uncultured bacterium; D_3__uncultured bacterium; D_4__uncultured bacterium; D_5__uncultured bacterium; D_6__uncultured bacterium	0,001865	0,00259	91,44	0,25	3,38
D_0__Bacteria; D_1__Actinobacteria; D_2__Thermoleophilia; D_3__Gaiellales; D_4__uncultured; Ambiguous_taxa; Ambiguous_taxa	0,001865	0,002589	91,44	6,5	6
D_0__Bacteria; D_1__Bacteroidetes; D_2__Bacteroidia; D_3__Bacteroidales; D_4__Porphyromonadaceae; D_5__uncultured; D_6__uncultured soil bacterium	0,001864	0,002588	91,44	2,5	5,63
D_0__Bacteria; D_1__Chloroflexi; D_2__Dehalococcoidia	0,001863	0,002586	91,44	3,5	0
D_0__Bacteria; D_1__Chloroflexi; D_2__KD4-96; D_3__uncultured bacterium; D_4__uncultured bacterium; D_5__uncultured bacterium; D_6__uncultured bacterium	0,001861	0,002583	91,45	3,25	6,88
D_0__Archaea; D_1__Euryarchaeota; D_2__Methanomicrobia; D_3__Methanomicrobiales; D_4__Methanoregulaceae; D_5__Methanoregula; Ambiguous_taxa	0,001856	0,002577	91,45	3,5	0
D_0__Bacteria; D_1__Proteobacteria; D_2__Betaproteobacteria; D_3__Nitrosomonadales; D_4__Gallionellaceae	0,001856	0,002577	91,45	0,75	4,13
D_0__Bacteria; D_1__Proteobacteria; D_2__Betaproteobacteria; D_3__Burkholderiales; D_4__Comamonadaceae; Ambiguous_taxa	0,001856	0,002577	91,46	1,25	4,13
D_0__Bacteria; D_1__Proteobacteria; D_2__Alphaproteobacteria; D_3__Rhodospirillales; D_4__DA111	0,001856	0,002577	91,46	0	5,88
D_0__Bacteria; D_1__Parcubacteria; D_2__uncultured bacterium; D_3__uncultured bacterium; D_4__uncultured bacterium; D_5__uncultured bacterium; D_6__uncultured bacterium	0,001855	0,002576	91,46	3,75	0
D_0__Bacteria; D_1__Proteobacteria; D_2__Alphaproteobacteria; D_3__Sphingomonadales; D_4__Sphingomonadaceae	0,001855	0,002576	91,46	0	3,5
D_0__Bacteria; D_1__Proteobacteria; D_2__Betaproteobacteria; D_3__Burkholderiales	0,001854	0,002574	91,47	0	3,38
D_0__Bacteria; D_1__FCPU426; D_2__uncultured microorganism; D_3__uncultured microorganism; D_4__uncultured microorganism; D_5__uncultured microorganism; D_6__uncultured microorganism	0,001853	0,002573	91,47	0,25	4,63
D_0__Bacteria; D_1__Verrucomicrobia; D_2__OPB35 soil group	0,001852	0,002571	91,47	0,25	3,75
D_0__Bacteria; D_1__Actinobacteria; D_2__Actinobacteria; D_3__Frankiales; D_4__Cryptosporangiaceae; D_5__Fodinicola; D_6__uncultured bacterium	0,001851	0,00257	91,47	3	8,25
D_0__Bacteria; D_1__Parcubacteria; D_2__Candidatus Adlerbacteria; D_3__uncultured bacterium; D_4__uncultured bacterium; D_5__uncultured bacterium; D_6__uncultured bacterium	0,001846	0,002564	91,48	0	3,5
D_0__Bacteria; D_1__Verrucomicrobia; D_2__OPB35 soil group; D_3__uncultured bacterium; D_4__uncultured bacterium; D_5__uncultured bacterium; D_6__uncultured bacterium	0,001845	0,002562	91,48	5,75	6,88
D_0__Bacteria; D_1__Acidobacteria; D_2__Holophagae; D_3__Holophagae Incertae Sedis; D_4__Unknown Family; D_5__Thermoanaerobaculum; D_6__uncultured bacterium	0,001845	0,002561	91,48	1,75	4,88
D_0__Bacteria; D_1__Acidobacteria; D_2__Solibacteres; D_3__Solibacterales; D_4__Solibacteraceae (Subgroup 3); D_5__Candidatus Solibacter; D_6__uncultured bacterium	0,001844	0,00256	91,48	0,75	4,38
D_0__Bacteria; D_1__Planctomycetes; D_2__Planctomycetacia; D_3__Planctomycetales; D_4__Planctomycetaceae; D_5__uncultured	0,00184	0,002554	91,49	3,5	0,25
D_0__Bacteria; D_1__Bacteroidetes; D_2__Cytophagia; D_3__Cytophagales; D_4__Cytophagaceae; D_5__uncultured; D_6__uncultured bacterium	0,001838	0,002552	91,49	0	8,5
D_0__Bacteria; D_1__Proteobacteria; D_2__Betaproteobacteria; D_3__Hot Creek 32; D_4__uncultured bacterium; D_5__uncultured bacterium; D_6__uncultured bacterium	0,001838	0,002551	91,49	1	3,88
D_0__Bacteria; D_1__Proteobacteria; D_2__Gammaproteobacteria; D_3__Pseudomonadales; D_4__Pseudomonadaceae; D_5__Pseudomonas; Ambiguous_taxa	0,001837	0,002551	91,49	1,25	4,88
D_0__Bacteria; D_1__Acidobacteria; D_2__Acidobacteria; D_3__Acidobacteriales; D_4__Acidobacteriaceae (Subgroup 1); D_5__Candidatus Koribacter	0,001835	0,002548	91,5	0	3,63
D_0__Bacteria; D_1__Actinobacteria; D_2__Thermoleophilia; D_3__Solirubrobacterales; D_4__0319-6M6	0,001835	0,002548	91,5	4,25	3,63
D_0__Bacteria; D_1__Actinobacteria; D_2__Actinobacteria; D_3__Streptomycetales; D_4__Streptomycetaceae; D_5__Streptomyces	0,001835	0,002547	91,5	3	6,63
D_0__Archaea; D_1__Euryarchaeota; D_2__Methanomicrobia; D_3__Methanomicrobiales; D_4__Methanoregulaceae; D_5__Methanoregula; Ambiguous_taxa	0,001832	0,002543	91,5	3,5	0
D_0__Bacteria; D_1__Proteobacteria; D_2__Gammaproteobacteria; D_3__Thiotrichales; D_4__Thiotrichaceae; D_5__Thiothrix; D_6__uncultured bacterium	0,001831	0,002542	91,51	0,25	3,5
D_0__Bacteria; D_1__Microgenomates; D_2__uncultured bacterium; D_3__uncultured bacterium; D_4__uncultured bacterium; D_5__uncultured bacterium; D_6__uncultured bacterium	0,001828	0,002539	91,51	2,25	4
D_0__Bacteria; D_1__Actinobacteria; D_2__Thermoleophilia; D_3__Gaiellales; D_4__uncultured; D_5__uncultured bacterium; D_6__uncultured bacterium	0,001828	0,002539	91,51	4,25	8
D_0__Bacteria; D_1__Proteobacteria; D_2__Alphaproteobacteria; D_3__Rhodospirillales; D_4__Rhodospirillaceae; D_5__uncultured; D_6__uncultured bacterium	0,001828	0,002538	91,51	0,25	3,25
D_0__Bacteria; D_1__Chloroflexi; D_2__Dehalococcoidia; D_3__GIF9; D_4__uncultured bacterium; D_5__uncultured bacterium; D_6__uncultured bacterium	0,001827	0,002537	91,52	3,25	0
D_0__Bacteria; D_1__Firmicutes; D_2__Bacilli; D_3__Lactobacillales; D_4__Carnobacteriaceae; D_5__Trichococcus	0,001826	0,002536	91,52	3	6,13
D_0__Bacteria; D_1__Firmicutes; D_2__Bacilli; D_3__Bacillales; D_4__Bacillaceae; D_5__Bacillus	0,001826	0,002536	91,52	8,25	8,63
D_0__Bacteria; D_1__Actinobacteria; D_2__Acidimicrobiia; D_3__Acidimicrobiales; D_4__Acidimicrobiaceae; D_5__CL500-29 marine group; Ambiguous_taxa	0,001824	0,002532	91,52	5,25	8,13
D_0__Bacteria; D_1__Ignavibacteriae; D_2__Ignavibacteria; D_3__Ignavibacteriales; D_4__BSV26; D_5__uncultured bacterium; D_6__uncultured bacterium	0,001822	0,002529	91,53	0,25	3,75
D_0__Bacteria; D_1__Spirochaetae; D_2__Spirochaetes; D_3__Spirochaetales; D_4__Spirochaetaceae; D_5__Spirochaeta 2; D_6__uncultured bacterium	0,001821	0,002529	91,53	0	7,75
D_0__Bacteria; D_1__Proteobacteria; D_2__Deltaproteobacteria; D_3__Desulfurellales; D_4__Desulfurellaceae; D_5__H16	0,00182	0,002527	91,53	0,25	3,88
D_0__Archaea; D_1__Woesearchaeota (DHVEG-6); D_2__uncultured archaeon; D_3__uncultured archaeon; D_4__uncultured archaeon; D_5__uncultured archaeon; D_6__uncultured archaeon	0,00182	0,002526	91,53	0,25	3,13
D_0__Bacteria; D_1__Actinobacteria; D_2__Thermoleophilia; D_3__Solirubrobacterales; D_4__Elev-16S-1332; D_5__uncultured bacterium; D_6__uncultured bacterium	0,001819	0,002526	91,54	6,25	5,38
D_0__Bacteria; D_1__Proteobacteria; D_2__Betaproteobacteria; D_3__Hydrogenophilales; D_4__Hydrogenophilaceae; D_5__Ferritrophicum; D_6__uncultured bacterium	0,001819	0,002526	91,54	0,5	4,75
D_0__Bacteria; D_1__Chloroflexi; D_2__KD4-96; Ambiguous_taxa; Ambiguous_taxa; Ambiguous_taxa; Ambiguous_taxa	0,001816	0,002522	91,54	0	3,5
D_0__Bacteria; D_1__Proteobacteria; D_2__Betaproteobacteria; D_3__Burkholderiales; D_4__Oxalobacteraceae; D_5__Massilia	0,001811	0,002515	91,54	0	5
D_0__Bacteria; D_1__Chloroflexi; D_2__Thermomicrobia; D_3__JG30-KF-CM45; D_4__uncultured bacterium; D_5__uncultured bacterium; D_6__uncultured bacterium	0,001811	0,002514	91,55	5,25	4,25
D_0__Bacteria; D_1__Proteobacteria; D_2__Alphaproteobacteria; D_3__Sphingomonadales; D_4__Sphingomonadaceae; D_5__Novosphingobium	0,00181	0,002513	91,55	0,5	3,5
D_0__Bacteria; D_1__Firmicutes; D_2__Clostridia; D_3__Clostridiales; D_4__Peptostreptococcaceae; D_5__Peptoclostridium; D_6__uncultured bacterium	0,001809	0,002512	91,55	3	3,5
D_0__Bacteria; D_1__Chloroflexi; D_2__Gitt-GS-136	0,001809	0,002512	91,55	7,5	8,13
D_0__Bacteria; D_1__Firmicutes; D_2__Clostridia; D_3__Clostridiales; D_4__Ruminococcaceae; D_5__Ruminococcaceae UCG-014; D_6__uncultured bacterium	0,001808	0,00251	91,56	3,5	0,125
D_0__Bacteria; D_1__Proteobacteria; D_2__Betaproteobacteria; D_3__Burkholderiales; D_4__Burkholderiales Incertae Sedis; D_5__Thiomonas; Ambiguous_taxa	0,001807	0,002509	91,56	3,5	1
D_0__Archaea; D_1__Euryarchaeota; D_2__Methanomicrobia; D_3__Methanomicrobiales; D_4__Methanoregulaceae; D_5__Methanoregula; Ambiguous_taxa	0,001807	0,002509	91,56	3,5	0
D_0__Bacteria; D_1__Actinobacteria; D_2__Actinobacteria; D_3__Micrococcales; D_4__Intrasporangiaceae	0,001806	0,002507	91,56	6,5	4,5
D_0__Bacteria; D_1__Chloroflexi; D_2__KD4-96; D_3__uncultured bacterium; D_4__uncultured bacterium; D_5__uncultured bacterium; D_6__uncultured bacterium	0,001805	0,002506	91,57	3	6,38
D_0__Bacteria; D_1__Actinobacteria; D_2__Actinobacteria; D_3__Micrococcales; D_4__Intrasporangiaceae; D_5__Tetrasphaera	0,001804	0,002505	91,57	3,5	5,13
D_0__Bacteria; D_1__Proteobacteria; D_2__Betaproteobacteria; D_3__Nitrosomonadales; D_4__Gallionellaceae	0,001804	0,002505	91,57	0,25	3,63
D_0__Bacteria; D_1__Proteobacteria; D_2__Betaproteobacteria; D_3__Methylophilales; D_4__Methylophilaceae; D_5__Methylotenera; D_6__uncultured bacterium	0,001803	0,002503	91,57	0,25	6,88
D_0__Bacteria; D_1__Bacteroidetes; D_2__SB-5; D_3__uncultured bacterium; D_4__uncultured bacterium; D_5__uncultured bacterium; D_6__uncultured bacterium	0,001802	0,002502	91,58	2	4,88
D_0__Bacteria; D_1__Actinobacteria; D_2__Actinobacteria; D_3__Corynebacteriales; D_4__Corynebacteriaceae; D_5__Corynebacterium 1; Ambiguous_taxa	0,001801	0,002501	91,58	2,75	2,75
D_0__Bacteria; D_1__Firmicutes; D_2__Clostridia; D_3__Clostridiales; D_4__Peptococcaceae	0,001799	0,002498	91,58	3,5	0,25
D_0__Bacteria; D_1__Chloroflexi; D_2__Dehalococcoidia	0,001799	0,002498	91,58	3,75	0,25
D_0__Bacteria; D_1__Cyanobacteria; D_2__ML635J-21	0,001799	0,002498	91,59	3,5	0,125
D_0__Bacteria; D_1__Proteobacteria; D_2__Alphaproteobacteria; D_3__Sphingomonadales; D_4__Sphingomonadaceae; D_5__Sphingomonas; D_6__uncultured bacterium	0,001799	0,002498	91,59	2,5	6,25
D_0__Bacteria; D_1__Nitrospirae; D_2__Nitrospira; D_3__Nitrospirales; D_4__Nitrospiraceae; D_5__uncultured; D_6__uncultured bacterium	0,001799	0,002497	91,59	3,5	0
D_0__Bacteria; D_1__Proteobacteria; D_2__Alphaproteobacteria; D_3__Rhodobacterales; D_4__Rhodobacteraceae	0,001798	0,002496	91,59	0,5	4,25
D_0__Bacteria; D_1__Proteobacteria; D_2__Alphaproteobacteria; D_3__Caulobacterales; D_4__Caulobacteraceae; D_5__uncultured	0,001793	0,002489	91,6	0,25	3,38
D_0__Bacteria; D_1__Actinobacteria; D_2__TakashiAC-B11; D_3__uncultured bacterium; D_4__uncultured bacterium; D_5__uncultured bacterium; D_6__uncultured bacterium	0,00179	0,002486	91,6	3,75	5,38
D_0__Bacteria; D_1__Proteobacteria; D_2__Alphaproteobacteria; D_3__Rhizobiales; D_4__Rhodobiaceae	0,001788	0,002482	91,6	3	2,5
D_0__Bacteria; D_1__Proteobacteria; D_2__Alphaproteobacteria; D_3__Sphingomonadales; D_4__Sphingomonadaceae; D_5__Novosphingobium	0,001787	0,002481	91,6	0,25	3,5
D_0__Bacteria; D_1__Verrucomicrobia; D_2__Opitutae; D_3__Opitutales; D_4__Opitutaceae; D_5__Opitutus; D_6__uncultured bacterium	0,001787	0,002481	91,61	5,75	7,63
D_0__Bacteria; D_1__Firmicutes; D_2__Clostridia; D_3__Clostridiales; D_4__Family XI; D_5__Anaerococcus; D_6__uncultured bacterium	0,001785	0,002478	91,61	3,5	0,625
D_0__Bacteria; D_1__Gemmatimonadetes; D_2__Gemmatimonadetes; D_3__Gemmatimonadales; D_4__Gemmatimonadaceae; D_5__Gemmatimonas; D_6__uncultured bacterium	0,001781	0,002472	91,61	4,25	5,63
D_0__Bacteria; D_1__Actinobacteria; D_2__Thermoleophilia; D_3__Solirubrobacterales; D_4__FFCH13075; D_5__uncultured bacterium; D_6__uncultured bacterium	0,00178	0,002472	91,61	8,75	10
D_0__Bacteria; D_1__Microgenomates; D_2__Candidatus Woesebacteria; D_3__uncultured Microgenomates group bacterium; D_4__uncultured Microgenomates group bacterium; D_5__uncultured Microgenomates group bacterium; D_6__uncultured Microgenomates group bacterium	0,001779	0,00247	91,62	0,5	3,88
D_0__Bacteria; D_1__Bacteroidetes; D_2__Bacteroidia; D_3__Bacteroidales; D_4__Porphyromonadaceae; D_5__Paludibacter	0,001774	0,002464	91,62	1	5,25
D_0__Bacteria; D_1__Acidobacteria; D_2__Holophagae; D_3__Holophagales; D_4__Holophagaceae; D_5__uncultured; D_6__uncultured bacterium	0,001774	0,002463	91,62	1,25	4,5
D_0__Bacteria; D_1__Bacteroidetes; D_2__Bacteroidia; D_3__Bacteroidales; D_4__Rikenellaceae; D_5__Blvii28 wastewater-sludge group	0,001774	0,002463	91,62	3,5	0
D_0__Archaea; D_1__Woesearchaeota (DHVEG-6); D_2__uncultured euryarchaeote; D_3__uncultured euryarchaeote; D_4__uncultured euryarchaeote; D_5__uncultured euryarchaeote; D_6__uncultured euryarchaeote	0,001773	0,002462	91,63	0	3
D_0__Bacteria; D_1__Proteobacteria; D_2__Deltaproteobacteria; D_3__Syntrophobacterales; D_4__Syntrophaceae; D_5__Desulfomonile	0,001773	0,002461	91,63	4	4,13
D_0__Bacteria; D_1__Proteobacteria; D_2__Betaproteobacteria; D_3__Nitrosomonadales; D_4__Nitrosomonadaceae; D_5__uncultured; Ambiguous_taxa	0,001772	0,002461	91,63	4	2,38
D_0__Bacteria; D_1__Firmicutes; D_2__Bacilli; D_3__Bacillales; D_4__Paenibacillaceae; D_5__Paenibacillus; D_6__uncultured bacterium	0,001771	0,00246	91,63	2,5	4,38
D_0__Bacteria; D_1__Actinobacteria; D_2__TakashiAC-B11	0,00177	0,002457	91,64	6	3,75
D_0__Bacteria; D_1__Chloroflexi; D_2__Dehalococcoidia; D_3__Sh765B-AG-111; D_4__uncultured bacterium; D_5__uncultured bacterium; D_6__uncultured bacterium	0,001767	0,002454	91,64	3,25	0
D_0__Bacteria; D_1__Actinobacteria; D_2__Thermoleophilia; D_3__Solirubrobacterales; D_4__TM146; D_5__uncultured bacterium; D_6__uncultured bacterium	0,001766	0,002452	91,64	7	6,5
D_0__Bacteria; D_1__Acidobacteria; D_2__Subgroup 6	0,001766	0,002452	91,64	1	4,5
D_0__Bacteria; D_1__Actinobacteria; D_2__Thermoleophilia; D_3__Solirubrobacterales; D_4__Patulibacteraceae; D_5__Patulibacter; D_6__uncultured bacterium	0,001766	0,002452	91,65	8,5	7,38
D_0__Bacteria; D_1__Parcubacteria; D_2__Candidatus Moranbacteria; D_3__uncultured bacterium; D_4__uncultured bacterium; D_5__uncultured bacterium; D_6__uncultured bacterium	0,001764	0,00245	91,65	0,25	4
D_0__Bacteria; D_1__Actinobacteria; D_2__Acidimicrobiia; D_3__Acidimicrobiales; D_4__Acidimicrobiaceae; D_5__CL500-29 marine group	0,001762	0,002447	91,65	7,75	5,25
D_0__Bacteria; D_1__Chloroflexi; D_2__Dehalococcoidia; D_3__GIF9; D_4__uncultured bacterium; D_5__uncultured bacterium; D_6__uncultured bacterium	0,001762	0,002447	91,65	3,25	0,125
D_0__Bacteria; D_1__Parcubacteria; D_2__uncultured bacterium; D_3__uncultured bacterium; D_4__uncultured bacterium; D_5__uncultured bacterium; D_6__uncultured bacterium	0,001762	0,002446	91,66	0,25	3,13
D_0__Bacteria; D_1__Proteobacteria; D_2__Betaproteobacteria; D_3__Nitrosomonadales; D_4__Gallionellaceae; D_5__Gallionella	0,001762	0,002446	91,66	0,75	4,5
D_0__Bacteria; D_1__Elusimicrobia; D_2__Elusimicrobia; D_3__Lineage I; D_4__Unknown Family; D_5__Candidatus Endomicrobium; D_6__uncultured bacterium	0,001762	0,002446	91,66	4	3
D_0__Bacteria; D_1__Proteobacteria; D_2__Alphaproteobacteria; D_3__Rhizobiales; D_4__Xanthobacteraceae; D_5__Pseudolabrys	0,00176	0,002443	91,66	5,75	5,63
D_0__Bacteria; D_1__Proteobacteria; D_2__Betaproteobacteria; D_3__Burkholderiales; D_4__Oxalobacteraceae; D_5__uncultured	0,001759	0,002443	91,67	0	4
D_0__Bacteria; D_1__Cyanobacteria; D_2__Melainabacteria; D_3__Obscuribacterales; D_4__uncultured bacterium; D_5__uncultured bacterium; D_6__uncultured bacterium	0,001758	0,002441	91,67	0	3
D_0__Bacteria; D_1__Actinobacteria; D_2__Thermoleophilia; D_3__Gaiellales; D_4__uncultured; Ambiguous_taxa; Ambiguous_taxa	0,001757	0,00244	91,67	7,5	9,25
D_0__Bacteria; D_1__Gracilibacteria; D_2__uncultured bacterium; D_3__uncultured bacterium; D_4__uncultured bacterium; D_5__uncultured bacterium; D_6__uncultured bacterium	0,001757	0,002439	91,67	0,5	6,25
D_0__Bacteria; D_1__Verrucomicrobia; D_2__OPB35 soil group; Ambiguous_taxa; Ambiguous_taxa; Ambiguous_taxa; Ambiguous_taxa	0,001753	0,002433	91,68	0	3,5
D_0__Bacteria; D_1__Proteobacteria; D_2__Alphaproteobacteria; D_3__Rhizobiales; D_4__Hyphomicrobiaceae; D_5__Devosia	0,001752	0,002432	91,68	4,5	2
D_0__Bacteria; D_1__Firmicutes; D_2__Bacilli; D_3__Bacillales; D_4__Alicyclobacillaceae; D_5__Tumebacillus	0,001751	0,002432	91,68	2,75	4
D_0__Bacteria; D_1__Actinobacteria; D_2__Actinobacteria; D_3__Frankiales; D_4__Acidothermaceae; D_5__Acidothermus	0,00175	0,00243	91,68	1,75	4,63
D_0__Bacteria; D_1__Proteobacteria; D_2__Betaproteobacteria; D_3__Nitrosomonadales; D_4__Gallionellaceae; D_5__Candidatus Nitrotoga; D_6__uncultured bacterium	0,001749	0,002429	91,69	0	4,88
D_0__Bacteria; D_1__Parcubacteria; D_2__Candidatus Azambacteria; D_3__uncultured bacterium; D_4__uncultured bacterium; D_5__uncultured bacterium; D_6__uncultured bacterium	0,001748	0,002427	91,69	0,25	3,25
D_0__Bacteria; D_1__Bacteroidetes; D_2__Sphingobacteriia; D_3__Sphingobacteriales; D_4__Chitinophagaceae; D_5__Ferruginibacter; Ambiguous_taxa	0,001748	0,002427	91,69	2,5	4,5
D_0__Bacteria; D_1__Chloroflexi; D_2__Dehalococcoidia; D_3__GIF3; D_4__uncultured bacterium; D_5__uncultured bacterium; D_6__uncultured bacterium	0,001746	0,002424	91,69	3,25	0
D_0__Bacteria; D_1__Proteobacteria; D_2__Deltaproteobacteria; D_3__Oligoflexales; D_4__0319-6G20; D_5__uncultured bacterium; D_6__uncultured bacterium	0,001744	0,002422	91,69	0,5	3,88
D_0__Bacteria; D_1__Proteobacteria; D_2__Betaproteobacteria; D_3__Burkholderiales; D_4__Comamonadaceae; Ambiguous_taxa; Ambiguous_taxa	0,001743	0,00242	91,7	1,75	4,88
D_0__Bacteria; D_1__Bacteroidetes; D_2__Sphingobacteriia; D_3__Sphingobacteriales; D_4__Chitinophagaceae; D_5__Sediminibacterium; Ambiguous_taxa	0,001743	0,00242	91,7	3,25	1,25
D_0__Bacteria; D_1__Elusimicrobia; D_2__Elusimicrobia; D_3__Rs-M47; D_4__uncultured bacterium; D_5__uncultured bacterium; D_6__uncultured bacterium	0,001742	0,002418	91,7	3,25	0
D_0__Bacteria; D_1__Cyanobacteria; D_2__Cyanobacteria; D_3__uncultured; D_4__uncultured bacterium; D_5__uncultured bacterium; D_6__uncultured bacterium	0,001741	0,002418	91,7	0	7,63
D_0__Bacteria; D_1__Bacteroidetes; D_2__Sphingobacteriia; D_3__Sphingobacteriales; D_4__Sphingobacteriaceae; D_5__Mucilaginibacter; Ambiguous_taxa	0,001738	0,002414	91,71	0	3,88
D_0__Bacteria; D_1__Acidobacteria; D_2__Acidobacteria; D_3__Acidobacteriales; D_4__Acidobacteriaceae (Subgroup 1); D_5__Granulicella; D_6__uncultured bacterium	0,001735	0,002409	91,71	0,25	4,38
D_0__Bacteria; D_1__BRC1; D_2__uncultured bacterium; D_3__uncultured bacterium; D_4__uncultured bacterium; D_5__uncultured bacterium; D_6__uncultured bacterium	0,001734	0,002408	91,71	3,5	0,25
D_0__Bacteria; D_1__Proteobacteria; D_2__Betaproteobacteria; D_3__Nitrosomonadales; D_4__Nitrosomonadaceae; D_5__uncultured	0,001733	0,002406	91,71	6,25	8
D_0__Bacteria; D_1__Bacteroidetes; D_2__SB-5; D_3__uncultured bacterium; D_4__uncultured bacterium; D_5__uncultured bacterium; D_6__uncultured bacterium	0,001731	0,002403	91,72	1,25	4,13
D_0__Bacteria; D_1__Parcubacteria; D_2__Candidatus Nomurabacteria	0,001731	0,002403	91,72	0	5
D_0__Bacteria; D_1__Elusimicrobia; D_2__Elusimicrobia; D_3__Rs-M47; D_4__uncultured bacterium; D_5__uncultured bacterium; D_6__uncultured bacterium	0,00173	0,002403	91,72	3,25	0,75
D_0__Bacteria; D_1__BRC1; D_2__uncultured bacterium; D_3__uncultured bacterium; D_4__uncultured bacterium; D_5__uncultured bacterium; D_6__uncultured bacterium	0,00173	0,002402	91,72	3,25	1,63
D_0__Bacteria; D_1__Proteobacteria; D_2__Alphaproteobacteria; D_3__Rhizobiales; D_4__Hyphomicrobiaceae; D_5__Rhodomicrobium; Ambiguous_taxa	0,00173	0,002402	91,73	3,75	2,63
D_0__Bacteria; D_1__Actinobacteria; D_2__Actinobacteria; D_3__Micrococcales; D_4__Micrococcaceae; D_5__Paeniglutamicibacter	0,00173	0,002402	91,73	4,25	2,13
D_0__Bacteria; D_1__Parcubacteria; D_2__Candidatus Azambacteria; D_3__uncultured bacterium; D_4__uncultured bacterium; D_5__uncultured bacterium; D_6__uncultured bacterium	0,00173	0,002402	91,73	0	3
D_0__Bacteria; D_1__Chloroflexi; D_2__Gitt-GS-136; D_3__uncultured bacterium; D_4__uncultured bacterium; D_5__uncultured bacterium; D_6__uncultured bacterium	0,001729	0,002401	91,73	3,25	5,13
D_0__Bacteria; D_1__Acidobacteria; D_2__Acidobacteria; D_3__Acidobacteriales; D_4__Acidobacteriaceae (Subgroup 1); D_5__uncultured; D_6__uncultured bacterium	0,001729	0,0024	91,74	1	4
D_0__Bacteria; D_1__Acidobacteria; D_2__Acidobacteria; D_3__Acidobacteriales; D_4__Acidobacteriaceae (Subgroup 1); D_5__Granulicella; D_6__uncultured bacterium	0,001728	0,002399	91,74	1,25	4,88
D_0__Bacteria; D_1__Proteobacteria; D_2__Alphaproteobacteria; D_3__Rhodobacterales; D_4__Rhodobacteraceae; D_5__Rubellimicrobium; D_6__uncultured bacterium	0,001726	0,002396	91,74	0	6,63
D_0__Bacteria; D_1__Actinobacteria; D_2__Acidimicrobiia; D_3__Acidimicrobiales; D_4__OM1 clade; Ambiguous_taxa; Ambiguous_taxa	0,001725	0,002396	91,74	5,75	5,75
D_0__Bacteria; D_1__Proteobacteria; D_2__Deltaproteobacteria; D_3__Oligoflexales; D_4__0319-6G20; D_5__uncultured bacterium; D_6__uncultured bacterium	0,001725	0,002396	91,75	0,75	3,5
D_0__Bacteria; D_1__Verrucomicrobia; D_2__OPB35 soil group; Ambiguous_taxa; Ambiguous_taxa; Ambiguous_taxa; Ambiguous_taxa	0,001725	0,002395	91,75	5,75	5,5
D_0__Bacteria; D_1__Chloroflexi; D_2__Dehalococcoidia; D_3__Dehalococcoidales; D_4__uncultured	0,001725	0,002394	91,75	3,25	0
D_0__Bacteria; D_1__Proteobacteria; D_2__Betaproteobacteria; D_3__Burkholderiales; D_4__Burkholderiaceae; D_5__Burkholderia-Paraburkholderia; Ambiguous_taxa	0,001724	0,002394	91,75	0	3,75
D_0__Bacteria; D_1__Ignavibacteriae; D_2__Ignavibacteria; D_3__Ignavibacteriales; D_4__PHOS-HE36; D_5__uncultured bacterium; D_6__uncultured bacterium	0,001724	0,002393	91,75	2,5	2,38
D_0__Bacteria; D_1__Proteobacteria; D_2__Deltaproteobacteria; D_3__Sva0485; D_4__uncultured delta proteobacterium; D_5__uncultured delta proteobacterium; D_6__uncultured delta proteobacterium	0,00172	0,002389	91,76	3,25	0
D_0__Bacteria; D_1__Gemmatimonadetes; D_2__Gemmatimonadetes; D_3__Gemmatimonadales; D_4__Gemmatimonadaceae; D_5__uncultured; D_6__uncultured bacterium	0,001719	0,002387	91,76	5	3,25
D_0__Bacteria; D_1__Actinobacteria; D_2__Thermoleophilia; D_3__Gaiellales; D_4__uncultured; D_5__uncultured bacterium; D_6__uncultured bacterium	0,001717	0,002384	91,76	2,5	4,38
D_0__Bacteria; D_1__Verrucomicrobia; D_2__OPB35 soil group; D_3__uncultured bacterium; D_4__uncultured bacterium; D_5__uncultured bacterium; D_6__uncultured bacterium	0,001715	0,002382	91,76	0	5,88
D_0__Bacteria; D_1__Acidobacteria; D_2__Solibacteres; D_3__Solibacterales; D_4__Solibacteraceae (Subgroup 3); D_5__Candidatus Solibacter; D_6__uncultured bacterium	0,001715	0,002381	91,77	0,5	4,13
D_0__Bacteria; D_1__Chlamydiae; D_2__Chlamydiae; D_3__Chlamydiales; D_4__cvE6; Ambiguous_taxa; Ambiguous_taxa	0,001714	0,00238	91,77	0	2,88
D_0__Bacteria; D_1__Bacteroidetes; D_2__Sphingobacteriia; D_3__Sphingobacteriales; D_4__Chitinophagaceae; D_5__Ferruginibacter; Ambiguous_taxa	0,001713	0,002378	91,77	0	5,75
D_0__Bacteria; D_1__Parcubacteria; D_2__Candidatus Azambacteria; D_3__uncultured bacterium; D_4__uncultured bacterium; D_5__uncultured bacterium; D_6__uncultured bacterium	0,001713	0,002378	91,77	0	3
D_0__Bacteria; D_1__Chloroflexi; D_2__Anaerolineae; D_3__Anaerolineales; D_4__Anaerolineaceae; D_5__Anaerolinea	0,001712	0,002377	91,78	1,75	4,5
D_0__Bacteria; D_1__Acidobacteria; D_2__Holophagae; D_3__Holophagales; D_4__Holophagaceae; D_5__uncultured	0,001712	0,002377	91,78	0,75	4
D_0__Bacteria; D_1__Bacteroidetes; D_2__Bacteroidetes vadinHA17; D_3__uncultured bacterium; D_4__uncultured bacterium; D_5__uncultured bacterium; D_6__uncultured bacterium	0,001711	0,002376	91,78	1,25	6
D_0__Bacteria; D_1__Bacteroidetes; D_2__SB-5; D_3__uncultured bacterium; D_4__uncultured bacterium; D_5__uncultured bacterium; D_6__uncultured bacterium	0,00171	0,002374	91,78	4,25	2,63
[truncated: 23,910 more rows]
