# Supplementary material for: Microbiological and Geochemical Survey of CO2-Dominated Mofette and Mineral Waters of the Cheb Basin, Czech Republic
Source: Front Microbiol. 2017 Dec 11;8:2446. doi: 10.3389/fmicb.2017.02446 (PMC5732176; doi:10.3389/fmicb.2017.02446)
Supplement: Supplementary file 4 [file Table4.CSV]

# Constructed from biom file;;;;;;;;;;;;;;;;;;;
#OTU ID;Soos1;Soos2;Plesn�1;Plesn�2;Bubl�k C1;Bubl�k C2;Bubl�k NW1;Bubl�k NW2;U Mostku1;U Mostku2;Kopanina1;Kopanina2;Bubl�k Sediment1;Bubl�k Sediment2;Soos Sediment1;Soos Sediment2;Plesn� Sediment1;Plesn� Sediment2;taxonomy
AACY020170354	114	1617;0;0;0;0;0;0;0;0;0;0;0;2;0;0;0;0;0;0;"D_0__Bacteria; D_1__Bacteroidetes; D_2__Sphingobacteriia; D_3__Sphingobacteriales; D_4__Chitinophagaceae; D_5__Terrimonas; D_6__uncultured bacterium"
AACY023846778	1	1273;0;4;0;0;0;0;0;0;0;0;0;0;0;0;0;1;0;0;"D_0__Bacteria; D_1__Proteobacteria; D_2__Alphaproteobacteria; D_3__Rhodobacterales; D_4__Rhodobacteraceae; D_5__Amaricoccus"
AB003933	1	1432;0;0;0;0;0;0;0;0;1;0;0;1;0;0;0;0;0;0;"D_0__Bacteria; D_1__Actinobacteria; D_2__Actinobacteria; D_3__Kineosporiales; D_4__Kineosporiaceae; D_5__Quadrisphaera; D_6__uncultured bacterium"
AB003934	1	1469;3;0;1;0;0;0;3;1;0;0;0;3;2;1;2;2;0;1;"D_0__Bacteria; D_1__Actinobacteria; D_2__Actinobacteria; D_3__Kineosporiales; D_4__Kineosporiaceae; D_5__Kineosporia"
AB008511	1	1447;0;0;0;0;0;0;0;0;0;0;0;0;1;0;0;0;1;0;"D_0__Bacteria; D_1__Actinobacteria; D_2__Actinobacteria; D_3__Micrococcales; D_4__Microbacteriaceae; Ambiguous_taxa; Ambiguous_taxa"
AB013258	1	1500;2;3;35;73;21;55;16;11;13;7;269;911;15;34;19;24;7;36;"D_0__Bacteria; D_1__Proteobacteria; D_2__Betaproteobacteria; D_3__Neisseriales; D_4__Neisseriaceae; D_5__Chromobacterium"
AB015550	1	1495;0;0;1;1;0;3;1;2;2;0;1;4;4;5;2;1;1;2;"D_0__Bacteria; D_1__Nitrospirae; D_2__Nitrospira; D_3__Nitrospirales; D_4__Nitrospiraceae; D_5__Nitrospira; D_6__uncultured bacterium"
AB015569	1	1420;0;0;0;0;0;0;0;0;0;0;0;6;0;0;0;0;0;0;"D_0__Bacteria; D_1__Parcubacteria; D_2__uncultured bacterium; D_3__uncultured bacterium; D_4__uncultured bacterium; D_5__uncultured bacterium; D_6__uncultured bacterium"
AB015588	1	1600;0;0;0;0;0;0;0;0;0;0;1;1;0;0;0;0;0;0;"D_0__Bacteria; D_1__Proteobacteria; D_2__Deltaproteobacteria; D_3__Desulfobacterales; D_4__Desulfobulbaceae; D_5__uncultured; D_6__uncultured bacterium"
AB016439	1	1470;12;20;7;2;11;8;16;4;8;5;11;15;13;13;10;11;12;7;"D_0__Bacteria; D_1__Actinobacteria; D_2__Actinobacteria; D_3__Micrococcales; D_4__Intrasporangiaceae"
AB017541	1	1458;3;9;1;0;3;3;0;2;5;0;2;6;1;3;2;1;2;2;"D_0__Bacteria; D_1__Actinobacteria; D_2__Actinobacteria; D_3__Micrococcales; D_4__Micrococcaceae; D_5__Paeniglutamicibacter"
AB021189	1	1535;1;1;2;0;1;0;3;0;0;0;2;3;1;1;2;0;1;3;"D_0__Bacteria; D_1__Firmicutes; D_2__Bacilli; D_3__Bacillales; D_4__Bacillaceae; D_5__Bacillus"
AB023357	1	1510;0;0;0;0;2;1;1;0;0;0;0;0;0;1;2;2;0;0;"D_0__Bacteria; D_1__Actinobacteria; D_2__Actinobacteria; D_3__Micrococcales; D_4__Bogoriellaceae; D_5__Georgenia; Ambiguous_taxa"
AB030585	1	1479;1;0;0;0;0;1;0;0;0;0;0;3;0;2;0;1;0;0;"D_0__Bacteria; D_1__Actinobacteria; D_2__Actinobacteria; D_3__Frankiales"
AB036999	1	1473;0;0;0;0;0;0;0;0;0;0;0;1;0;1;0;0;0;0;"D_0__Bacteria; D_1__Actinobacteria; D_2__Actinobacteria; D_3__Micromonosporales; D_4__Micromonosporaceae; D_5__Actinoplanes; Ambiguous_taxa"
AB039002	1	1438;0;0;0;1;1;0;11;0;5;1;5;23;3;14;210;257;1;6;"D_0__Bacteria; D_1__Cyanobacteria; D_2__Cyanobacteria; D_3__SubsectionIV; D_4__FamilyI; Ambiguous_taxa; Ambiguous_taxa"
AB041720	1	1363;0;0;0;0;0;0;0;0;0;0;0;0;0;0;0;1;1;0;"D_0__Bacteria; D_1__Firmicutes; D_2__Bacilli; D_3__Bacillales; D_4__Paenibacillaceae; D_5__Paenibacillus; Ambiguous_taxa"
AB044557	1	1449;0;1;0;0;0;0;0;0;1;0;0;5;0;1;1;1;0;1;"D_0__Bacteria; D_1__Actinobacteria; D_2__Actinobacteria; D_3__Corynebacteriales; D_4__Nocardiaceae; D_5__Rhodococcus; Ambiguous_taxa"
AB050234	1	1410;0;0;1;1;0;1;10;9;0;0;0;0;0;0;0;2;0;0;"D_0__Archaea; D_1__Thaumarchaeota; D_2__Marine Group I; Ambiguous_taxa; Ambiguous_taxa; Ambiguous_taxa; Ambiguous_taxa"
AB067734	1	1331;0;0;1;0;0;1;0;1;1;0;0;2;2;2;0;0;0;1;"D_0__Bacteria; D_1__Actinobacteria; D_2__Actinobacteria; D_3__Corynebacteriales; D_4__Nocardiaceae; D_5__Rhodococcus; Ambiguous_taxa"
AB074613	1	1307;2;0;0;1;0;0;0;0;0;0;0;0;0;0;0;0;0;0;"D_0__Bacteria; D_1__Bacteroidetes; D_2__Flavobacteriia; D_3__Flavobacteriales; D_4__Flavobacteriaceae; D_5__Chryseobacterium; Ambiguous_taxa"
AB074619	1	1297;0;0;0;0;0;0;0;0;0;0;0;2;0;0;0;0;0;0;"D_0__Bacteria; D_1__Proteobacteria; D_2__Gammaproteobacteria; D_3__Xanthomonadales; D_4__Solimonadaceae; D_5__uncultured"
AB074621	1	1300;2;22;3;5;7;24;5;12;52;27;46;15;31;41;47;32;12;36;"D_0__Bacteria; D_1__Actinobacteria; D_2__Actinobacteria; D_3__Propionibacteriales; D_4__Nocardioidaceae; D_5__Nocardioides"
AB077228	1	1029;0;0;0;0;0;0;0;1;0;0;0;1;0;0;3;1;0;0;"D_0__Archaea; D_1__Woesearchaeota (DHVEG-6); D_2__uncultured euryarchaeote; D_3__uncultured euryarchaeote; D_4__uncultured euryarchaeote; D_5__uncultured euryarchaeote; D_6__uncultured euryarchaeote"
AB077817	1	1363;0;4;0;0;0;0;0;1;0;0;0;0;0;0;0;0;0;0;"D_0__Bacteria; D_1__Firmicutes; D_2__Clostridia; D_3__Thermoanaerobacterales; D_4__Thermodesulfobiaceae; D_5__Thermodesulfobium"
AB078837	1	1279;0;0;0;0;0;0;0;0;0;0;0;3;0;0;0;0;0;0;"D_0__Bacteria; D_1__Proteobacteria; D_2__Betaproteobacteria; D_3__Neisseriales; D_4__Neisseriaceae; D_5__Chromobacterium"
AB081581	1	1406;0;0;0;1;1;4;1;2;0;0;0;7;2;2;0;2;4;2;"D_0__Bacteria; D_1__Proteobacteria; D_2__Alphaproteobacteria; D_3__Rhizobiales; D_4__Rhizobiales Incertae Sedis; D_5__Rhizomicrobium; D_6__uncultured bacterium"
AB089480	1	1490;1;1;0;0;0;1;0;1;5;0;0;3;0;0;0;1;2;0;"D_0__Bacteria; D_1__Actinobacteria; D_2__Actinobacteria; D_3__Micrococcales; D_4__Intrasporangiaceae"
AB096215	1	1479;0;0;0;0;4;0;1;1;0;0;1;11;2;5;0;0;0;0;"D_0__Bacteria; D_1__Proteobacteria; D_2__Gammaproteobacteria; D_3__Pseudomonadales; D_4__Moraxellaceae; D_5__uncultured; D_6__uncultured bacterium"
AB097175	1	1478;1;2;0;1;0;0;0;1;1;0;2;0;0;0;2;0;0;0;"D_0__Bacteria; D_1__Proteobacteria; D_2__Alphaproteobacteria; D_3__Sphingomonadales; D_4__Sphingomonadaceae; D_5__Sphingomonas"
AB098336	1	1472;0;1;0;0;0;0;0;0;4;1;0;0;1;0;0;0;0;0;"D_0__Bacteria; D_1__Firmicutes; D_2__Clostridia; D_3__Clostridiales; D_4__Syntrophomonadaceae; D_5__Syntrophomonas; D_6__uncultured bacterium"
AB121773	1	1482;0;0;0;0;0;0;0;0;0;0;0;5;0;0;0;0;0;0;"D_0__Bacteria; D_1__Proteobacteria; D_2__Alphaproteobacteria; D_3__Rhizobiales; D_4__Bradyrhizobiaceae"
AB125106	1	1435;0;0;0;0;0;0;0;0;0;0;0;0;0;0;0;0;3;0;"D_0__Archaea; D_1__Euryarchaeota; D_2__Halobacteria; D_3__Halobacteriales; D_4__Halobacteriaceae; D_5__Haloterrigena; Ambiguous_taxa"
AB128877	1	1474;0;0;0;0;0;0;0;0;0;0;0;2;0;2;0;1;0;2;"D_0__Bacteria; D_1__Proteobacteria; D_2__Deltaproteobacteria; D_3__Myxococcales; D_4__27F-1492R"
AB161323	1	912;0;8;0;0;0;0;0;0;0;0;0;0;0;0;0;0;0;0;"D_0__Archaea; D_1__Euryarchaeota; D_2__Thermoplasmata; D_3__Thermoplasmatales; D_4__Terrestrial Miscellaneous Gp(TMEG); D_5__uncultured archaeon; D_6__uncultured archaeon"
AB161339	1	940;2;0;0;0;0;0;0;0;0;0;0;0;0;0;0;0;0;0;"D_0__Archaea; D_1__Bathyarchaeota; D_2__uncultured archaeon; D_3__uncultured archaeon; D_4__uncultured archaeon; D_5__uncultured archaeon; D_6__uncultured archaeon"
AB166668	1	1480;0;0;0;0;1;0;0;0;0;0;0;4;0;1;0;0;0;0;"D_0__Bacteria; D_1__Proteobacteria; D_2__Betaproteobacteria; D_3__Burkholderiales; D_4__Comamonadaceae"
AB176175	1	1504;0;1;0;0;0;1;0;0;0;0;0;0;0;0;0;0;0;1;"D_0__Bacteria; D_1__Proteobacteria; D_2__Deltaproteobacteria; D_3__Bdellovibrionales; D_4__Bacteriovoracaceae; D_5__Peredibacter; D_6__uncultured bacterium"
AB176218	1	1521;0;0;0;0;0;0;0;1;0;0;0;0;0;1;0;0;0;0;"D_0__Bacteria; D_1__Proteobacteria; D_2__Betaproteobacteria; D_3__Burkholderiales; D_4__Comamonadaceae"
AB177189	1	1385;3;4;0;0;0;0;0;1;0;0;0;0;0;0;0;0;1;0;"D_0__Bacteria; D_1__Chloroflexi; D_2__Dehalococcoidia; D_3__Sh765B-AG-111; D_4__uncultured bacterium; D_5__uncultured bacterium; D_6__uncultured bacterium"
AB177210	1	1369;12;11;0;0;0;0;1;0;0;0;0;0;0;0;0;0;0;0;"D_0__Bacteria; D_1__Chloroflexi; D_2__Dehalococcoidia; D_3__Sh765B-AG-111; D_4__uncultured bacterium; D_5__uncultured bacterium; D_6__uncultured bacterium"
AB179509	1	1462;34;69;26;33;76;31;52;19;23;29;30;27;42;17;31;11;35;24;"D_0__Bacteria; D_1__Acidobacteria; D_2__Solibacteres; D_3__Solibacterales; D_4__Solibacteraceae (Subgroup 3); D_5__Bryobacter"
AB179510	1	1470;0;0;0;0;0;0;0;0;0;0;0;2;0;0;0;0;0;0;"D_0__Bacteria; D_1__Acidobacteria; D_2__Acidobacteria; D_3__Acidobacteriales; D_4__Acidobacteriaceae (Subgroup 1); D_5__uncultured; D_6__uncultured bacterium"
AB179513	1	1495;12;5;16;39;24;29;21;28;2;39;13;44;13;33;21;47;9;20;"D_0__Bacteria; D_1__Proteobacteria; D_2__Betaproteobacteria; D_3__Nitrosomonadales; D_4__Nitrosomonadaceae; D_5__uncultured; Ambiguous_taxa"
AB179519	1	1505;0;0;0;0;0;0;0;0;0;0;1;2;0;0;0;0;0;0;"D_0__Bacteria; D_1__Planctomycetes; D_2__Planctomycetacia; D_3__Planctomycetales; D_4__Planctomycetaceae; D_5__uncultured; D_6__uncultured bacterium"
AB179522	1	1492;0;0;0;0;0;1;0;0;0;0;0;0;1;3;0;0;0;0;"D_0__Bacteria; D_1__Bacteroidetes; D_2__Sphingobacteriia; D_3__Sphingobacteriales; D_4__Chitinophagaceae"
AB179523	1	1502;0;0;0;0;0;0;0;0;0;0;0;9;0;0;0;0;0;1;"D_0__Bacteria; D_1__Proteobacteria; D_2__Gammaproteobacteria; D_3__Xanthomonadales; D_4__Xanthomonadaceae; D_5__Rhodanobacter; Ambiguous_taxa"
AB179535	1	1511;5;4;15;31;15;25;9;37;29;47;12;8;31;31;14;24;12;25;"D_0__Bacteria; D_1__Ignavibacteriae; D_2__Ignavibacteria; D_3__Ignavibacteriales; D_4__BSV26; D_5__uncultured bacterium; D_6__uncultured bacterium"
AB179539	1	1501;0;0;0;0;0;0;0;0;0;0;1;3;0;0;0;0;0;0;"D_0__Bacteria; D_1__Planctomycetes; D_2__Planctomycetacia; D_3__Planctomycetales; D_4__Planctomycetaceae; D_5__Schlesneria; D_6__uncultured bacterium"
AB179658	1	1438;301;441;3;1;6;0;13;0;5;6;0;2;2;1;0;0;5;7;"D_0__Bacteria; D_1__Spirochaetae; D_2__Spirochaetes; D_3__Spirochaetales; D_4__uncultured; D_5__uncultured bacterium; D_6__uncultured bacterium"
AB179664	1	1405;0;0;0;0;1;0;5;1;0;0;0;2;0;0;0;1;0;0;"D_0__Bacteria; D_1__Parcubacteria; D_2__Candidatus Wolfebacteria; D_3__uncultured bacterium; D_4__uncultured bacterium; D_5__uncultured bacterium; D_6__uncultured bacterium"
AB179676	1	1344;7;0;7;11;32;35;136;112;6;6;13;203;43;81;5;16;2;9;"D_0__Bacteria; D_1__Parcubacteria; D_2__uncultured bacterium; D_3__uncultured bacterium; D_4__uncultured bacterium; D_5__uncultured bacterium; D_6__uncultured bacterium"
AB179678	1	1413;2;0;0;0;1;0;5;10;0;0;0;2;0;0;0;0;0;0;"D_0__Bacteria; D_1__Parcubacteria; D_2__Candidatus Magasanikbacteria; D_3__uncultured bacterium; D_4__uncultured bacterium; D_5__uncultured bacterium; D_6__uncultured bacterium"
AB179691	1	1440;0;0;0;0;0;0;0;0;0;2;0;0;0;0;0;0;0;0;"D_0__Bacteria; D_1__Proteobacteria; D_2__Deltaproteobacteria; D_3__Desulfobacterales; D_4__Desulfobulbaceae; D_5__Desulfurivibrio; D_6__uncultured bacterium"
AB179694	1	1449;0;0;0;0;1;1;0;1;0;0;1;3;0;1;1;0;0;0;"D_0__Bacteria; D_1__Proteobacteria; D_2__Deltaproteobacteria; D_3__Syntrophobacterales; D_4__Syntrophaceae; D_5__Smithella; D_6__uncultured bacterium"
AB181499	1	1451;0;0;0;0;0;0;0;0;0;0;0;4;0;0;0;0;0;0;"D_0__Bacteria; D_1__Proteobacteria; D_2__Epsilonproteobacteria; D_3__Campylobacterales; D_4__Helicobacteraceae; D_5__Sulfurimonas"
AB186797	1	1510;8;28;0;0;0;0;0;0;1;0;0;0;0;0;0;0;0;0;"D_0__Bacteria; D_1__AC1; Ambiguous_taxa; Ambiguous_taxa; Ambiguous_taxa; Ambiguous_taxa; Ambiguous_taxa"
AB186818	1	1487;1;0;2;1;0;2;1;1;1;0;1;3;1;3;1;3;3;2;"D_0__Bacteria; D_1__Bacteroidetes; D_2__Bacteroidetes vadinHA17"
AB186820	1	1488;0;0;0;1;0;0;0;0;0;0;0;0;0;0;0;1;0;1;"D_0__Bacteria; D_1__Bacteroidetes; D_2__Bacteroidetes vadinHA17; D_3__uncultured bacterium; D_4__uncultured bacterium; D_5__uncultured bacterium; D_6__uncultured bacterium"
AB186864	1	1436;1;0;0;0;1;0;0;0;0;0;1;1;0;1;0;1;0;1;"D_0__Bacteria; D_1__Firmicutes; D_2__Clostridia; D_3__Clostridiales; D_4__Clostridiaceae 1; D_5__Clostridium sensu stricto 12; Ambiguous_taxa"
AB186880	1	1487;0;0;0;0;0;0;0;1;1;0;0;0;0;0;0;0;0;0;"D_0__Bacteria; D_1__Nitrospirae; D_2__Nitrospira; D_3__Nitrospirales; D_4__Nitrospiraceae; D_5__uncultured; D_6__uncultured bacterium"
AB192124	1	1348;0;0;1;0;0;0;0;0;0;0;0;0;0;0;3;1;0;0;"D_0__Bacteria; D_1__Chlorobi; D_2__Chlorobia; D_3__Chlorobiales; D_4__SJA-28; D_5__uncultured bacterium; D_6__uncultured bacterium"
AB193172	1	1429;7;22;4;6;5;5;5;4;6;2;6;7;6;5;7;6;12;9;"D_0__Bacteria; D_1__Actinobacteria; D_2__Actinobacteria; D_3__Micrococcales; D_4__Intrasporangiaceae"
AB195906	1	1472;0;0;1;0;0;0;0;0;0;0;0;1;0;0;1;1;0;0;"D_0__Bacteria; D_1__Actinobacteria; D_2__Actinobacteria; D_3__Micrococcales; D_4__Bogoriellaceae; D_5__Georgenia"
AB200231	1	1481;0;0;0;0;0;0;0;0;0;1;0;1;0;0;0;0;0;0;"D_0__Bacteria; D_1__Actinobacteria; D_2__Actinobacteria; D_3__Micromonosporales; D_4__Micromonosporaceae"
AB231940	1	1478;0;0;0;0;0;0;0;0;1;0;1;1;0;0;0;0;1;1;"D_0__Bacteria; D_1__Proteobacteria; D_2__Alphaproteobacteria; D_3__Rhizobiales; D_4__alphaI cluster"
AB234235	1	1463;0;0;0;0;0;0;0;0;0;0;0;1;0;1;0;0;0;0;"D_0__Bacteria; D_1__Acidobacteria; D_2__Solibacteres; D_3__Solibacterales; D_4__Solibacteraceae (Subgroup 3)"
AB234243	1	1484;4;0;3;11;3;1;0;6;1;3;0;15;9;13;4;7;3;9;"D_0__Bacteria; D_1__Bacteroidetes; D_2__SB-5; D_3__uncultured bacterium; D_4__uncultured bacterium; D_5__uncultured bacterium; D_6__uncultured bacterium"
AB234245	1	1484;0;0;0;0;3;0;0;0;0;1;0;5;2;4;0;0;1;1;"D_0__Bacteria; D_1__Bacteroidetes; D_2__Bacteroidetes vadinHA17; D_3__uncultured bacterium; D_4__uncultured bacterium; D_5__uncultured bacterium; D_6__uncultured bacterium"
AB234252	1	1496;0;0;0;0;0;0;0;0;0;0;0;0;0;0;2;1;0;0;"D_0__Bacteria; D_1__Ignavibacteriae; D_2__Ignavibacteria; D_3__Ignavibacteriales"
AB234279	1	1485;75;62;56;68;100;45;108;96;23;110;35;93;61;71;52;107;11;152;"D_0__Bacteria; D_1__Gemmatimonadetes; D_2__Gemmatimonadetes; D_3__Gemmatimonadales; D_4__Gemmatimonadaceae; D_5__uncultured; D_6__uncultured Gemmatimonadetes bacterium"
AB234282	1	1515;0;0;0;3;4;4;1;0;0;0;0;3;11;9;1;1;0;0;"D_0__Bacteria; D_1__Spirochaetae; D_2__Spirochaetes; D_3__Spirochaetales; D_4__Spirochaetaceae; D_5__Spirochaeta 2; D_6__uncultured bacterium"
AB238766	1	1444;0;0;0;0;0;0;0;1;0;0;0;1;1;1;0;0;0;0;"D_0__Bacteria; D_1__Nitrospirae; D_2__Nitrospira; D_3__Nitrospirales; D_4__Nitrospiraceae; D_5__uncultured; D_6__uncultured bacterium"
AB238772	1	1460;0;0;0;0;0;0;1;0;0;0;0;2;0;1;0;0;1;1;"D_0__Bacteria; D_1__Proteobacteria; D_2__Deltaproteobacteria; D_3__Myxococcales; D_4__Myxococcaceae"
AB238775	1	1483;0;0;0;0;0;0;0;0;0;0;0;2;0;1;0;0;0;0;"D_0__Bacteria; D_1__Proteobacteria; D_2__Deltaproteobacteria; D_3__Syntrophobacterales; D_4__Syntrophaceae; D_5__Desulfobacca; D_6__uncultured bacterium"
AB238776	1	1442;0;0;0;0;0;0;0;0;0;0;2;6;0;0;0;0;0;1;"D_0__Bacteria; D_1__Planctomycetes; D_2__Planctomycetacia; D_3__Planctomycetales; D_4__Planctomycetaceae; D_5__Isosphaera; Ambiguous_taxa"
AB238781	1	1478;0;0;1;0;1;1;0;0;1;0;1;3;16;12;1;0;0;0;"D_0__Bacteria; D_1__Proteobacteria; D_2__Deltaproteobacteria; D_3__Desulfuromonadales; D_4__Geobacteraceae; D_5__Geobacter"
AB238783	1	1477;0;0;0;1;2;2;0;0;0;0;0;0;0;1;0;0;0;0;"D_0__Bacteria; D_1__Acidobacteria; D_2__Subgroup 13; D_3__uncultured bacterium; D_4__uncultured bacterium; D_5__uncultured bacterium; D_6__uncultured bacterium"
AB240224	1	1442;0;0;0;2;2;2;3;0;0;0;0;15;3;6;0;1;0;0;"D_0__Bacteria; D_1__Proteobacteria; D_2__Alphaproteobacteria; D_3__Rhizobiales; D_4__Rhizobiales Incertae Sedis; D_5__Rhizomicrobium; D_6__uncultured bacterium"
AB240236	1	1481;0;0;0;0;0;0;0;1;0;0;0;1;0;1;0;0;1;0;"D_0__Bacteria; D_1__Bacteroidetes; D_2__Sphingobacteriia; D_3__Sphingobacteriales; D_4__uncultured; D_5__uncultured bacterium; D_6__uncultured bacterium"
AB240237	1	1458;0;0;0;1;2;2;2;0;0;0;6;38;7;9;2;1;0;2;"D_0__Bacteria; D_1__Chloroflexi; D_2__JG30-KF-CM66; D_3__uncultured bacterium; D_4__uncultured bacterium; D_5__uncultured bacterium; D_6__uncultured bacterium"
AB240242	1	1484;0;1;1;0;0;0;0;0;0;0;0;2;0;0;0;0;0;0;"D_0__Bacteria; D_1__Bacteroidetes; D_2__Bacteroidetes vadinHA17; D_3__uncultured bacterium; D_4__uncultured bacterium; D_5__uncultured bacterium; D_6__uncultured bacterium"
AB240243	1	1452;0;0;0;0;0;0;1;3;0;0;2;6;0;0;0;0;0;0;"D_0__Bacteria; D_1__Proteobacteria; D_2__Alphaproteobacteria; D_3__Rhodospirillales; D_4__Acetobacteraceae; D_5__uncultured; D_6__uncultured bacterium"
AB240246	1	1505;2;0;0;1;1;1;1;0;1;1;1;1;0;0;1;2;0;2;"D_0__Bacteria; D_1__Acidobacteria; D_2__Subgroup 6; Ambiguous_taxa; Ambiguous_taxa; Ambiguous_taxa; Ambiguous_taxa"
AB240247	1	1516;0;0;0;0;0;0;0;0;0;0;0;4;0;0;0;0;0;0;"D_0__Bacteria; D_1__Acidobacteria; D_2__Subgroup 6; D_3__uncultured bacterium; D_4__uncultured bacterium; D_5__uncultured bacterium; D_6__uncultured bacterium"
AB240252	1	1510;1;0;0;0;0;0;0;0;0;0;0;2;0;2;0;0;0;0;"D_0__Bacteria; D_1__Acidobacteria; D_2__Subgroup 6; Ambiguous_taxa; Ambiguous_taxa; Ambiguous_taxa; Ambiguous_taxa"
AB240254	1	1460;0;0;0;2;0;1;0;1;0;0;0;0;0;0;0;0;0;0;"D_0__Bacteria; D_1__Planctomycetes; D_2__Phycisphaerae; D_3__Tepidisphaerales; D_4__Tepidisphaeraceae; D_5__uncultured bacterium; D_6__uncultured bacterium"
AB240259	1	1516;0;0;0;0;0;0;0;1;0;0;0;2;0;0;0;0;0;0;"D_0__Bacteria; D_1__Latescibacteria; D_2__uncultured bacterium; D_3__uncultured bacterium; D_4__uncultured bacterium; D_5__uncultured bacterium; D_6__uncultured bacterium"
AB240261	1	1511;0;0;0;0;0;2;0;0;0;0;0;0;0;0;1;0;0;0;"D_0__Bacteria; D_1__Verrucomicrobia; D_2__WCHB1-41; D_3__uncultured bacterium; D_4__uncultured bacterium; D_5__uncultured bacterium; D_6__uncultured bacterium"
AB240269	1	1391;3;3;2;3;8;0;5;3;3;3;0;7;6;4;4;6;4;5;"D_0__Bacteria; D_1__Firmicutes; D_2__Clostridia; D_3__Clostridiales; D_4__Ruminococcaceae; D_5__uncultured; D_6__uncultured bacterium"
AB240271	1	1514;0;1;0;3;0;0;0;0;0;1;0;2;0;1;0;0;0;4;"D_0__Bacteria; D_1__Acidobacteria; D_2__Subgroup 6; Ambiguous_taxa; Ambiguous_taxa; Ambiguous_taxa; Ambiguous_taxa"
AB240279	1	1444;0;0;0;0;0;0;0;0;0;0;0;0;0;2;0;0;0;0;"D_0__Bacteria; D_1__Bacteroidetes; D_2__Bacteroidia; D_3__Bacteroidales; D_4__Prolixibacteraceae; D_5__BSV13"
AB240284	1	1490;2;3;5;4;40;41;7;6;25;22;27;167;28;43;7;5;5;6;"D_0__Bacteria; D_1__Proteobacteria; D_2__Betaproteobacteria; D_3__Nitrosomonadales; D_4__Gallionellaceae; D_5__uncultured; D_6__uncultured bacterium"
AB240286	1	1478;0;0;0;0;0;0;1;2;0;0;0;0;0;0;0;0;0;0;"D_0__Bacteria; D_1__Bacteroidetes; D_2__Bacteroidia; D_3__Bacteroidales; D_4__Rikenellaceae; D_5__Acetobacteroides"
AB240292	1	1490;0;0;1;0;3;1;0;0;0;0;1;2;1;7;2;0;0;0;"D_0__Bacteria; D_1__Verrucomicrobia; D_2__OPB35 soil group; D_3__uncultured bacterium; D_4__uncultured bacterium; D_5__uncultured bacterium; D_6__uncultured bacterium"
AB240293	1	1490;0;0;0;0;0;0;0;0;0;0;1;2;0;0;0;0;0;0;"D_0__Bacteria; D_1__Proteobacteria; D_2__Betaproteobacteria; D_3__Burkholderiales; D_4__Oxalobacteraceae; D_5__Undibacterium; D_6__uncultured bacterium"
AB240310	1	1514;0;0;0;1;1;0;0;0;1;0;0;1;0;0;0;2;0;0;"D_0__Bacteria; D_1__Acidobacteria; D_2__Holophagae; D_3__Subgroup 7; Ambiguous_taxa; Ambiguous_taxa; Ambiguous_taxa"
AB240313	1	1494;0;0;0;0;0;0;0;0;1;0;0;0;0;0;0;0;1;0;"D_0__Bacteria; D_1__Proteobacteria; D_2__Gammaproteobacteria; D_3__Methylococcales; D_4__Methylococcaceae; D_5__Methylomonas; Ambiguous_taxa"
AB240314	1	1514;0;0;0;0;1;0;0;0;0;0;0;4;0;0;0;1;0;0;"D_0__Bacteria; D_1__Proteobacteria; D_2__Deltaproteobacteria; D_3__Desulfurellales; D_4__Desulfurellaceae; D_5__H16; Ambiguous_taxa"
AB240326	1	1481;0;0;0;0;0;0;0;0;0;0;0;2;0;0;0;0;0;0;"D_0__Bacteria; D_1__Cyanobacteria; D_2__Melainabacteria; D_3__Gastranaerophilales; D_4__uncultured bacterium; D_5__uncultured bacterium; D_6__uncultured bacterium"
AB240334	1	1506;10;7;1;6;4;6;12;4;6;3;4;11;8;10;8;10;4;13;"D_0__Bacteria; D_1__Actinobacteria; D_2__Thermoleophilia; D_3__Gaiellales; D_4__uncultured; Ambiguous_taxa; Ambiguous_taxa"
AB240336	1	1495;0;0;0;0;3;0;2;4;0;1;0;1;4;8;0;0;2;3;"D_0__Bacteria; D_1__Spirochaetae; D_2__Spirochaetes; D_3__Spirochaetales; D_4__Spirochaetaceae; D_5__Spirochaeta 2; D_6__uncultured bacterium"
AB240342	1	1518;0;0;0;0;0;0;0;0;0;0;0;0;4;6;0;0;0;0;"D_0__Bacteria; D_1__Firmicutes; D_2__Negativicutes; D_3__Selenomonadales; D_4__Veillonellaceae; D_5__uncultured; D_6__uncultured bacterium"
AB240344	1	1524;0;0;0;0;2;2;0;0;0;0;4;3;1;2;0;0;0;0;"D_0__Bacteria; D_1__Proteobacteria; D_2__Deltaproteobacteria; D_3__Deltaproteobacteria Incertae Sedis; D_4__Syntrophorhabdaceae; D_5__Syntrophorhabdus; Ambiguous_taxa"
AB240346	1	1495;0;0;1;0;0;0;0;0;0;0;1;5;0;0;0;0;0;0;"D_0__Bacteria; D_1__Proteobacteria; D_2__Betaproteobacteria; D_3__Nitrosomonadales; D_4__Nitrosomonadaceae; D_5__uncultured; D_6__uncultured bacterium"
AB240347	1	1464;0;0;0;0;0;0;1;2;0;0;1;0;0;0;0;1;0;0;"D_0__Bacteria; D_1__Chloroflexi; D_2__Anaerolineae; D_3__Anaerolineales; D_4__Anaerolineaceae; D_5__uncultured; D_6__uncultured bacterium"
AB240350	1	1494;6;1;13;28;23;22;18;13;5;7;1;10;14;19;3;7;77;76;"D_0__Bacteria; D_1__Acidobacteria; D_2__Holophagae; D_3__Holophagales; D_4__Holophagaceae; D_5__uncultured"
AB240366	1	1463;1;0;0;1;0;0;0;1;3;0;0;13;0;3;1;0;0;0;"D_0__Bacteria; D_1__Chloroflexi; D_2__SBR2076; D_3__uncultured bacterium; D_4__uncultured bacterium; D_5__uncultured bacterium; D_6__uncultured bacterium"
AB240373	1	1461;3;1;0;0;5;9;0;1;2;0;1;10;181;312;4;6;0;12;"D_0__Bacteria; D_1__Acidobacteria; D_2__Acidobacteria; D_3__Acidobacteriales; D_4__Acidobacteriaceae (Subgroup 1); D_5__uncultured; D_6__uncultured bacterium"
AB240375	1	1484;39;16;9;24;23;25;29;9;22;9;15;126;37;46;24;9;67;20;"D_0__Bacteria; D_1__Bacteroidetes; D_2__Bacteroidetes vadinHA17; Ambiguous_taxa; Ambiguous_taxa; Ambiguous_taxa; Ambiguous_taxa"
AB240376	1	1514;6;5;13;24;58;87;4;8;1;9;2;14;2;14;2;5;138;141;"D_0__Bacteria; D_1__Acidobacteria; D_2__Holophagae; D_3__Subgroup 7"
AB240377	1	1512;0;0;0;0;0;0;0;0;0;0;1;1;0;0;0;0;0;0;"D_0__Bacteria; D_1__Latescibacteria; D_2__uncultured bacterium; D_3__uncultured bacterium; D_4__uncultured bacterium; D_5__uncultured bacterium; D_6__uncultured bacterium"
AB240380	1	1479;0;0;0;0;0;0;0;0;0;0;0;5;0;1;0;0;0;0;"D_0__Bacteria; D_1__Planctomycetes; D_2__Planctomycetacia; D_3__Planctomycetales; D_4__Planctomycetaceae; D_5__uncultured"
AB240382	1	1521;1;1;0;2;1;0;1;0;0;1;1;0;0;0;0;0;0;0;"D_0__Bacteria; D_1__Proteobacteria; D_2__Deltaproteobacteria; D_3__Syntrophobacterales; D_4__Syntrophobacteraceae; D_5__uncultured; D_6__uncultured bacterium"
AB240459	1	1502;0;0;3;0;4;2;5;7;2;1;2;9;0;0;0;1;0;0;"D_0__Bacteria; D_1__Proteobacteria; D_2__Betaproteobacteria; D_3__Nitrosomonadales; D_4__Gallionellaceae; D_5__Sideroxydans; Ambiguous_taxa"
AB240463	1	1494;0;0;0;1;0;0;0;0;0;0;0;1;0;0;0;0;0;0;"D_0__Bacteria; D_1__Acidobacteria; D_2__Holophagae; D_3__Holophagales; D_4__Holophagaceae; D_5__Geothrix"
AB240469	1	1487;0;0;0;0;0;0;0;0;0;0;0;3;0;0;0;0;0;0;"D_0__Bacteria; D_1__Bacteroidetes; D_2__Cytophagia; D_3__Cytophagales; D_4__Cytophagaceae; D_5__Ohtaekwangia"
AB240480	1	1495;0;0;0;0;0;1;0;0;0;0;0;0;0;0;1;0;0;0;"D_0__Bacteria; D_1__Proteobacteria; D_2__Betaproteobacteria; D_3__Burkholderiales; D_4__Comamonadaceae"
AB240488	1	1494;1;0;0;0;0;0;0;0;0;0;0;0;0;0;1;0;0;0;"D_0__Bacteria; D_1__Proteobacteria; D_2__Betaproteobacteria; D_3__Burkholderiales; D_4__Comamonadaceae"
AB240490	1	1479;0;0;0;0;0;0;0;0;0;0;0;5;0;0;0;0;0;0;"D_0__Bacteria; D_1__Bacteroidetes; D_2__Sphingobacteriia; D_3__Sphingobacteriales; D_4__env	OPS 17"
AB240491	1	1488;0;0;2;4;5;4;12;9;4;1;3;43;41;87;2;2;2;8;"D_0__Bacteria; D_1__Bacteroidetes; D_2__Bacteroidia; D_3__Bacteroidales; D_4__Porphyromonadaceae; D_5__uncultured; D_6__uncultured bacterium"
AB240495	1	1522;66;116;19;19;14;18;133;178;79;67;18;156;7;18;108;134;15;25;"D_0__Bacteria; D_1__Proteobacteria; D_2__Deltaproteobacteria; D_3__Desulfobacterales; D_4__Desulfobulbaceae; D_5__Desulfobulbus; D_6__uncultured bacterium"
AB240503	1	1523;0;0;0;0;0;0;0;0;0;0;1;2;0;1;0;0;0;0;"D_0__Bacteria; D_1__Verrucomicrobia; D_2__Opitutae; D_3__Opitutales; D_4__Opitutaceae; D_5__Opitutus; D_6__uncultured bacterium"
AB240505	1	1492;0;0;1;0;0;0;0;0;0;0;0;2;0;0;0;0;0;0;"D_0__Bacteria; D_1__Bacteroidetes; D_2__Sphingobacteriia; D_3__Sphingobacteriales; D_4__Chitinophagaceae; D_5__Ferruginibacter; Ambiguous_taxa"
AB240513	1	1467;2;0;1;1;1;3;21;10;16;1;21;40;19;36;723;765;1;28;"D_0__Bacteria; D_1__Chloroflexi; D_2__Anaerolineae; D_3__Anaerolineales; D_4__Anaerolineaceae; D_5__uncultured"
AB240516	1	1524;0;0;0;1;0;0;0;0;0;0;0;1;0;0;0;0;0;0;"D_0__Bacteria; D_1__Nitrospirae; D_2__Nitrospira; D_3__Nitrospirales; D_4__FW13; D_5__uncultured bacterium; D_6__uncultured bacterium"
AB240521	1	1472;0;3;0;0;0;0;0;0;0;0;0;1;0;0;0;0;0;1;"D_0__Bacteria; D_1__Proteobacteria; D_2__Epsilonproteobacteria; D_3__Campylobacterales; D_4__Helicobacteraceae; D_5__Sulfuricurvum; D_6__uncultured Epsilonproteobacteria bacterium"
AB240525	1	1500;0;0;0;1;0;0;0;0;0;0;8;46;0;1;0;3;1;0;"D_0__Bacteria; D_1__Proteobacteria; D_2__Betaproteobacteria; D_3__Hydrogenophilales; D_4__Hydrogenophilaceae; D_5__Ferritrophicum; D_6__uncultured bacterium"
AB245332	1	1493;1;2;1;0;2;2;3;0;0;1;1;8;1;6;0;2;0;4;"D_0__Bacteria; D_1__Actinobacteria; D_2__Thermoleophilia; D_3__Solirubrobacterales; D_4__Gsoil-1167; Ambiguous_taxa; Ambiguous_taxa"
AB246772	1	1240;0;0;0;0;0;1;0;0;0;0;0;1;0;0;0;0;0;1;"D_0__Bacteria; D_1__Proteobacteria; D_2__Deltaproteobacteria; D_3__Myxococcales; D_4__Polyangiaceae; D_5__Sorangium; D_6__uncultured bacterium"
AB248648	1	1412;0;0;0;0;0;0;1;0;0;1;0;0;0;0;0;0;0;0;"D_0__Bacteria; D_1__Proteobacteria; D_2__Alphaproteobacteria; D_3__Rhodospirillales; D_4__Rhodospirillaceae; D_5__uncultured; D_6__uncultured bacterium"
AB252048	1	1445;0;0;0;0;0;0;0;0;0;0;1;8;0;0;0;0;0;0;"D_0__Bacteria; D_1__Proteobacteria; D_2__Epsilonproteobacteria; D_3__Campylobacterales; D_4__Helicobacteraceae; D_5__Sulfurimonas; D_6__uncultured bacterium"
AB252076	1	1805;0;0;0;0;3;0;3;1;0;1;1;5;0;2;4;3;7;2;"D_0__Bacteria; D_1__Proteobacteria; D_2__Betaproteobacteria; D_3__Burkholderiales; D_4__Comamonadaceae; Ambiguous_taxa; Ambiguous_taxa"
AB252081	1	1425;0;0;0;0;0;0;0;0;0;0;0;1;1;0;0;0;0;0;"D_0__Bacteria; D_1__Proteobacteria; D_2__Alphaproteobacteria; D_3__Rhodobacterales; D_4__Rhodobacteraceae; D_5__Rhodobacter; Ambiguous_taxa"
AB252878	1	1525;0;0;0;0;0;0;1;0;0;0;0;1;0;0;0;0;0;0;"D_0__Bacteria; D_1__Planctomycetes; D_2__OM190; D_3__uncultured bacterium; D_4__uncultured bacterium; D_5__uncultured bacterium; D_6__uncultured bacterium"
AB252887	1	1502;0;3;0;1;0;0;1;1;1;1;1;3;1;3;1;5;1;2;"D_0__Bacteria; D_1__Proteobacteria; D_2__Gammaproteobacteria; D_3__Xanthomonadales; D_4__uncultured"
AB252903	1	1522;0;0;0;0;0;0;0;0;1;0;0;1;0;0;0;0;0;0;"D_0__Bacteria; D_1__Proteobacteria; D_2__Betaproteobacteria; D_3__Burkholderiales; D_4__Comamonadaceae"
AB252934	1	1450;0;0;0;0;0;0;0;0;0;0;0;0;0;0;0;0;0;2;"D_0__Bacteria; D_1__Proteobacteria; D_2__Alphaproteobacteria; D_3__Rhizobiales; D_4__Hyphomicrobiaceae; D_5__Hyphomicrobium; D_6__uncultured bacterium"
AB252958	1	1470;1;0;0;0;0;0;0;0;0;0;0;1;0;1;0;0;0;0;"D_0__Bacteria; D_1__Chloroflexi; D_2__SBR2076; D_3__uncultured bacterium; D_4__uncultured bacterium; D_5__uncultured bacterium; D_6__uncultured bacterium"
AB252961	1	1462;0;0;1;1;1;0;0;3;1;0;1;0;2;0;0;1;0;1;"D_0__Bacteria; D_1__Chloroflexi; D_2__Dehalococcoidia"
AB254783	1	1516;0;0;0;1;2;1;2;0;0;0;1;1;19;28;1;1;0;0;"D_0__Bacteria; D_1__Proteobacteria; D_2__Deltaproteobacteria; D_3__Bdellovibrionales; D_4__Bacteriovoracaceae; D_5__uncultured; D_6__uncultured bacterium"
AB254795	1	1481;0;0;0;0;1;2;0;0;0;0;0;4;4;5;0;0;0;1;"D_0__Bacteria; D_1__Actinobacteria; D_2__Acidimicrobiia; D_3__Acidimicrobiales; D_4__uncultured"
AB254797	1	1511;0;0;0;0;0;0;0;0;0;1;0;1;0;3;1;0;0;0;"D_0__Bacteria; D_1__Actinobacteria; D_2__Thermoleophilia; D_3__Solirubrobacterales"
AB255070	1	1471;10;28;0;0;1;0;0;0;1;0;0;0;0;1;0;0;0;0;"D_0__Bacteria; D_1__Proteobacteria; D_2__Gammaproteobacteria; D_3__Thiotrichales; D_4__Thiotrichaceae; D_5__Thiothrix; D_6__uncultured bacterium"
AB257631	1	1462;0;1;0;0;1;3;0;0;0;0;2;2;1;1;0;0;3;0;"D_0__Bacteria; D_1__Proteobacteria; D_2__Alphaproteobacteria; D_3__Rhizobiales; D_4__Phyllobacteriaceae; D_5__Aliihoeflea; Ambiguous_taxa"
AB257643	1	1530;0;0;0;0;1;1;2;1;2;1;0;4;0;2;0;0;0;3;"D_0__Bacteria; D_1__Gemmatimonadetes; D_2__Gemmatimonadetes; D_3__Gemmatimonadales; D_4__Gemmatimonadaceae; D_5__uncultured"
AB257645	1	1486;0;0;0;1;2;0;2;0;0;0;0;1;0;0;1;0;0;0;"D_0__Bacteria; D_1__Planctomycetes; D_2__Planctomycetacia; D_3__Planctomycetales; D_4__Planctomycetaceae; D_5__Planctomyces; Ambiguous_taxa"
AB257647	1	1485;1;1;1;2;2;2;2;1;0;0;1;2;4;0;2;4;1;1;"D_0__Bacteria; D_1__Chloroflexi; D_2__TK10"
AB262702	1	1398;0;0;0;0;0;0;0;0;1;1;0;0;0;0;0;0;0;0;"D_0__Archaea; D_1__Euryarchaeota; D_2__Methanomicrobia; D_3__Methanomicrobiales; D_4__Methanoregulaceae; D_5__Methanoregula; Ambiguous_taxa"
AB262704	1	1425;2;0;1;0;0;0;0;0;0;0;1;1;0;0;0;0;0;0;"D_0__Archaea; D_1__Bathyarchaeota; D_2__uncultured archaeon; D_3__uncultured archaeon; D_4__uncultured archaeon; D_5__uncultured archaeon; D_6__uncultured archaeon"
AB262710	1	1460;0;0;0;1;0;0;0;0;1;1;0;3;0;0;0;0;0;0;"D_0__Archaea; D_1__Thaumarchaeota; D_2__FHMa11 terrestrial group; D_3__uncultured archaeon; D_4__uncultured archaeon; D_5__uncultured archaeon; D_6__uncultured archaeon"
AB264131	1	1383;0;0;0;0;1;0;0;0;0;0;1;1;0;0;0;1;0;1;"D_0__Bacteria; D_1__Proteobacteria; D_2__Alphaproteobacteria; D_3__Sphingomonadales; D_4__Sphingomonadaceae; D_5__Sphingomonas; Ambiguous_taxa"
AB271055	1	1421;1;1;1;0;1;0;0;0;0;0;0;0;0;1;0;0;0;0;"D_0__Bacteria; D_1__Proteobacteria; D_2__Alphaproteobacteria; D_3__Caulobacterales; D_4__Caulobacteraceae; D_5__uncultured"
AB272322	1	1204;0;0;0;0;2;0;0;0;0;0;1;1;0;0;0;0;0;0;"D_0__Bacteria; D_1__Proteobacteria; D_2__Alphaproteobacteria; D_3__Rhizobiales; D_4__Bradyrhizobiaceae; D_5__Bradyrhizobium"
AB286334	1	1417;0;0;0;1;0;0;0;0;0;0;0;1;0;0;2;0;1;1;"D_0__Bacteria; D_1__Chloroflexi; D_2__SBR2076; D_3__uncultured bacterium; D_4__uncultured bacterium; D_5__uncultured bacterium; D_6__uncultured bacterium"
AB286360	1	1467;0;0;0;0;0;0;0;1;0;0;0;0;1;0;1;0;0;0;"D_0__Bacteria; D_1__Verrucomicrobia; D_2__Opitutae; D_3__Opitutales; D_4__Opitutaceae; D_5__Opitutus"
AB286362	1	1477;0;0;0;0;0;0;0;1;0;0;0;0;0;0;0;1;1;0;"D_0__Bacteria; D_1__Acidobacteria; D_2__Holophagae; D_3__Subgroup 7"
AB286411	1	1468;1;0;3;1;5;0;2;1;1;0;1;1;0;0;2;1;2;0;"D_0__Bacteria; D_1__Verrucomicrobia; D_2__Opitutae; D_3__Opitutales; D_4__Opitutaceae; D_5__Opitutus"
AB286434	1	1391;0;0;0;0;1;0;0;0;0;0;0;2;0;0;1;1;0;0;"D_0__Bacteria; D_1__Saccharibacteria; D_2__uncultured bacterium; D_3__uncultured bacterium; D_4__uncultured bacterium; D_5__uncultured bacterium; D_6__uncultured bacterium"
AB286469	1	1439;0;1;2;5;3;0;0;1;4;0;15;175;1;6;6;3;0;4;"D_0__Bacteria; D_1__Proteobacteria; D_2__Betaproteobacteria; D_3__Neisseriales; D_4__Neisseriaceae; D_5__Paludibacterium"
AB286524	1	1397;0;0;0;0;0;0;0;0;2;0;0;0;0;0;0;0;0;0;"D_0__Bacteria; D_1__Chlorobi; D_2__Chlorobia; D_3__Chlorobiales; D_4__OPB56; D_5__uncultured bacterium; D_6__uncultured bacterium"
AB286641	1	1433;1;0;1;0;1;1;0;0;0;0;0;1;0;0;0;0;0;0;"D_0__Bacteria; D_1__Actinobacteria; D_2__Acidimicrobiia; D_3__Acidimicrobiales; D_4__Acidimicrobiales Incertae Sedis; D_5__Candidatus Microthrix; D_6__uncultured bacterium"
AB294258	1	1398;0;0;0;0;0;0;0;0;0;0;0;2;0;0;0;0;0;0;"D_0__Archaea; D_1__Euryarchaeota; D_2__Thermoplasmata; D_3__Thermoplasmatales; D_4__ASC21; D_5__uncultured archaeon; D_6__uncultured archaeon"
AB294289	1	1444;1;0;0;0;0;0;0;0;11;0;0;0;0;0;0;0;3;0;"D_0__Bacteria; D_1__Firmicutes; D_2__Clostridia; D_3__Clostridiales; D_4__Eubacteriaceae; D_5__Acetobacterium"
AB294313	1	1386;0;0;0;0;0;0;0;0;0;0;1;13;0;0;0;0;0;1;"D_0__Bacteria; D_1__Proteobacteria; D_2__Alphaproteobacteria; D_3__Caulobacterales; D_4__Hyphomonadaceae; D_5__uncultured; D_6__uncultured bacterium"
AB294314	1	1403;0;0;0;0;1;1;0;0;0;0;0;1;0;0;0;0;0;0;"D_0__Bacteria; D_1__Proteobacteria; D_2__Alphaproteobacteria; D_3__Rickettsiales; D_4__SM2D12; D_5__uncultured bacterium; D_6__uncultured bacterium"
AB294323	1	1456;0;0;0;0;0;0;0;1;0;0;1;3;1;0;0;0;0;1;"D_0__Bacteria; D_1__Proteobacteria; D_2__Betaproteobacteria; D_3__Nitrosomonadales; D_4__Nitrosomonadaceae; D_5__uncultured"
AB294335	1	1422;0;0;0;1;0;0;0;2;0;0;0;0;0;0;0;0;0;0;"D_0__Bacteria; D_1__Proteobacteria; D_2__Deltaproteobacteria; D_3__Bdellovibrionales; D_4__Bdellovibrionaceae; D_5__Bdellovibrio; D_6__uncultured bacterium"
AB294337	1	1437;16;15;1;10;2;8;13;7;286;259;8;4;10;5;16;7;18;29;"D_0__Bacteria; D_1__Proteobacteria; D_2__Epsilonproteobacteria; D_3__Campylobacterales; D_4__Helicobacteraceae; D_5__Sulfurimonas; Ambiguous_taxa"
AB294338	1	1433;0;0;0;0;0;0;0;0;0;0;0;1;0;0;0;0;1;0;"D_0__Bacteria; D_1__Bacteroidetes; D_2__Cytophagia; D_3__Cytophagales; D_4__Cytophagaceae; D_5__Cytophaga; D_6__uncultured bacterium"
AB298743	1	1429;0;0;0;1;3;1;1;0;0;0;1;1;0;0;1;0;0;0;"D_0__Bacteria; D_1__Firmicutes; D_2__Negativicutes; D_3__Selenomonadales; D_4__Veillonellaceae"
AB298782	1	1446;0;0;0;0;0;0;0;0;0;0;0;3;0;0;0;0;0;0;"D_0__Bacteria; D_1__Actinobacteria; D_2__Actinobacteria; D_3__Streptosporangiales; D_4__Nocardiopsaceae; D_5__Thermobifida"
AB299584	1	1412;0;0;0;0;0;0;0;0;0;0;1;11;0;0;0;0;0;0;"D_0__Bacteria; D_1__Proteobacteria; D_2__Alphaproteobacteria; D_3__Sphingomonadales; D_4__Sphingomonadaceae; D_5__Sphingomonas"
AB300074	1	1471;0;1;5;8;0;0;0;0;10;7;1;0;0;0;0;0;1;1;"D_0__Bacteria; D_1__Firmicutes; D_2__Clostridia; D_3__Clostridiales; D_4__Peptococcaceae; D_5__Pelotomaculum; D_6__uncultured bacterium"
AB300104	1	1297;12;1;0;0;0;0;0;0;0;0;0;0;0;0;0;0;0;0;"D_0__Bacteria; D_1__Chloroflexi; D_2__Dehalococcoidia; D_3__GIF9; D_4__uncultured bacterium; D_5__uncultured bacterium; D_6__uncultured bacterium"
AB300105	1	1275;1;3;1;0;0;0;0;0;0;0;0;0;0;0;0;0;0;0;"D_0__Bacteria; D_1__Chloroflexi; D_2__Dehalococcoidia; D_3__vadinBA26"
AB300112	1	1359;0;0;0;0;0;0;1;1;0;0;0;0;0;0;0;0;0;0;"D_0__Bacteria; D_1__Armatimonadetes; D_2__uncultured; D_3__uncultured bacterium; D_4__uncultured bacterium; D_5__uncultured bacterium; D_6__uncultured bacterium"
AB300128	1	1329;2;2;0;0;0;0;0;0;0;0;0;0;0;0;0;0;1;0;"D_0__Bacteria; D_1__Chloroflexi; D_2__Dehalococcoidia; D_3__vadinBA26; D_4__uncultured bacterium; D_5__uncultured bacterium; D_6__uncultured bacterium"
AB307642	1	1419;1;0;0;0;1;0;1;0;0;0;1;4;5;0;0;0;0;0;"D_0__Bacteria; D_1__Firmicutes; D_2__Clostridia; D_3__Clostridiales; D_4__Ruminococcaceae; D_5__Sporobacter"
AB307653	1	1359;0;0;0;0;0;0;0;0;0;0;0;0;1;2;0;0;0;0;"D_0__Bacteria; D_1__Acidobacteria; D_2__Acidobacteria; D_3__Acidobacteriales; D_4__Acidobacteriaceae (Subgroup 1); D_5__Candidatus Koribacter; D_6__uncultured bacterium"
AB307654	1	1416;0;0;0;1;3;11;1;0;0;0;2;5;29;40;1;0;0;2;"D_0__Bacteria; D_1__Acidobacteria; D_2__Acidobacteria; D_3__Acidobacteriales; D_4__Acidobacteriaceae (Subgroup 1); D_5__Candidatus Koribacter; Ambiguous_taxa"
AB307660	1	1389;0;0;0;0;1;2;2;0;1;0;4;7;9;12;1;1;0;0;"D_0__Bacteria; D_1__Proteobacteria; D_2__Alphaproteobacteria; D_3__Rhizobiales; D_4__Rhizobiales Incertae Sedis; D_5__Rhizomicrobium; Ambiguous_taxa"
AB308366	1	1490;0;0;0;0;0;0;0;0;0;0;0;2;0;0;0;0;0;0;"D_0__Bacteria; D_1__Proteobacteria; D_2__Betaproteobacteria; D_3__Nitrosomonadales; D_4__Nitrosomonadaceae; D_5__uncultured; Ambiguous_taxa"
AB329630	1	1460;0;0;0;0;0;0;0;0;0;0;0;2;0;0;1;0;0;0;"D_0__Bacteria; D_1__Actinobacteria; D_2__Actinobacteria; D_3__Micrococcales; D_4__Cellulomonadaceae"
AB331893	1	1481;0;0;0;0;1;0;0;0;0;0;0;1;0;2;0;2;0;0;"D_0__Bacteria; D_1__Verrucomicrobia; D_2__Verrucomicrobiae; D_3__Verrucomicrobiales; D_4__Verrucomicrobiaceae"
AB355047	1	1448;0;1;0;0;0;0;0;0;0;1;0;0;0;0;0;0;0;0;"D_0__Bacteria; D_1__Proteobacteria; D_2__Alphaproteobacteria; D_3__Rhodospirillales; D_4__Acetobacteraceae; D_5__Endobacter"
AB355063	1	1481;0;0;0;0;0;1;0;0;1;1;0;0;0;0;0;0;0;0;"D_0__Bacteria; D_1__Proteobacteria; D_2__Betaproteobacteria; D_3__Rhodocyclales; D_4__Rhodocyclaceae; D_5__uncultured; D_6__uncultured bacterium"
AB355086	1	1481;0;0;1;0;0;0;0;2;1;0;0;0;0;0;0;0;0;0;"D_0__Bacteria; D_1__Planctomycetes; D_2__Planctomycetacia; D_3__Planctomycetales; D_4__Planctomycetaceae; D_5__uncultured; D_6__uncultured bacterium"
AB360448	1	1474;0;2;0;1;0;3;0;0;0;0;1;2;0;1;1;1;1;0;"D_0__Bacteria; D_1__Actinobacteria; D_2__Acidimicrobiia; D_3__Acidimicrobiales; D_4__Iamiaceae; D_5__Iamia"
AB362219	1	1474;0;0;0;0;0;0;0;0;0;0;0;2;0;0;0;0;0;0;"D_0__Bacteria; D_1__Proteobacteria; D_2__Alphaproteobacteria; D_3__Rhodospirillales; D_4__Acetobacteraceae; D_5__Acidocella"
AB362275	1	1408;0;0;0;0;0;0;0;0;0;0;0;2;0;0;0;0;0;0;"D_0__Bacteria; D_1__Firmicutes; D_2__Bacilli; D_3__Bacillales; D_4__Thermoactinomycetaceae; D_5__Thermoactinomyces"
AB364705	1	1428;0;0;1;0;5;2;0;1;0;0;0;0;0;0;0;0;0;1;"D_0__Bacteria; D_1__Proteobacteria; D_2__Alphaproteobacteria; D_3__Rhodospirillales; D_4__Rhodospirillaceae; D_5__uncultured; D_6__uncultured bacterium"
AB364706	1	1402;0;0;0;0;1;0;0;0;1;0;0;0;0;3;0;0;0;0;"D_0__Bacteria; D_1__Proteobacteria; D_2__Alphaproteobacteria; D_3__Rhizobiales; D_4__Rhizobiales Incertae Sedis; D_5__Rhizomicrobium"
AB364713	1	1464;0;0;0;1;0;1;0;0;0;0;0;0;0;0;0;0;0;0;"D_0__Bacteria; D_1__Proteobacteria; D_2__Betaproteobacteria; D_3__Nitrosomonadales; D_4__Gallionellaceae"
AB364724	1	1485;0;1;0;0;0;7;1;0;1;1;0;0;0;3;1;1;1;1;"D_0__Bacteria; D_1__Proteobacteria; D_2__Deltaproteobacteria; D_3__Syntrophobacterales; D_4__Syntrophaceae; D_5__Smithella; Ambiguous_taxa"
AB364726	1	1485;7;41;0;0;0;0;0;0;0;1;0;0;0;0;0;0;0;1;"D_0__Bacteria; D_1__Proteobacteria; D_2__Deltaproteobacteria; D_3__Syntrophobacterales; D_4__Syntrophaceae; D_5__uncultured"
AB364730	1	1482;0;0;0;0;0;2;0;0;0;0;0;0;2;2;0;0;0;1;"D_0__Bacteria; D_1__Proteobacteria; D_2__Deltaproteobacteria; D_3__Syntrophobacterales; D_4__Syntrophobacteraceae; D_5__Syntrophobacter; D_6__uncultured bacterium"
AB364739	1	1485;6;9;2;9;0;5;7;11;233;171;10;66;10;4;11;2;8;8;"D_0__Bacteria; D_1__Nitrospirae; D_2__Nitrospira; D_3__Nitrospirales; D_4__FW13"
AB364740	1	1484;0;0;0;0;0;1;0;0;1;0;0;4;0;0;0;0;0;0;"D_0__Bacteria; D_1__Proteobacteria; D_2__Deltaproteobacteria; D_3__Syntrophobacterales; D_4__Syntrophobacteraceae; D_5__Syntrophobacter; D_6__uncultured bacterium"
AB364744	1	1490;0;6;0;0;0;0;0;0;0;0;0;0;0;0;0;0;0;0;"D_0__Bacteria; D_1__Proteobacteria; D_2__Deltaproteobacteria; D_3__Syntrophobacterales; D_4__Syntrophaceae; D_5__uncultured"
AB364745	1	1485;0;0;0;1;0;1;0;0;0;0;0;1;0;0;0;0;0;0;"D_0__Bacteria; D_1__Proteobacteria; D_2__Deltaproteobacteria; D_3__Deltaproteobacteria Incertae Sedis; D_4__Syntrophorhabdaceae; D_5__Syntrophorhabdus; D_6__uncultured bacterium"
AB364747	1	1489;4;1;0;0;0;0;0;0;0;0;0;0;0;0;0;0;0;0;"D_0__Bacteria; D_1__Proteobacteria; D_2__Deltaproteobacteria; D_3__Syntrophobacterales; D_4__Syntrophaceae; D_5__uncultured"
AB364749	1	1484;0;0;1;0;0;0;1;0;0;0;0;2;0;0;0;0;0;1;"D_0__Bacteria; D_1__Proteobacteria; D_2__Deltaproteobacteria; D_3__Bdellovibrionales; D_4__Bacteriovoracaceae; D_5__uncultured; D_6__uncultured bacterium"
AB364751	1	1484;16;32;9;25;112;106;76;61;6;5;15;56;10;16;8;6;11;15;"D_0__Bacteria; D_1__Proteobacteria; D_2__Deltaproteobacteria; D_3__Syntrophobacterales; D_4__Syntrophaceae; D_5__Desulfobacca; D_6__uncultured bacterium"
AB364752	1	1488;0;0;0;0;1;2;0;0;0;0;0;1;2;5;0;0;0;0;"D_0__Bacteria; D_1__Proteobacteria; D_2__Deltaproteobacteria; D_3__Desulfurellales; D_4__Desulfurellaceae; D_5__H16; D_6__uncultured bacterium"
AB364756	1	1422;0;0;0;0;0;1;0;0;0;0;0;0;1;0;0;0;0;0;"D_0__Bacteria; D_1__Acidobacteria; D_2__Acidobacteria; D_3__Acidobacteriales; D_4__Acidobacteriaceae (Subgroup 1); D_5__uncultured; D_6__uncultured bacterium"
AB364762	1	1470;0;2;1;0;0;0;0;1;0;0;0;0;1;0;0;0;0;0;"D_0__Bacteria; D_1__Acidobacteria; D_2__Subgroup 13; D_3__uncultured bacterium; D_4__uncultured bacterium; D_5__uncultured bacterium; D_6__uncultured bacterium"
AB364768	1	1421;0;0;0;0;2;3;0;0;0;0;0;3;0;1;0;0;0;1;"D_0__Bacteria; D_1__Acidobacteria; D_2__Solibacteres; D_3__Solibacterales; D_4__Solibacteraceae (Subgroup 3); D_5__AKIW659"
AB364769	1	1463;0;2;0;4;12;21;1;0;3;0;23;161;27;29;0;8;0;5;"D_0__Bacteria; D_1__Acidobacteria; D_2__Subgroup 13; D_3__uncultured bacterium; D_4__uncultured bacterium; D_5__uncultured bacterium; D_6__uncultured bacterium"
AB364773	1	1489;0;1;1;0;19;26;1;0;6;4;7;25;360;436;5;10;2;13;"D_0__Bacteria; D_1__Acidobacteria; D_2__Subgroup 13; D_3__uncultured bacterium; D_4__uncultured bacterium; D_5__uncultured bacterium; D_6__uncultured bacterium"
AB364777	1	1476;2;2;0;1;0;0;0;0;0;1;0;0;0;0;0;0;0;1;"D_0__Bacteria; D_1__Acidobacteria; D_2__Subgroup 13; D_3__uncultured bacterium; D_4__uncultured bacterium; D_5__uncultured bacterium; D_6__uncultured bacterium"
AB364782	1	1425;0;0;0;0;1;3;0;0;0;0;3;3;0;1;0;0;0;0;"D_0__Bacteria; D_1__Acidobacteria; D_2__Acidobacteria; D_3__Acidobacteriales; D_4__Acidobacteriaceae (Subgroup 1); D_5__uncultured; Ambiguous_taxa"
AB364784	1	1451;0;1;0;1;4;4;0;0;0;0;0;16;3;4;0;0;0;0;"D_0__Bacteria; D_1__Acidobacteria; D_2__Subgroup 2; D_3__uncultured bacterium; D_4__uncultured bacterium; D_5__uncultured bacterium; D_6__uncultured bacterium"
AB364788	1	1469;0;0;2;1;5;9;0;2;2;0;10;36;2;9;0;1;1;1;"D_0__Bacteria; D_1__Acidobacteria; D_2__Subgroup 15; D_3__uncultured bacterium; D_4__uncultured bacterium; D_5__uncultured bacterium; D_6__uncultured bacterium"
AB364789	1	1422;1;0;0;1;1;2;0;0;0;0;0;2;6;3;0;0;0;0;"D_0__Bacteria; D_1__Acidobacteria; D_2__Acidobacteria; D_3__Acidobacteriales; D_4__Acidobacteriaceae (Subgroup 1); D_5__Candidatus Koribacter; Ambiguous_taxa"
AB364791	1	1457;0;0;0;0;0;0;0;2;0;0;0;0;0;0;0;0;0;0;"D_0__Bacteria; D_1__Acidobacteria; D_2__Subgroup 15; D_3__uncultured bacterium; D_4__uncultured bacterium; D_5__uncultured bacterium; D_6__uncultured bacterium"
AB364793	1	1443;0;0;1;5;14;27;2;2;0;1;2;7;2;7;0;1;0;0;"D_0__Bacteria; D_1__Acidobacteria; D_2__Acidobacteria; D_3__Acidobacteriales; D_4__Acidobacteriaceae (Subgroup 1); D_5__uncultured"
AB364794	1	1423;0;0;1;0;1;0;1;0;1;0;0;1;6;9;0;0;0;0;"D_0__Bacteria; D_1__Acidobacteria; D_2__Solibacteres; D_3__Solibacterales; D_4__Solibacteraceae (Subgroup 3); D_5__Bryobacter; D_6__uncultured bacterium"
AB364799	1	1426;0;0;0;0;0;0;0;0;0;0;0;0;2;1;0;0;0;0;"D_0__Bacteria; D_1__Acidobacteria; D_2__Solibacteres; D_3__Solibacterales; D_4__Solibacteraceae (Subgroup 3); D_5__Bryobacter; D_6__uncultured bacterium"
AB364801	1	1422;0;0;0;0;8;7;0;3;0;1;0;2;0;2;0;0;0;0;"D_0__Bacteria; D_1__Acidobacteria; D_2__Solibacteres; D_3__Solibacterales; D_4__Solibacteraceae (Subgroup 3); D_5__AKIW659"
AB364803	1	1471;2;9;0;0;1;1;1;2;0;0;2;1;0;2;0;0;0;2;"D_0__Bacteria; D_1__Acidobacteria; D_2__Subgroup 13; D_3__uncultured bacterium; D_4__uncultured bacterium; D_5__uncultured bacterium; D_6__uncultured bacterium"
AB364809	1	1420;0;0;0;0;0;0;0;1;0;0;0;1;0;0;0;0;0;0;"D_0__Bacteria; D_1__Acidobacteria; D_2__Solibacteres; D_3__Solibacterales; D_4__Solibacteraceae (Subgroup 3); D_5__Bryobacter; D_6__uncultured bacterium"
AB364818	1	1462;0;0;0;0;0;0;0;0;0;0;0;1;1;0;0;1;0;0;"D_0__Bacteria; D_1__Acidobacteria; D_2__Subgroup 2; D_3__uncultured bacterium; D_4__uncultured bacterium; D_5__uncultured bacterium; D_6__uncultured bacterium"
AB364822	1	1424;0;0;0;0;0;0;0;0;0;0;1;2;9;14;0;2;0;0;"D_0__Bacteria; D_1__Acidobacteria; D_2__Acidobacteria; D_3__Acidobacteriales; D_4__Acidobacteriaceae (Subgroup 1); D_5__uncultured"
AB364829	1	1447;168;306;2;1;17;14;24;18;5;4;3;16;5;10;7;10;7;5;"D_0__Bacteria; D_1__Bacteroidetes; D_2__Sphingobacteriia; D_3__Sphingobacteriales; D_4__S15A-MN91; D_5__uncultured bacterium; D_6__uncultured bacterium"
AB364830	1	1446;0;2;0;0;1;3;1;2;3;1;1;16;10;11;0;1;0;5;"D_0__Bacteria; D_1__Bacteroidetes; D_2__Sphingobacteriia; D_3__Sphingobacteriales; D_4__KD3-93"
AB364832	1	1447;1;1;2;4;11;10;18;10;3;1;2;16;5;18;5;0;6;4;"D_0__Bacteria; D_1__Bacteroidetes; D_2__Sphingobacteriia; D_3__Sphingobacteriales; D_4__Lentimicrobiaceae; D_5__uncultured bacterium; D_6__uncultured bacterium"
AB364835	1	1445;0;0;1;0;6;2;2;0;1;0;2;41;5;6;0;1;0;0;"D_0__Bacteria; D_1__Bacteroidetes; D_2__Sphingobacteriia; D_3__Sphingobacteriales; D_4__CWT CU03-E12"
AB364837	1	1428;5;23;0;0;0;0;0;0;0;0;0;0;0;0;0;0;0;2;"D_0__Bacteria; D_1__Chloroflexi; D_2__Dehalococcoidia; D_3__Dehalococcoidales; D_4__uncultured; D_5__uncultured bacterium; D_6__uncultured bacterium"
AB364839	1	1431;0;0;0;0;0;1;0;0;0;0;0;2;2;2;0;0;0;1;"D_0__Bacteria; D_1__Chloroflexi; D_2__Anaerolineae; D_3__Anaerolineales; D_4__Anaerolineaceae; D_5__uncultured; D_6__uncultured bacterium"
AB364840	1	1427;0;0;0;1;0;1;0;0;0;1;4;40;0;1;0;1;0;0;"D_0__Bacteria; D_1__Chloroflexi; D_2__Dehalococcoidia; D_3__GIF9; D_4__uncultured bacterium; D_5__uncultured bacterium; D_6__uncultured bacterium"
AB364841	1	1432;0;0;0;0;0;0;0;0;0;0;0;0;1;2;0;0;0;0;"D_0__Bacteria; D_1__Cyanobacteria; D_2__Melainabacteria; D_3__Obscuribacterales; D_4__uncultured bacterium; D_5__uncultured bacterium; D_6__uncultured bacterium"
AB364844	1	1447;0;0;0;0;2;1;0;0;0;0;0;1;7;10;0;0;0;0;"D_0__Bacteria; D_1__Nitrospirae; D_2__Nitrospira; D_3__Nitrospirales; D_4__Nitrospiraceae; D_5__uncultured; D_6__uncultured bacterium"
AB364846	1	1446;0;0;0;0;1;2;17;6;0;1;1;0;0;1;1;2;1;0;"D_0__Bacteria; D_1__Nitrospirae; D_2__Nitrospira; D_3__Nitrospirales; D_4__Nitrospiraceae; D_5__uncultured; D_6__uncultured bacterium"
AB364850	1	1498;6;7;0;0;0;0;0;0;0;0;0;0;0;0;0;0;0;0;"D_0__Bacteria; D_1__Planctomycetes; D_2__Phycisphaerae; D_3__MSBL9; D_4__uncultured bacterium; D_5__uncultured bacterium; D_6__uncultured bacterium"
AB364853	1	1469;0;0;0;1;0;1;0;1;0;1;0;1;1;1;1;0;0;0;"D_0__Bacteria; D_1__Spirochaetae; D_2__Spirochaetes; D_3__Spirochaetales; D_4__Spirochaetaceae; D_5__Spirochaeta 2; D_6__uncultured bacterium"
AB364854	1	1479;0;0;0;0;0;0;1;1;0;0;0;3;0;0;0;0;1;0;"D_0__Bacteria; D_1__Verrucomicrobia; D_2__OPB35 soil group; D_3__uncultured bacterium; D_4__uncultured bacterium; D_5__uncultured bacterium; D_6__uncultured bacterium"
AB364856	1	1470;2;0;0;0;0;0;1;0;0;0;1;0;0;1;1;0;0;1;"D_0__Bacteria; D_1__Verrucomicrobia; D_2__S-BQ2-57 soil group"
AB364858	1	1491;0;0;0;0;1;0;0;0;0;0;0;2;1;1;0;0;0;0;"D_0__Bacteria; D_1__Verrucomicrobia; D_2__OPB35 soil group; D_3__uncultured bacterium; D_4__uncultured bacterium; D_5__uncultured bacterium; D_6__uncultured bacterium"
AB364860	1	1481;0;0;0;0;1;0;0;2;0;0;0;0;2;0;0;0;0;0;"D_0__Bacteria; D_1__Verrucomicrobia; D_2__OPB35 soil group; D_3__uncultured bacterium; D_4__uncultured bacterium; D_5__uncultured bacterium; D_6__uncultured bacterium"
AB364863	1	1472;0;0;0;0;2;0;3;3;0;0;1;2;1;0;0;1;0;2;"D_0__Bacteria; D_1__Verrucomicrobia; D_2__S-BQ2-57 soil group"
AB364864	1	1508;328;463;10;1;16;0;8;0;11;6;0;4;0;2;3;1;7;21;"D_0__Bacteria; D_1__Atribacteria; D_2__uncultured bacterium; D_3__uncultured bacterium; D_4__uncultured bacterium; D_5__uncultured bacterium; D_6__uncultured bacterium"
AB364867	1	1454;0;0;0;0;0;0;0;1;0;0;0;1;0;0;0;0;0;0;"D_0__Bacteria; D_1__Aminicenantes"
AB364868	1	1468;1;1;0;7;7;10;0;2;3;1;30;269;4;12;0;10;0;3;"D_0__Bacteria; D_1__Ignavibacteriae; D_2__Ignavibacteria; D_3__Ignavibacteriales; D_4__BSV26; D_5__uncultured bacterium; D_6__uncultured bacterium"
AB364869	1	1459;0;0;1;2;5;7;1;2;3;1;2;31;1;2;0;0;0;1;"D_0__Bacteria; D_1__Ignavibacteriae; D_2__Ignavibacteria; D_3__Ignavibacteriales; D_4__BSV26; D_5__uncultured bacterium; D_6__uncultured bacterium"
AB364870	1	1503;0;0;0;0;0;0;0;0;0;0;0;2;0;0;0;0;0;0;"D_0__Bacteria; D_1__Ignavibacteriae; D_2__Ignavibacteria; D_3__Ignavibacteriales; D_4__BSN166; D_5__uncultured bacterium; D_6__uncultured bacterium"
AB364872	1	1460;0;0;0;1;6;5;1;0;0;0;1;5;7;5;0;0;0;0;"D_0__Bacteria; D_1__Ignavibacteriae; D_2__Ignavibacteria; D_3__Ignavibacteriales; D_4__BSV26; D_5__uncultured bacterium; D_6__uncultured bacterium"
AB364875	1	1461;0;1;0;0;0;0;0;0;0;1;0;0;0;0;1;2;0;0;"D_0__Bacteria; D_1__Ignavibacteriae; D_2__Ignavibacteria; D_3__Ignavibacteriales; D_4__BSV26; D_5__uncultured bacterium; D_6__uncultured bacterium"
AB364877	1	1475;1;0;3;1;13;21;3;1;0;1;3;56;3;2;2;0;1;0;"D_0__Bacteria; D_1__Acidobacteria; D_2__Holophagae; D_3__Holophagae Incertae Sedis; D_4__Unknown Family; D_5__Thermoanaerobaculum; D_6__uncultured bacterium"
AB364878	1	1471;1;0;2;0;1;0;0;1;2;0;9;42;0;1;0;2;0;0;"D_0__Bacteria; D_1__Gemmatimonadetes; D_2__Gemmatimonadetes; D_3__Gemmatimonadales; D_4__Gemmatimonadaceae; D_5__uncultured; D_6__uncultured bacterium"
AB364880	1	1483;0;0;0;0;1;0;0;1;0;0;0;1;0;0;0;0;0;0;"D_0__Bacteria; D_1__Fibrobacteres; D_2__Fibrobacteria; D_3__Fibrobacterales; D_4__B122; D_5__uncultured bacterium; D_6__uncultured bacterium"
AB364883	1	1478;0;0;0;1;0;0;1;5;0;1;0;4;0;0;0;1;1;1;"D_0__Bacteria; D_1__Caldiserica; D_2__Caldisericia; D_3__Caldisericales; D_4__Caldisericaceae; D_5__Caldisericum; D_6__uncultured bacterium"
AB364899	1	1426;8;2;0;0;0;0;0;0;0;0;0;0;0;0;0;0;0;0;"D_0__Archaea; D_1__Bathyarchaeota; D_2__uncultured archaeon; D_3__uncultured archaeon; D_4__uncultured archaeon; D_5__uncultured archaeon; D_6__uncultured archaeon"
AB364901	1	1038;1;0;4;5;2;4;2;3;1;0;6;111;0;4;0;4;0;4;"D_0__Archaea; D_1__Bathyarchaeota; D_2__uncultured archaeon; D_3__uncultured archaeon; D_4__uncultured archaeon; D_5__uncultured archaeon; D_6__uncultured archaeon"
AB364910	1	1467;1;0;0;1;0;0;0;0;1;4;2;28;0;0;0;0;1;0;"D_0__Archaea; D_1__Thaumarchaeota; D_2__FHMa11 terrestrial group; D_3__uncultured archaeon; D_4__uncultured archaeon; D_5__uncultured archaeon; D_6__uncultured archaeon"
AB364917	1	1471;0;0;0;1;0;0;0;0;0;0;8;197;0;5;0;0;0;2;"D_0__Archaea; D_1__Thaumarchaeota; D_2__FHMa11 terrestrial group; D_3__uncultured archaeon; D_4__uncultured archaeon; D_5__uncultured archaeon; D_6__uncultured archaeon"
AB364920	1	1431;0;0;0;0;1;0;0;0;0;0;0;1;0;0;0;0;0;0;"D_0__Archaea; D_1__Thaumarchaeota; D_2__AK59; Ambiguous_taxa; Ambiguous_taxa; Ambiguous_taxa; Ambiguous_taxa"
AB364922	1	1465;0;0;0;0;0;0;0;0;0;1;0;0;0;1;0;0;0;0;"D_0__Archaea; D_1__Thaumarchaeota; D_2__FHMa11 terrestrial group; D_3__uncultured archaeon; D_4__uncultured archaeon; D_5__uncultured archaeon; D_6__uncultured archaeon"
AB364928	1	1403;0;0;0;0;1;1;0;0;0;0;0;0;0;0;0;0;0;0;"D_0__Archaea; D_1__Euryarchaeota; D_2__Methanomicrobia; D_3__Methanosarcinales; D_4__Methanosaetaceae; D_5__Methanosaeta; D_6__uncultured archaeon"
AB364931	1	1402;0;1;0;0;2;7;1;0;0;0;0;2;5;1;2;0;0;1;"D_0__Archaea; D_1__Euryarchaeota; D_2__Methanomicrobia; D_3__Methanomicrobiales; D_4__Rice Cluster II"
AB364932	1	1391;0;0;0;0;0;1;0;0;5;13;0;0;1;0;0;0;1;0;"D_0__Archaea; D_1__Euryarchaeota; D_2__Methanomicrobia; D_3__Methanocellales; D_4__Methanocellaceae; D_5__Methanocella"
AB364934	1	1408;196;171;1;0;5;0;4;0;0;2;0;0;0;0;0;0;4;0;"D_0__Archaea; D_1__Hadesarchaea; D_2__uncultured archaeon; D_3__uncultured archaeon; D_4__uncultured archaeon; D_5__uncultured archaeon; D_6__uncultured archaeon"
AB364936	1	1399;0;0;0;0;0;0;1;0;0;0;0;2;0;0;0;0;0;0;"D_0__Archaea; D_1__Euryarchaeota; D_2__Thermoplasmata; D_3__Thermoplasmatales; D_4__Terrestrial Miscellaneous Gp(TMEG); D_5__uncultured archaeon; D_6__uncultured archaeon"
AB369033	1	1354;0;0;0;0;0;0;0;0;0;1;0;0;0;0;0;0;0;2;"D_0__Bacteria; D_1__Firmicutes; D_2__Bacilli; D_3__Bacillales; D_4__Alicyclobacillaceae; D_5__Tumebacillus; D_6__uncultured bacterium"
AB369189	1	1461;1;2;1;1;0;0;4;0;1;0;0;0;0;0;0;0;0;0;"D_0__Bacteria; D_1__Proteobacteria; D_2__Deltaproteobacteria; D_3__Bdellovibrionales; D_4__Bacteriovoracaceae; D_5__Peredibacter"
AB374368	1	1505;0;0;1;0;1;1;0;0;0;0;1;13;0;0;0;1;0;1;"D_0__Bacteria; D_1__Verrucomicrobia; D_2__Spartobacteria; D_3__Chthoniobacterales; D_4__Chthoniobacteraceae; D_5__Chthoniobacter; D_6__uncultured bacterium"
AB374374	1	1477;0;0;0;0;0;0;0;0;0;0;0;3;0;0;0;0;0;0;"D_0__Bacteria; D_1__Proteobacteria; D_2__Alphaproteobacteria; D_3__Rhizobiales; D_4__Methylobacteriaceae; D_5__uncultured"
AB381935	1	1488;0;0;0;0;2;0;0;0;0;0;0;0;0;2;0;0;0;0;"D_0__Bacteria; D_1__Proteobacteria; D_2__Alphaproteobacteria; D_3__Rhodospirillales; D_4__Acetobacteraceae; D_5__Rhodovastum"
AB426183	1	1409;0;0;0;0;0;1;0;1;0;0;0;7;2;0;0;0;0;0;"D_0__Bacteria; D_1__Acidobacteria; D_2__Holophagae; D_3__Holophagae Incertae Sedis; D_4__Unknown Family; D_5__Thermoanaerobaculum; D_6__uncultured bacterium"
AB426195	1	1408;2;1;3;3;9;10;5;12;4;4;10;65;2;2;1;2;5;6;"D_0__Bacteria; D_1__Proteobacteria; D_2__Deltaproteobacteria; D_3__Syntrophobacterales; D_4__Syntrophaceae; D_5__Desulfobacca; Ambiguous_taxa"
AB426203	1	1437;0;1;0;1;1;4;2;2;0;0;0;1;0;0;0;1;0;0;"D_0__Bacteria; D_1__Proteobacteria; D_2__Deltaproteobacteria; D_3__Syntrophobacterales; D_4__Syntrophaceae; D_5__Desulfobacca; D_6__uncultured bacterium"
AB426205	1	1408;0;2;0;0;0;0;0;0;0;0;0;0;0;0;1;0;0;0;"D_0__Bacteria; D_1__Proteobacteria; D_2__Deltaproteobacteria; D_3__Syntrophobacterales; D_4__Syntrophobacteraceae; D_5__uncultured"
AB426206	1	1383;0;0;0;0;0;0;0;0;0;0;0;5;0;1;0;0;0;0;"D_0__Bacteria; D_1__Gemmatimonadetes; D_2__Gemmatimonadetes; D_3__Gemmatimonadales; D_4__Gemmatimonadaceae; D_5__uncultured; D_6__uncultured bacterium"
AB426207	1	1415;0;0;0;0;0;0;0;0;0;0;1;0;1;1;0;0;0;0;"D_0__Bacteria; D_1__Gemmatimonadetes; D_2__Gemmatimonadetes; D_3__Gemmatimonadales; D_4__Gemmatimonadaceae; D_5__uncultured; Ambiguous_taxa"
AB426208	1	1398;0;0;0;0;0;0;0;0;0;0;0;2;0;0;0;1;0;0;"D_0__Bacteria; D_1__Aminicenantes; D_2__uncultured bacterium; D_3__uncultured bacterium; D_4__uncultured bacterium; D_5__uncultured bacterium; D_6__uncultured bacterium"
AB426209	1	1394;0;0;0;0;0;0;0;1;1;0;0;1;0;0;0;0;0;0;"D_0__Bacteria; D_1__Aminicenantes; D_2__uncultured bacterium; D_3__uncultured bacterium; D_4__uncultured bacterium; D_5__uncultured bacterium; D_6__uncultured bacterium"
AB426217	1	1419;0;0;0;0;2;2;2;0;0;1;1;11;3;3;0;0;0;1;"D_0__Bacteria; D_1__Acidobacteria; D_2__Holophagae; D_3__Holophagae Incertae Sedis; D_4__Unknown Family; D_5__Thermoanaerobaculum; D_6__uncultured bacterium"
AB426236	1	1398;0;0;0;0;0;0;6;2;3;2;0;0;0;0;1;1;0;0;"D_0__Bacteria; D_1__Elusimicrobia; D_2__Elusimicrobia; D_3__Lineage IV; D_4__uncultured bacterium; D_5__uncultured bacterium; D_6__uncultured bacterium"
AB447622	1	1434;3;2;2;3;0;0;0;1;1;0;1;3;0;1;1;0;0;0;"D_0__Bacteria; D_1__Bacteroidetes; D_2__WCHB1-32; D_3__uncultured bacterium; D_4__uncultured bacterium; D_5__uncultured bacterium; D_6__uncultured bacterium"
AB447641	1	1440;0;0;0;0;0;0;0;0;0;0;0;1;1;0;0;0;0;0;"D_0__Bacteria; D_1__Spirochaetae; D_2__Spirochaetes; D_3__Spirochaetales; D_4__Spirochaetaceae; D_5__uncultured; D_6__uncultured bacterium"
AB447645	1	1447;0;1;0;1;0;1;0;0;0;1;0;1;0;0;0;2;0;1;"D_0__Bacteria; D_1__Firmicutes; D_2__Clostridia; D_3__Clostridiales; D_4__Ruminococcaceae; D_5__[Eubacterium] coprostanoligenes group; D_6__uncultured bacterium"
AB447687	1	1478;0;0;0;0;0;0;0;0;0;0;0;0;0;0;1;0;0;1;"D_0__Bacteria; D_1__Proteobacteria; D_2__Deltaproteobacteria; D_3__Desulfuromonadales; D_4__Geobacteraceae; D_5__Geobacter; D_6__uncultured bacterium"
AB447702	1	1445;0;1;0;0;0;0;0;0;0;1;0;1;0;0;0;0;0;2;"D_0__Bacteria; D_1__Firmicutes; D_2__Clostridia; D_3__Clostridiales; D_4__Eubacteriaceae; D_5__Anaerofustis; D_6__uncultured bacterium"
AB447712	1	1483;0;0;1;2;1;0;2;1;0;0;0;1;0;2;2;6;0;0;"D_0__Bacteria; D_1__SR1 (Absconditabacteria)"
AB447745	1	1448;0;1;0;0;0;1;0;1;17;39;1;0;1;0;1;0;0;1;"D_0__Bacteria; D_1__Bacteroidetes; D_2__Bacteroidia; D_3__Bacteroidales; D_4__Rikenellaceae; D_5__Blvii28 wastewater-sludge group; D_6__uncultured bacterium"
AB447747	1	1450;0;0;0;2;0;0;5;2;6;1;0;5;1;5;4;2;4;2;"D_0__Bacteria; D_1__Armatimonadetes; D_2__uncultured; D_3__uncultured bacterium; D_4__uncultured bacterium; D_5__uncultured bacterium; D_6__uncultured bacterium"
AB447749	1	1403;1;0;0;0;1;2;6;1;0;0;0;1;1;0;8;17;1;0;"D_0__Bacteria; D_1__Parcubacteria; D_2__Candidatus Falkowbacteria; D_3__uncultured Parcubacteria group bacterium; D_4__uncultured Parcubacteria group bacterium; D_5__uncultured Parcubacteria group bacterium; D_6__uncultured Parcubacteria group bacterium"
AB447750	1	1476;0;0;0;1;2;1;1;0;1;1;4;1;37;62;2;3;0;6;"D_0__Bacteria; D_1__Proteobacteria; D_2__Deltaproteobacteria; D_3__Desulfuromonadales; D_4__Geobacteraceae; D_5__Geobacter"
AB447751	1	1446;0;0;0;0;0;0;0;0;0;0;0;1;0;0;6;9;0;0;"D_0__Bacteria; D_1__Bacteroidetes; D_2__Sphingobacteriia; D_3__Sphingobacteriales"
AB447771	1	1327;1;7;0;0;0;0;0;0;0;0;0;0;0;0;0;0;0;0;"D_0__Archaea; D_1__Euryarchaeota; D_2__Methanobacteria; D_3__Methanobacteriales; D_4__Methanobacteriaceae; D_5__Methanobacterium"
AB473881	1	1519;0;0;0;1;0;1;3;2;0;0;0;1;0;0;0;0;0;0;"D_0__Bacteria; D_1__Proteobacteria; D_2__Betaproteobacteria; D_3__Burkholderiales; D_4__Comamonadaceae"
AB473896	1	1510;0;0;1;2;0;1;0;2;1;0;0;2;1;1;0;1;0;1;"D_0__Bacteria; D_1__Planctomycetes; D_2__Planctomycetacia; D_3__Planctomycetales; D_4__Planctomycetaceae"
AB475013	1	1459;0;0;0;0;0;0;0;0;0;0;0;2;1;0;0;0;0;0;"D_0__Bacteria; D_1__Proteobacteria; D_2__Alphaproteobacteria; D_3__Rhodobacterales; D_4__Rhodobacteraceae"
AB478649	1	1527;0;0;1;0;0;0;1;4;0;0;0;1;0;0;0;1;0;0;"D_0__Bacteria; D_1__Proteobacteria; D_2__Betaproteobacteria; D_3__Neisseriales; D_4__Neisseriaceae; D_5__uncultured; Ambiguous_taxa"
AB478650	1	1503;0;0;0;1;0;0;0;0;0;1;0;0;0;1;0;0;0;0;"D_0__Bacteria; D_1__Proteobacteria; D_2__Epsilonproteobacteria; D_3__Campylobacterales; D_4__Helicobacteraceae; D_5__Sulfurimonas; Ambiguous_taxa"
AB478681	1	1474;0;0;0;0;3;2;1;0;0;0;0;0;0;0;0;0;0;0;"D_0__Bacteria; D_1__Proteobacteria; D_2__Epsilonproteobacteria; D_3__Campylobacterales; D_4__Helicobacteraceae; D_5__uncultured; Ambiguous_taxa"
AB486056	1	1372;0;0;0;0;0;0;0;0;0;0;0;0;0;0;0;1;0;1;"D_0__Bacteria; D_1__Proteobacteria; D_2__Betaproteobacteria; D_3__SC-I-84; D_4__uncultured bacterium; D_5__uncultured bacterium; D_6__uncultured bacterium"
AB486113	1	1371;0;0;0;0;0;1;0;1;1;0;0;0;0;0;0;1;0;2;"D_0__Bacteria; D_1__Proteobacteria; D_2__Deltaproteobacteria; D_3__Myxococcales; D_4__Archangiaceae; D_5__Anaeromyxobacter; D_6__uncultured bacterium"
AB486121	1	1354;0;0;0;0;0;2;1;0;1;0;0;1;0;1;0;1;1;0;"D_0__Bacteria; D_1__Firmicutes; D_2__Clostridia; D_3__Clostridiales; D_4__Clostridiales vadinBB60 group; D_5__uncultured bacterium; D_6__uncultured bacterium"
AB486267	1	1345;0;1;1;0;1;1;0;0;1;2;0;1;1;0;0;1;0;0;"D_0__Bacteria; D_1__Firmicutes; D_2__Clostridia; D_3__Clostridiales; D_4__Clostridiaceae 1; D_5__Clostridium sensu stricto 13; D_6__uncultured bacterium"
AB486271	1	1385;9;7;3;7;10;13;11;10;8;7;10;27;12;37;12;12;7;17;"D_0__Bacteria; D_1__Actinobacteria; D_2__Thermoleophilia; D_3__Gaiellales; D_4__Gaiellaceae; D_5__Gaiella; Ambiguous_taxa"
AB486274	1	1342;1;1;0;0;0;0;0;0;0;0;1;0;0;0;0;0;1;0;"D_0__Bacteria; D_1__Firmicutes; D_2__Clostridia; D_3__Clostridiales; D_4__Clostridiaceae 1; D_5__Clostridium sensu stricto 10"
AB486393	1	1397;0;0;1;0;0;0;0;0;1;1;0;1;0;1;0;0;0;0;"D_0__Bacteria; D_1__Firmicutes; D_2__Negativicutes; D_3__Selenomonadales; D_4__Veillonellaceae; D_5__uncultured"
AB486409	1	1390;0;0;0;0;0;0;1;1;0;0;0;3;0;0;0;0;0;1;"D_0__Bacteria; D_1__Firmicutes; D_2__Negativicutes; D_3__Selenomonadales; D_4__Veillonellaceae; D_5__Pelosinus; D_6__uncultured bacterium"
AB486416	1	1391;0;0;0;0;0;0;0;0;0;0;1;0;0;0;0;0;1;0;"D_0__Bacteria; D_1__Actinobacteria; D_2__Thermoleophilia; D_3__Gaiellales; D_4__uncultured; D_5__uncultured bacterium; D_6__uncultured bacterium"
AB486429	1	1392;1;1;0;0;0;0;0;0;0;0;0;0;0;0;0;0;0;0;"D_0__Bacteria; D_1__Proteobacteria; D_2__Deltaproteobacteria; D_3__Myxococcales; D_4__Archangiaceae; D_5__Anaeromyxobacter; D_6__uncultured bacterium"
AB486471	1	1379;3;0;1;1;0;2;2;2;0;6;2;3;2;5;0;2;2;3;"D_0__Bacteria; D_1__Actinobacteria; D_2__Thermoleophilia; D_3__Gaiellales; D_4__uncultured; D_5__uncultured bacterium; D_6__uncultured bacterium"
AB486524	1	1369;1;0;1;1;0;0;1;1;0;1;1;1;0;1;0;0;1;1;"D_0__Bacteria; D_1__Actinobacteria; D_2__Thermoleophilia; D_3__Gaiellales; D_4__Gaiellaceae; D_5__Gaiella; D_6__uncultured bacterium"
AB486584	1	1332;0;0;0;0;0;0;0;1;0;0;1;0;0;1;0;0;0;1;"D_0__Bacteria; D_1__Firmicutes; D_2__Clostridia; D_3__Clostridiales; D_4__Ruminococcaceae"
AB486618	1	1392;0;1;0;3;1;0;1;0;0;1;2;1;0;0;1;1;1;2;"D_0__Bacteria; D_1__Firmicutes; D_2__Bacilli; D_3__Bacillales; D_4__Bacillaceae; D_5__Bacillus"
AB486765	1	1434;3;1;3;4;10;13;4;4;1;4;0;11;1;9;0;3;51;53;"D_0__Bacteria; D_1__Proteobacteria; D_2__Deltaproteobacteria; D_3__Myxococcales; D_4__Polyangiaceae; D_5__Sorangium; D_6__uncultured bacterium"
AB486775	1	1370;0;0;0;0;1;0;1;0;0;0;0;0;0;0;0;0;0;0;"D_0__Bacteria; D_1__Firmicutes; D_2__Clostridia; D_3__Clostridiales; D_4__Peptococcaceae; D_5__Thermincola; D_6__uncultured bacterium"
AB486789	1	1355;0;0;0;2;0;1;12;16;0;1;0;0;0;0;0;2;0;0;"D_0__Bacteria; D_1__Nitrospirae; D_2__Nitrospira; D_3__Nitrospirales; D_4__Nitrospiraceae; D_5__uncultured; D_6__uncultured bacterium"
AB486796	1	1405;0;0;0;0;0;0;0;0;1;0;1;3;0;1;2;0;0;0;"D_0__Bacteria; D_1__Proteobacteria; D_2__Deltaproteobacteria; D_3__Myxococcales; D_4__Haliangiaceae; D_5__Haliangium; Ambiguous_taxa"
AB486807	1	1363;0;0;0;0;0;0;1;0;0;1;0;1;0;0;1;1;0;0;"D_0__Bacteria; D_1__Firmicutes; D_2__Clostridia; D_3__Clostridiales"
AB486853	1	1358;0;0;0;1;0;2;0;0;0;0;0;1;1;5;0;0;0;0;"D_0__Bacteria; D_1__Deinococcus-Thermus; D_2__Deinococci; D_3__KD3-62; D_4__uncultured bacterium; D_5__uncultured bacterium; D_6__uncultured bacterium"
AB486861	1	1366;0;0;0;2;0;0;0;0;1;0;2;0;0;2;0;0;0;0;"D_0__Bacteria; D_1__Firmicutes; D_2__Clostridia; D_3__Clostridiales; D_4__Ruminococcaceae; D_5__Ruminococcaceae NK4A214 group"
AB486905	1	1353;4;5;5;13;9;11;7;10;2;8;8;23;8;13;6;25;8;15;"D_0__Bacteria; D_1__Gemmatimonadetes; D_2__Gemmatimonadetes; D_3__Gemmatimonadales; D_4__Gemmatimonadaceae; D_5__Gemmatimonas; D_6__uncultured bacterium"
AB486974	1	1371;2;0;0;0;0;1;0;0;0;1;0;2;0;0;0;0;0;0;"D_0__Bacteria; D_1__Fibrobacteres; D_2__Fibrobacteria; D_3__Fibrobacterales; D_4__possible family 01; D_5__uncultured microorganism; D_6__uncultured microorganism"
AB487082	1	1399;0;0;0;0;0;0;0;0;0;0;0;0;0;1;0;0;0;1;"D_0__Bacteria; D_1__Proteobacteria; D_2__Deltaproteobacteria; D_3__Myxococcales; D_4__uncultured; D_5__uncultured bacterium; D_6__uncultured bacterium"
AB487095	1	1345;0;0;2;2;1;0;0;0;0;0;0;4;0;1;0;0;0;0;"D_0__Bacteria; D_1__Firmicutes; D_2__Clostridia; D_3__Clostridiales; D_4__Clostridiaceae 1; D_5__Clostridium sensu stricto 8; D_6__uncultured bacterium"
AB487194	1	1343;1;0;6;10;1;1;0;2;0;0;2;2;0;0;0;0;4;1;"D_0__Bacteria; D_1__Firmicutes; D_2__Clostridia; D_3__Clostridiales; D_4__Clostridiaceae 1; D_5__Clostridium sensu stricto 12"
AB487357	1	1343;0;0;0;0;0;0;0;0;0;0;0;1;1;0;0;0;0;0;"D_0__Bacteria; D_1__Cyanobacteria; D_2__ML635J-21; D_3__uncultured bacterium; D_4__uncultured bacterium; D_5__uncultured bacterium; D_6__uncultured bacterium"
AB487376	1	1343;0;0;1;0;0;1;0;0;0;0;0;1;0;0;0;0;0;0;"D_0__Bacteria; D_1__Actinobacteria; D_2__Thermoleophilia; D_3__Gaiellales; D_4__uncultured; D_5__uncultured bacterium; D_6__uncultured bacterium"
AB487439	1	1353;0;0;0;0;1;0;0;0;1;1;0;1;4;4;1;2;0;2;"D_0__Bacteria; D_1__Actinobacteria; D_2__Acidimicrobiia; D_3__Acidimicrobiales; D_4__uncultured; D_5__uncultured bacterium; D_6__uncultured bacterium"
AB487539	1	1349;0;0;0;0;0;0;0;0;0;0;0;0;1;1;0;0;0;0;"D_0__Bacteria; D_1__Firmicutes; D_2__Clostridia; D_3__Clostridiales; D_4__Heliobacteriaceae; D_5__Hydrogenispora; D_6__uncultured bacterium"
AB487574	1	1335;1;1;1;0;0;1;0;1;0;0;0;0;1;0;0;0;0;0;"D_0__Bacteria; D_1__Firmicutes; D_2__Clostridia; D_3__Clostridiales; D_4__Clostridiaceae 1; D_5__Oxobacter; D_6__uncultured bacterium"
AB487659	1	1338;0;0;1;0;0;0;0;0;1;0;1;5;0;2;1;1;3;1;"D_0__Bacteria; D_1__Proteobacteria; D_2__Betaproteobacteria; D_3__Nitrosomonadales; D_4__Nitrosomonadaceae; D_5__uncultured; Ambiguous_taxa"
AB487694	1	1363;0;0;0;0;0;0;0;0;0;0;0;2;0;0;0;0;0;0;"D_0__Bacteria; D_1__Proteobacteria; D_2__Betaproteobacteria; D_3__Burkholderiales; D_4__Oxalobacteraceae; D_5__Undibacterium; D_6__uncultured bacterium"
AB487860	1	1363;0;0;0;0;0;0;0;0;0;0;0;2;1;1;2;4;0;1;"D_0__Bacteria; D_1__Bacteroidetes; D_2__Bacteroidia; D_3__Bacteroidales; D_4__Porphyromonadaceae; D_5__uncultured; D_6__uncultured bacterium"
AB487935	1	1380;0;2;0;0;0;0;3;0;0;0;0;0;1;0;0;0;2;1;"D_0__Bacteria; D_1__Elusimicrobia; D_2__Elusimicrobia; D_3__Lineage IIa"
AB488232	1	1388;0;0;0;0;1;0;0;0;0;0;0;0;0;1;0;0;0;0;"D_0__Bacteria; D_1__Proteobacteria; D_2__Deltaproteobacteria; D_3__Myxococcales; D_4__Archangiaceae; D_5__Anaeromyxobacter; D_6__uncultured delta proteobacterium"
AB488249	1	1356;1;0;0;0;0;0;1;0;1;0;0;0;1;0;0;0;1;1;"D_0__Bacteria; D_1__Proteobacteria; D_2__Deltaproteobacteria; D_3__Myxococcales; D_4__Archangiaceae; D_5__Anaeromyxobacter; D_6__uncultured bacterium"
AB488308	1	1411;0;0;0;0;0;0;0;0;0;0;0;1;0;0;0;0;0;1;"D_0__Bacteria; D_1__Firmicutes; D_2__Clostridia; D_3__Clostridiales; D_4__Ruminococcaceae; D_5__uncultured"
AB489859	1	1417;0;0;1;1;0;0;0;0;0;0;0;0;1;0;0;0;0;1;"D_0__Bacteria; D_1__Actinobacteria; D_2__Actinobacteria; D_3__Micromonosporales; D_4__Micromonosporaceae; D_5__Longispora; Ambiguous_taxa"
AB495094	1	1469;1;1;0;1;0;0;1;0;0;0;0;0;0;0;0;0;0;1;"D_0__Bacteria; D_1__Firmicutes; D_2__Bacilli; D_3__Bacillales; D_4__Paenibacillaceae; D_5__Paenibacillus; Ambiguous_taxa"
AB495406	1	1352;0;0;0;0;0;0;2;2;1;0;0;0;0;0;0;0;0;0;"D_0__Bacteria; D_1__Proteobacteria; D_2__Deltaproteobacteria; D_3__Desulfovibrionales; D_4__Desulfovibrionaceae; D_5__Desulfovibrio; Ambiguous_taxa"
AB504913	1	1503;0;0;0;0;0;0;0;0;0;0;1;1;0;0;0;0;0;0;"D_0__Bacteria; D_1__Proteobacteria; D_2__Deltaproteobacteria; D_3__Desulfuromonadales; D_4__Geobacteraceae; D_5__Geobacter"
AB504919	1	1447;251;210;323;762;1987;2035;105;73;254;280;47;852;98;646;37;283;11941;13469;"D_0__Bacteria; D_1__Bacteroidetes; D_2__Sphingobacteriia; D_3__Sphingobacteriales; D_4__Chitinophagaceae; D_5__Ferruginibacter; D_6__uncultured bacterium"
AB504954	1	1459;0;0;0;0;0;0;0;1;0;0;0;10;0;1;0;0;0;0;"D_0__Bacteria; D_1__Proteobacteria; D_2__Gammaproteobacteria; D_3__Methylococcales; D_4__Crenotrichaceae; D_5__Crenothrix; Ambiguous_taxa"
AB510988	1	1425;1;0;1;0;0;1;14;8;0;0;0;6;0;1;1;1;0;0;"D_0__Bacteria; D_1__Parcubacteria; D_2__Candidatus Azambacteria; D_3__uncultured bacterium; D_4__uncultured bacterium; D_5__uncultured bacterium; D_6__uncultured bacterium"
AB510989	1	1444;0;0;0;0;0;0;1;0;1;0;0;0;0;0;0;0;1;0;"D_0__Bacteria; D_1__Parcubacteria; D_2__Candidatus Azambacteria; D_3__uncultured bacterium; D_4__uncultured bacterium; D_5__uncultured bacterium; D_6__uncultured bacterium"
AB510994	1	1414;0;0;0;0;2;0;4;0;0;0;1;4;0;1;1;3;0;1;"D_0__Bacteria; D_1__Microgenomates; D_2__Candidatus Collierbacteria; D_3__uncultured bacterium; D_4__uncultured bacterium; D_5__uncultured bacterium; D_6__uncultured bacterium"
AB511008	1	1436;0;0;0;0;1;0;0;0;0;2;0;9;0;0;0;0;0;0;"D_0__Bacteria; D_1__Proteobacteria; D_2__Deltaproteobacteria; D_3__Bdellovibrionales; D_4__Bdellovibrionaceae; D_5__Bdellovibrio; D_6__uncultured bacterium"
AB511010	1	1440;1;0;0;0;0;0;1;0;1;0;5;20;1;1;0;0;1;2;"D_0__Bacteria; D_1__Proteobacteria; D_2__Deltaproteobacteria; D_3__Bdellovibrionales; D_4__Bdellovibrionaceae; D_5__Bdellovibrio; D_6__uncultured bacterium"
AB511015	1	1469;0;0;0;2;2;1;0;2;0;0;0;0;0;0;0;0;0;0;"D_0__Bacteria; D_1__Proteobacteria; D_2__Deltaproteobacteria; D_3__Oligoflexales; D_4__0319-6G20; D_5__uncultured bacterium; D_6__uncultured bacterium"
AB511018	1	1477;0;0;0;2;1;0;0;0;0;0;0;0;0;0;0;0;0;0;"D_0__Bacteria; D_1__Proteobacteria; D_2__Deltaproteobacteria; D_3__Bdellovibrionales; D_4__Bacteriovoracaceae; D_5__Peredibacter; D_6__uncultured bacterium"
AB516051	1	1502;0;0;0;0;0;3;0;0;0;0;0;2;0;0;0;0;0;0;"D_0__Bacteria; D_1__Proteobacteria; D_2__Betaproteobacteria; D_3__Nitrosomonadales; D_4__Gallionellaceae; D_5__Sideroxydans; D_6__uncultured bacterium"
AB516070	1	1498;3;0;1;2;0;0;0;0;0;0;20;182;1;6;1;1;0;3;"D_0__Bacteria; D_1__Proteobacteria; D_2__Betaproteobacteria; D_3__Burkholderiales; D_4__Alcaligenaceae; D_5__uncultured; Ambiguous_taxa"
AB518948	1	1432;0;0;0;0;0;0;0;0;0;0;0;0;1;1;0;0;0;0;"D_0__Bacteria; D_1__Firmicutes; D_2__Bacilli; D_3__Bacillales; D_4__Bacillaceae; D_5__Bacillus; Ambiguous_taxa"
AB518980	1	1409;0;0;0;0;1;0;0;0;0;0;0;1;0;0;2;0;0;0;"D_0__Bacteria; D_1__Firmicutes; D_2__Bacilli; D_3__Bacillales; D_4__Bacillaceae; D_5__Bacillus"
AB522099	1	1473;0;0;0;0;0;0;0;0;0;0;0;2;0;0;0;0;0;0;"D_0__Bacteria; D_1__Actinobacteria; D_2__Actinobacteria; D_3__Kineosporiales; D_4__Kineosporiaceae; D_5__Kineococcus; Ambiguous_taxa"
AB522697	1	1564;0;0;0;1;0;1;13;10;0;0;0;4;0;0;0;1;0;0;"D_0__Bacteria; D_1__Proteobacteria; D_2__Gammaproteobacteria; D_3__Legionellales; D_4__Coxiellaceae; D_5__Rickettsiella; D_6__Candidatus Rickettsiella viridis"
AB524902	1	1495;0;0;0;0;0;0;0;0;0;0;0;1;0;0;0;0;0;1;"D_0__Bacteria; D_1__Planctomycetes; D_2__Planctomycetacia; D_3__Brocadiales; D_4__Brocadiaceae; D_5__Asahi BRW2; D_6__uncultured bacterium"
AB529679	1	1438;0;0;0;0;0;0;0;0;0;0;1;10;0;0;0;0;0;2;"D_0__Bacteria; D_1__Armatimonadetes; D_2__Armatimonadia; D_3__Armatimonadales; D_4__Armatimonadaceae; D_5__Armatimonas; Ambiguous_taxa"
AB529689	1	1478;0;0;0;0;0;0;2;0;0;0;0;1;0;0;0;0;0;0;"D_0__Bacteria; D_1__Proteobacteria; D_2__Gammaproteobacteria; D_3__Xanthomonadales; D_4__Xanthomonadales Incertae Sedis; D_5__Steroidobacter; Ambiguous_taxa"
AB529705	1	1481;0;0;0;0;0;0;1;3;0;0;0;3;0;0;0;1;0;0;"D_0__Bacteria; D_1__Proteobacteria; D_2__Gammaproteobacteria; D_3__Xanthomonadales; D_4__Xanthomonadales Incertae Sedis; D_5__Steroidobacter; Ambiguous_taxa"
AB530193	1	1522;0;0;0;0;0;0;1;0;1;0;0;4;0;0;0;0;0;0;"D_0__Bacteria; D_1__Actinobacteria; D_2__Thermoleophilia; D_3__Gaiellales; D_4__uncultured; D_5__uncultured bacterium; D_6__uncultured bacterium"
AB533882	1	1535;0;0;0;0;0;0;1;0;0;0;0;0;0;0;1;1;0;0;"D_0__Bacteria; D_1__Firmicutes; D_2__Bacilli; D_3__Bacillales; D_4__Bacillaceae; D_5__Bacillus; Ambiguous_taxa"
AB540019	1	1376;0;0;0;2;2;1;5;2;0;0;0;11;4;6;1;0;1;0;"D_0__Bacteria; D_1__Spirochaetae; D_2__Spirochaetes; D_3__Spirochaetales; D_4__Spirochaetaceae; D_5__Spirochaeta 2"
AB545737	1	1299;4;0;0;0;0;0;0;0;0;0;0;0;0;0;0;0;0;0;"D_0__Bacteria; D_1__Bacteroidetes; D_2__Flavobacteriia; D_3__Flavobacteriales; D_4__Flavobacteriaceae; D_5__Chryseobacterium; Ambiguous_taxa"
AB550798	1	1474;0;0;0;0;0;0;0;0;0;0;0;0;0;0;1;2;0;1;"D_0__Bacteria; D_1__Actinobacteria; D_2__Actinobacteria; D_3__Micrococcales; D_4__Dermatophilaceae"
AB550799	1	1473;0;0;0;0;0;0;0;0;0;0;0;1;0;0;4;3;0;0;"D_0__Bacteria; D_1__Actinobacteria; D_2__Actinobacteria; D_3__Micrococcales; D_4__Dermatophilaceae"
AB550801	1	1475;0;0;0;0;0;0;1;0;0;0;0;1;0;0;0;0;0;0;"D_0__Bacteria; D_1__Actinobacteria; D_2__Actinobacteria; D_3__Micrococcales; D_4__Dermatophilaceae"
AB552306	1	1397;2;1;1;0;9;14;9;6;3;0;6;27;103;145;0;3;1;5;"D_0__Bacteria; D_1__Proteobacteria; D_2__Betaproteobacteria; D_3__Hydrogenophilales; D_4__Hydrogenophilaceae; D_5__Sulfuriferula"
AB552323	1	1320;0;0;0;0;2;0;3;2;12;2;0;1;0;0;1;1;0;0;"D_0__Bacteria; D_1__Proteobacteria; D_2__Betaproteobacteria; D_3__Burkholderiales; D_4__Burkholderiales Incertae Sedis; D_5__Thiomonas; Ambiguous_taxa"
AB552325	1	1392;3;5;4;3;1;1;6;3;0;0;2;7;1;2;7;15;28;32;"D_0__Bacteria; D_1__Proteobacteria; D_2__Betaproteobacteria; D_3__Nitrosomonadales; D_4__Gallionellaceae; D_5__Gallionella"
AB552374	1	1394;0;0;0;0;0;0;3;3;0;0;0;0;0;0;0;1;0;0;"D_0__Bacteria; D_1__Proteobacteria; D_2__Gammaproteobacteria; D_3__Xanthomonadales; D_4__Xanthomonadaceae; D_5__uncultured; D_6__uncultured bacterium"
AB552381	1	1391;0;0;0;0;2;3;3;1;0;0;0;0;0;0;0;0;0;0;"D_0__Bacteria; D_1__Proteobacteria; D_2__Betaproteobacteria; D_3__Hydrogenophilales; D_4__Hydrogenophilaceae; D_5__Sulfuriferula; Ambiguous_taxa"
AB552428	1	1392;0;0;0;0;0;0;0;0;0;0;2;9;0;0;0;0;0;0;"D_0__Bacteria; D_1__Proteobacteria; D_2__Betaproteobacteria; D_3__Nitrosomonadales; D_4__Gallionellaceae; D_5__Sideroxydans; D_6__uncultured bacterium"
AB552861	1	1457;0;0;0;0;0;0;0;0;0;0;0;2;0;0;0;0;0;0;"D_0__Bacteria; D_1__Verrucomicrobia; D_2__Verrucomicrobiae; D_3__Verrucomicrobiales; D_4__Verrucomicrobiaceae; D_5__Roseimicrobium; Ambiguous_taxa"
AB559012	1	1393;0;1;1;1;1;3;1;1;24;10;0;0;0;0;0;0;4;3;"D_0__Bacteria; D_1__Proteobacteria; D_2__Betaproteobacteria; D_3__Nitrosomonadales; D_4__Gallionellaceae; D_5__Sideroxydans"
AB561884	1	1461;0;1;0;0;6;7;0;0;1;0;1;3;86;127;1;6;0;5;"D_0__Bacteria; D_1__Acidobacteria; D_2__Acidobacteria; D_3__Acidobacteriales; D_4__Acidobacteriaceae (Subgroup 1); D_5__Acidobacterium"
AB594690	1	1434;0;0;5;5;0;0;0;0;0;0;0;2;0;1;0;0;0;2;"D_0__Bacteria; D_1__Firmicutes; D_2__Clostridia; D_3__Clostridiales; D_4__Clostridiaceae 1; D_5__Clostridium sensu stricto 5; Ambiguous_taxa"
AB598277	1	1432;5;0;0;0;0;0;0;0;0;0;0;0;0;0;0;0;0;0;"D_0__Bacteria; D_1__Chloroflexi; D_2__Anaerolineae; D_3__Anaerolineales; D_4__Anaerolineaceae; D_5__Pelolinea"
AB600373	1	975;0;0;0;0;0;0;0;0;0;1;0;0;0;0;0;0;1;0;"D_0__Archaea; D_1__Thaumarchaeota; D_2__FHMa11 terrestrial group; D_3__uncultured archaeon; D_4__uncultured archaeon; D_5__uncultured archaeon; D_6__uncultured archaeon"
AB600390	1	1394;46;0;927;938;54;31;57;46;7;30;33;94;6;9;6;13;14;14;"D_0__Bacteria; D_1__Proteobacteria; D_2__Betaproteobacteria; D_3__Nitrosomonadales; D_4__Gallionellaceae; D_5__Gallionella; D_6__uncultured bacterium"
AB600392	1	1394;0;0;0;0;1;0;1;0;0;0;0;7;0;0;0;0;0;1;"D_0__Bacteria; D_1__Bacteroidetes; D_2__Sphingobacteriia; D_3__Sphingobacteriales; D_4__Chitinophagaceae; D_5__Sediminibacterium"
AB600395	1	1344;0;0;0;0;0;0;0;0;0;0;0;5;0;0;1;1;0;0;"D_0__Bacteria; D_1__Chloroflexi; D_2__SBR2076; Ambiguous_taxa; Ambiguous_taxa; Ambiguous_taxa; Ambiguous_taxa"
AB600399	1	1394;1;0;2;1;4;3;0;1;1;0;0;0;0;1;0;0;0;1;"D_0__Bacteria; D_1__Proteobacteria; D_2__Betaproteobacteria; D_3__Nitrosomonadales; D_4__Gallionellaceae"
AB600405	1	1399;0;0;0;1;0;1;0;0;3;2;0;6;0;1;0;0;0;0;"D_0__Bacteria; D_1__Nitrospirae; D_2__Nitrospira; D_3__Nitrospirales; D_4__FW13; D_5__uncultured bacterium; D_6__uncultured bacterium"
AB600407	1	1341;0;0;0;0;1;1;1;0;0;0;0;3;0;0;0;0;0;0;"D_0__Bacteria; D_1__TM6 (Dependentiae); D_2__uncultured bacterium; D_3__uncultured bacterium; D_4__uncultured bacterium; D_5__uncultured bacterium; D_6__uncultured bacterium"
AB600409	1	1376;0;0;0;0;0;0;0;0;0;2;0;0;0;0;0;0;0;0;"D_0__Bacteria; D_1__Proteobacteria; D_2__Betaproteobacteria; D_3__Nitrosomonadales; D_4__Gallionellaceae; D_5__Candidatus Nitrotoga; D_6__uncultured bacterium"
AB600414	1	1386;0;0;0;1;0;0;1;0;0;0;0;0;0;1;0;0;2;0;"D_0__Bacteria; D_1__Proteobacteria; D_2__Betaproteobacteria; D_3__Rhodocyclales; D_4__Rhodocyclaceae"
AB600415	1	1324;29;64;1;0;0;0;0;0;1;0;0;0;0;0;0;0;0;4;"D_0__Bacteria; D_1__Chloroflexi; D_2__Dehalococcoidia; D_3__vadinBA26; D_4__uncultured bacterium; D_5__uncultured bacterium; D_6__uncultured bacterium"
AB600422	1	1394;5;10;3;10;1;2;12;7;2;0;0;8;0;0;15;13;17;25;"D_0__Bacteria; D_1__Proteobacteria; D_2__Betaproteobacteria; D_3__Nitrosomonadales; D_4__Gallionellaceae; D_5__Gallionella"
AB600431	1	1355;2;0;3;3;124;154;1;5;0;4;7;31;4;15;1;3;1;1;"D_0__Bacteria; D_1__Proteobacteria; D_2__Gammaproteobacteria; D_3__Thiotrichales; D_4__Thiotrichaceae; D_5__Thiothrix"
AB600451	1	1369;1;4;0;0;0;0;0;0;0;0;0;1;0;0;0;0;0;0;"D_0__Archaea; D_1__Bathyarchaeota; D_2__uncultured archaeon; D_3__uncultured archaeon; D_4__uncultured archaeon; D_5__uncultured archaeon; D_6__uncultured archaeon"
AB603808	1	1408;0;0;1;0;0;1;0;0;0;0;1;0;1;0;1;0;0;0;"D_0__Bacteria; D_1__Actinobacteria; D_2__Thermoleophilia; D_3__Gaiellales; D_4__uncultured; D_5__uncultured bacterium; D_6__uncultured bacterium"
AB614547	1	1460;1;2;0;0;1;0;0;0;0;0;0;0;0;0;3;5;0;0;"D_0__Bacteria; D_1__Proteobacteria; D_2__Gammaproteobacteria; D_3__Xanthomonadales; D_4__Xanthomonadaceae; D_5__Thermomonas; D_6__uncultured bacterium"
AB619701	1	1426;0;0;0;0;0;0;0;0;0;1;1;0;0;0;0;0;0;0;"D_0__Bacteria; D_1__Acidobacteria; D_2__Solibacteres; D_3__Solibacterales; D_4__Solibacteraceae (Subgroup 3); D_5__Paludibaculum; D_6__uncultured bacterium"
AB619705	1	1436;0;0;0;0;0;0;0;0;0;0;0;0;0;2;1;0;0;0;"D_0__Bacteria; D_1__Acidobacteria; D_2__Solibacteres; D_3__Solibacterales; D_4__Solibacteraceae (Subgroup 3); D_5__Bryobacter; D_6__uncultured bacterium"
AB630405	1	1413;1;1;2;1;1;0;1;3;0;0;4;10;2;7;3;0;0;4;"D_0__Bacteria; D_1__Proteobacteria; D_2__Alphaproteobacteria; D_3__Rhizobiales; D_4__Rhizobiales Incertae Sedis; D_5__Bauldia; D_6__uncultured bacterium"
AB630409	1	1413;0;0;1;3;2;0;1;3;0;2;1;12;1;7;0;4;3;7;"D_0__Bacteria; D_1__Proteobacteria; D_2__Alphaproteobacteria; D_3__Rhizobiales; D_4__Rhizobiales Incertae Sedis; D_5__Bauldia; D_6__uncultured bacterium"
AB630423	1	1409;0;0;0;0;1;0;0;0;0;1;0;0;0;2;0;1;0;1;"D_0__Bacteria; D_1__Proteobacteria; D_2__Alphaproteobacteria; D_3__Caulobacterales; D_4__Caulobacteraceae; D_5__uncultured"
AB630426	1	1409;1;1;2;2;1;1;0;1;0;3;0;9;4;10;1;3;2;10;"D_0__Bacteria; D_1__Proteobacteria; D_2__Alphaproteobacteria; D_3__Rhizobiales"
AB630437	1	1406;0;0;0;0;0;0;0;0;0;0;1;0;0;1;2;0;0;0;"D_0__Bacteria; D_1__Proteobacteria; D_2__Alphaproteobacteria; D_3__Rhizobiales; D_4__Rhizobiales Incertae Sedis; D_5__Bauldia; D_6__uncultured bacterium"
AB630443	1	1395;0;0;0;0;0;0;2;0;0;0;0;0;0;0;0;0;0;0;"D_0__Bacteria; D_1__Proteobacteria; D_2__Alphaproteobacteria; D_3__Rickettsiales; D_4__SM2D12; D_5__uncultured bacterium; D_6__uncultured bacterium"
AB630451	1	1467;7;4;5;14;7;6;5;5;6;2;5;70;7;10;3;12;3;10;"D_0__Bacteria; D_1__Proteobacteria; D_2__Betaproteobacteria; D_3__SC-I-84; Ambiguous_taxa; Ambiguous_taxa; Ambiguous_taxa"
AB630452	1	1464;0;0;1;0;0;0;0;0;0;0;2;6;0;0;0;0;0;0;"D_0__Bacteria; D_1__Proteobacteria; D_2__Betaproteobacteria; D_3__Hydrogenophilales; D_4__Hydrogenophilaceae; D_5__uncultured"
AB630467	1	1467;0;3;1;4;0;0;0;1;5;5;31;149;2;5;2;4;1;2;"D_0__Bacteria; D_1__Proteobacteria; D_2__Gammaproteobacteria; D_3__uncultured; D_4__uncultured bacterium; D_5__uncultured bacterium; D_6__uncultured bacterium"
AB630468	1	1466;0;0;0;0;0;0;0;0;1;0;0;0;0;1;0;2;0;0;"D_0__Bacteria; D_1__Proteobacteria; D_2__Gammaproteobacteria; D_3__Legionellales; D_4__Legionellaceae; D_5__Legionella; D_6__uncultured bacterium"
AB630471	1	1458;1;0;2;0;0;1;0;0;0;0;1;7;1;4;0;1;0;2;"D_0__Bacteria; D_1__Proteobacteria; D_2__Gammaproteobacteria; D_3__Xanthomonadales; D_4__uncultured"
AB630472	1	1501;2;0;0;1;6;6;3;4;1;0;0;6;0;0;0;2;0;0;"D_0__Bacteria; D_1__Proteobacteria; D_2__Deltaproteobacteria; D_3__Syntrophobacterales; D_4__Syntrophaceae; D_5__Desulfobacca; D_6__uncultured bacterium"
AB630475	1	1487;1;1;0;0;0;0;0;0;0;0;1;0;0;0;0;0;0;0;"D_0__Bacteria; D_1__Proteobacteria; D_2__Deltaproteobacteria; D_3__Syntrophobacterales; D_4__Syntrophaceae; D_5__Syntrophus"
AB630496	1	1457;0;0;0;0;0;0;0;2;0;0;0;0;0;0;0;0;0;0;"D_0__Bacteria; D_1__Proteobacteria; D_2__Deltaproteobacteria; D_3__Oligoflexales; D_4__Oligoflexaceae; D_5__uncultured bacterium; D_6__uncultured bacterium"
AB630505	1	1452;0;0;0;0;0;1;0;0;0;0;0;0;0;1;0;0;0;0;"D_0__Bacteria; D_1__Bacteroidetes; D_2__SB-5; D_3__uncultured bacterium; D_4__uncultured bacterium; D_5__uncultured bacterium; D_6__uncultured bacterium"
AB630512	1	1440;1;1;0;0;1;0;1;2;2;0;0;1;0;2;0;1;1;0;"D_0__Bacteria; D_1__Bacteroidetes; D_2__Bacteroidia; D_3__Bacteroidales; D_4__Prolixibacteraceae; D_5__BSV13; Ambiguous_taxa"
AB630513	1	1459;0;0;0;0;0;0;1;0;0;0;0;1;0;1;0;1;0;0;"D_0__Bacteria; D_1__Bacteroidetes; D_2__Sphingobacteriia; D_3__Sphingobacteriales; D_4__Saprospiraceae; D_5__uncultured; Ambiguous_taxa"
AB630517	1	1450;0;0;0;0;0;0;0;0;0;0;0;2;0;0;0;0;0;1;"D_0__Bacteria; D_1__Bacteroidetes; D_2__Sphingobacteriia; D_3__Sphingobacteriales; D_4__Saprospiraceae; D_5__uncultured"
AB630523	1	1452;6;1;4;2;2;0;2;0;8;2;2;9;2;12;1;9;3;18;"D_0__Bacteria; D_1__Bacteroidetes; D_2__SB-5; D_3__uncultured bacterium; D_4__uncultured bacterium; D_5__uncultured bacterium; D_6__uncultured bacterium"
AB630526	1	1498;1;4;0;3;2;3;10;1;5;3;2;9;1;1;2;0;1;4;"D_0__Bacteria; D_1__Nitrospirae; D_2__Nitrospira; D_3__Nitrospirales; D_4__Nitrospiraceae; D_5__uncultured; D_6__uncultured bacterium"
AB630532	1	1449;19;17;2;16;2;19;2;8;618;433;17;10;16;7;20;8;28;18;"D_0__Bacteria; D_1__Firmicutes; D_2__Clostridia; D_3__Clostridiales; D_4__Ruminococcaceae; D_5__Ruminococcaceae UCG-014; D_6__uncultured bacterium"
AB630538	1	1437;2;2;0;1;0;2;0;1;0;3;2;4;1;3;4;1;0;3;"D_0__Bacteria; D_1__Firmicutes; D_2__Clostridia; D_3__Clostridiales; D_4__Lachnospiraceae; D_5__uncultured"
AB630543	1	1433;0;0;0;0;0;0;0;0;0;0;0;0;0;0;1;1;0;0;"D_0__Bacteria; D_1__Chloroflexi; D_2__Anaerolineae; D_3__Anaerolineales; D_4__Anaerolineaceae; D_5__uncultured; D_6__uncultured bacterium"
AB630546	1	1430;4;2;1;1;7;0;1;2;3;2;1;10;5;3;4;3;1;5;"D_0__Bacteria; D_1__Chloroflexi; D_2__Anaerolineae; D_3__Anaerolineales; D_4__Anaerolineaceae; D_5__uncultured; Ambiguous_taxa"
AB630552	1	1425;2;0;2;0;0;0;0;0;1;0;1;5;1;3;1;1;0;1;"D_0__Bacteria; D_1__Chloroflexi; D_2__Anaerolineae; D_3__Anaerolineales; D_4__Anaerolineaceae; D_5__Anaerolinea; D_6__uncultured bacterium"
AB630554	1	1425;0;0;0;0;0;1;0;0;0;0;0;1;0;0;0;0;0;1;"D_0__Bacteria; D_1__Chloroflexi; D_2__Caldilineae; D_3__Caldilineales; D_4__Caldilineaceae; D_5__uncultured; D_6__uncultured bacterium"
AB630561	1	1424;0;0;0;0;0;0;1;0;0;0;0;0;0;1;1;0;0;1;"D_0__Bacteria; D_1__Chloroflexi; D_2__Caldilineae; D_3__Caldilineales; D_4__Caldilineaceae; D_5__uncultured"
AB630562	1	1423;0;0;0;0;0;0;0;0;0;0;0;1;1;1;1;3;0;1;"D_0__Bacteria; D_1__Chloroflexi; D_2__SBR2076"
AB630572	1	1410;0;0;0;0;0;0;0;0;1;0;0;0;0;0;3;1;0;0;"D_0__Bacteria; D_1__Chloroflexi; D_2__Anaerolineae; D_3__Anaerolineales; D_4__Anaerolineaceae; D_5__uncultured; D_6__uncultured bacterium"
AB630573	1	1410;0;0;0;0;0;0;0;0;0;0;0;2;0;0;0;0;0;0;"D_0__Bacteria; D_1__Chloroflexi; D_2__Anaerolineae; D_3__Anaerolineales; D_4__Anaerolineaceae; D_5__uncultured; D_6__uncultured bacterium"
AB630576	1	1406;1;0;1;0;0;0;0;0;0;0;0;0;0;0;0;0;0;0;"D_0__Bacteria; D_1__Chloroflexi; D_2__Anaerolineae; D_3__Anaerolineales; D_4__Anaerolineaceae; D_5__uncultured; D_6__uncultured bacterium"
AB630577	1	1406;0;1;2;4;2;1;0;1;0;1;0;2;2;0;1;0;0;2;"D_0__Bacteria; D_1__Chloroflexi; D_2__JG30-KF-CM66"
AB630578	1	1405;0;0;0;0;0;0;0;0;0;0;0;0;0;0;9;6;0;1;"D_0__Bacteria; D_1__Chloroflexi; D_2__Anaerolineae; D_3__Anaerolineales; D_4__Anaerolineaceae; D_5__Anaerolinea; D_6__uncultured bacterium"
AB630582	1	1469;1;0;0;2;3;2;3;6;0;0;1;1;1;4;0;3;2;4;"D_0__Bacteria; D_1__Actinobacteria; D_2__Thermoleophilia; D_3__Solirubrobacterales; D_4__Elev-16S-1332"
AB630583	1	1469;9;4;10;4;11;4;6;4;6;9;2;11;3;3;4;16;1;14;"D_0__Bacteria; D_1__Actinobacteria; D_2__Thermoleophilia; D_3__Solirubrobacterales; D_4__TM146; D_5__uncultured bacterium; D_6__uncultured bacterium"
AB630586	1	1465;0;0;0;0;0;0;1;0;0;0;0;0;0;0;0;0;0;1;"D_0__Bacteria; D_1__Actinobacteria; D_2__Thermoleophilia; D_3__Solirubrobacterales; D_4__TM146; D_5__uncultured bacterium; D_6__uncultured bacterium"
AB630587	1	1461;3;1;5;6;4;11;11;6;3;1;3;12;0;5;3;6;2;5;"D_0__Bacteria; D_1__Actinobacteria; D_2__Thermoleophilia; D_3__Solirubrobacterales; D_4__TM146; Ambiguous_taxa; Ambiguous_taxa"
AB630595	1	1474;0;0;0;0;1;0;0;0;0;0;0;1;0;1;0;2;0;2;"D_0__Bacteria; D_1__Planctomycetes; D_2__OM190; D_3__uncultured bacterium; D_4__uncultured bacterium; D_5__uncultured bacterium; D_6__uncultured bacterium"
AB630600	1	1450;0;0;0;0;0;0;0;0;0;0;0;4;0;1;0;0;0;0;"D_0__Bacteria; D_1__Planctomycetes; D_2__Planctomycetacia; D_3__Planctomycetales; D_4__Planctomycetaceae; D_5__Pir4 lineage; D_6__uncultured bacterium"
AB630606	1	1445;0;0;1;0;0;0;0;0;0;0;0;0;0;0;0;0;0;1;"D_0__Bacteria; D_1__Planctomycetes; D_2__Planctomycetacia; D_3__Planctomycetales; D_4__Planctomycetaceae; D_5__uncultured; D_6__uncultured bacterium"
AB630608	1	1442;0;0;1;4;5;0;3;0;2;2;4;15;1;2;1;3;0;3;"D_0__Bacteria; D_1__Planctomycetes; D_2__Planctomycetacia; D_3__Planctomycetales; D_4__Planctomycetaceae; D_5__Pir4 lineage; D_6__uncultured bacterium"
AB630611	1	1441;0;0;0;0;0;1;0;1;0;0;0;0;0;1;0;0;0;0;"D_0__Bacteria; D_1__Planctomycetes; D_2__Planctomycetacia; D_3__Planctomycetales; D_4__Planctomycetaceae; D_5__uncultured; D_6__uncultured bacterium"
AB630616	1	1435;0;0;0;0;0;0;0;0;0;0;0;1;0;0;0;1;0;0;"D_0__Bacteria; D_1__Planctomycetes; D_2__Planctomycetacia; D_3__Planctomycetales; D_4__Planctomycetaceae; D_5__Gemmata; D_6__uncultured bacterium"
AB630623	1	1422;0;0;0;1;0;0;0;0;0;0;0;2;0;0;0;0;0;0;"D_0__Bacteria; D_1__Planctomycetes; D_2__Phycisphaerae; D_3__Tepidisphaerales; D_4__Tepidisphaeraceae; D_5__uncultured bacterium; D_6__uncultured bacterium"
AB630625	1	1416;0;0;0;0;0;0;0;0;0;0;0;3;0;0;0;0;0;1;"D_0__Bacteria; D_1__Planctomycetes; D_2__Planctomycetacia; D_3__Planctomycetales; D_4__Planctomycetaceae; D_5__uncultured; D_6__uncultured bacterium"
AB630641	1	1430;0;0;0;0;0;0;0;0;0;0;0;0;0;0;2;2;0;0;"D_0__Bacteria; D_1__Acidobacteria; D_2__Solibacteres; D_3__Solibacterales; D_4__Solibacteraceae (Subgroup 3); D_5__Candidatus Solibacter; D_6__uncultured bacterium"
AB630645	1	1420;0;0;0;0;0;0;0;0;0;0;0;2;0;0;0;0;0;1;"D_0__Bacteria; D_1__Acidobacteria; D_2__Solibacteres; D_3__Solibacterales; D_4__Solibacteraceae (Subgroup 3); D_5__Bryobacter; D_6__uncultured bacterium"
AB630648	1	1493;0;0;0;1;0;0;1;0;0;0;0;2;0;1;0;0;0;0;"D_0__Bacteria; D_1__Verrucomicrobia; D_2__OPB35 soil group; D_3__uncultured bacterium; D_4__uncultured bacterium; D_5__uncultured bacterium; D_6__uncultured bacterium"
AB630656	1	1456;0;0;0;0;0;0;0;0;0;0;0;12;0;0;0;0;0;0;"D_0__Bacteria; D_1__Verrucomicrobia; D_2__Spartobacteria; D_3__Chthoniobacterales; D_4__Xiphinematobacteraceae; D_5__Candidatus Xiphinematobacter; D_6__uncultured bacterium"
AB630657	1	1448;2;3;4;1;2;4;1;7;1;3;3;5;4;6;13;11;11;19;"D_0__Bacteria; D_1__Verrucomicrobia; D_2__Spartobacteria; D_3__Chthoniobacterales; D_4__Chthoniobacterales Incertae Sedis; D_5__Terrimicrobium; D_6__uncultured bacterium"
AB630660	1	1408;0;0;0;0;0;0;0;1;0;0;0;3;0;0;0;0;0;0;"D_0__Bacteria; D_1__Saccharibacteria; D_2__uncultured bacterium; D_3__uncultured bacterium; D_4__uncultured bacterium; D_5__uncultured bacterium; D_6__uncultured bacterium"
AB630661	1	1394;2;0;0;4;1;3;2;2;147;54;4;15;8;1;5;1;11;10;"D_0__Bacteria; D_1__Saccharibacteria; D_2__uncultured bacterium; D_3__uncultured bacterium; D_4__uncultured bacterium; D_5__uncultured bacterium; D_6__uncultured bacterium"
AB630670	1	1462;0;0;0;0;0;0;0;0;0;0;0;1;0;1;0;0;0;0;"D_0__Bacteria; D_1__Caldiserica; D_2__Caldisericia; D_3__Caldisericales; D_4__WCHB1-02"
AB630672	1	1458;1;1;1;1;0;0;3;1;1;1;2;2;2;4;1;1;1;2;"D_0__Bacteria; D_1__TM6 (Dependentiae); D_2__uncultured bacterium; D_3__uncultured bacterium; D_4__uncultured bacterium; D_5__uncultured bacterium; D_6__uncultured bacterium"
AB630673	1	1457;0;0;0;0;1;0;0;1;0;0;1;0;0;0;0;0;0;0;"D_0__Bacteria; D_1__TM6 (Dependentiae); D_2__uncultured bacterium; D_3__uncultured bacterium; D_4__uncultured bacterium; D_5__uncultured bacterium; D_6__uncultured bacterium"
AB630674	1	1456;0;0;0;0;0;0;0;0;0;0;0;3;0;0;2;1;0;0;"D_0__Bacteria; D_1__Ignavibacteriae; D_2__Ignavibacteria; D_3__Ignavibacteriales; D_4__Ignavibacteriaceae; D_5__Ignavibacterium"
AB630680	1	1412;0;0;0;0;0;0;0;0;0;0;0;6;0;0;0;0;0;0;"D_0__Bacteria; D_1__Cyanobacteria; D_2__Cyanobacteria; D_3__SubsectionIII; D_4__FamilyI"
AB630747	1	1450;0;0;0;0;0;0;0;0;0;0;0;2;0;0;0;0;0;0;"D_0__Bacteria; D_1__Proteobacteria; D_2__Betaproteobacteria; D_3__Burkholderiales; D_4__Comamonadaceae"
AB630764	1	1458;0;0;0;0;0;0;0;1;0;1;0;0;0;0;1;1;0;0;"D_0__Bacteria; D_1__Proteobacteria; D_2__Gammaproteobacteria; D_3__Xanthomonadales; D_4__Xanthomonadales Incertae Sedis; D_5__Acidibacter; D_6__uncultured bacterium"
AB630768	1	1479;1;0;0;0;0;0;0;0;0;0;0;1;0;0;0;0;0;0;"D_0__Bacteria; D_1__Proteobacteria; D_2__Deltaproteobacteria; D_3__Myxococcales; D_4__P3OB-42"
AB630788	1	1474;1;0;0;0;0;0;1;0;0;0;0;1;1;0;0;1;0;0;"D_0__Bacteria; D_1__Proteobacteria; D_2__Deltaproteobacteria; D_3__Oligoflexales; D_4__0319-6G20; D_5__uncultured bacterium; D_6__uncultured bacterium"
AB630790	1	1461;0;0;0;0;0;0;0;0;0;0;0;1;0;0;1;1;0;0;"D_0__Bacteria; D_1__Saccharibacteria"
AB630792	1	1444;0;0;0;0;0;0;0;0;0;1;0;0;0;1;0;0;0;0;"D_0__Bacteria; D_1__Bacteroidetes; D_2__SB-5; D_3__uncultured bacterium; D_4__uncultured bacterium; D_5__uncultured bacterium; D_6__uncultured bacterium"
AB630813	1	1447;0;0;0;1;0;0;0;0;0;0;0;1;0;0;0;0;0;1;"D_0__Bacteria; D_1__Firmicutes; D_2__Clostridia; D_3__Clostridiales; D_4__Ruminococcaceae; D_5__uncultured; D_6__uncultured microorganism"
AB630816	1	1449;0;1;0;0;0;0;0;0;0;0;0;0;0;0;0;1;0;0;"D_0__Bacteria; D_1__Firmicutes; D_2__Clostridia; D_3__Clostridiales; D_4__Clostridiaceae 1; D_5__Clostridium sensu stricto 13; Ambiguous_taxa"
AB630817	1	1445;11;7;9;6;20;2;5;5;11;5;8;11;25;9;8;6;14;8;"D_0__Bacteria; D_1__Firmicutes; D_2__Clostridia; D_3__Clostridiales; D_4__Ruminococcaceae; D_5__uncultured"
AB630821	1	1414;0;0;0;1;0;0;0;0;0;0;0;0;0;0;1;0;0;1;"D_0__Bacteria; D_1__Chloroflexi; D_2__TK10; D_3__uncultured bacterium; D_4__uncultured bacterium; D_5__uncultured bacterium; D_6__uncultured bacterium"
AB630829	1	1428;0;1;0;0;1;0;0;0;0;0;0;0;0;0;0;1;0;0;"D_0__Bacteria; D_1__Chloroflexi; D_2__Anaerolineae; D_3__Anaerolineales; D_4__Anaerolineaceae; D_5__uncultured; D_6__uncultured bacterium"
AB630833	1	1416;0;0;0;1;0;0;1;2;0;0;0;9;0;2;1;3;0;1;"D_0__Bacteria; D_1__Chloroflexi; D_2__Anaerolineae; D_3__Anaerolineales; D_4__Anaerolineaceae; D_5__uncultured; D_6__uncultured bacterium"
AB630834	1	1423;0;1;0;0;0;0;0;1;1;0;0;2;0;2;1;1;0;1;"D_0__Bacteria; D_1__Chloroflexi; D_2__Thermomicrobia; D_3__JG30-KF-CM45"
AB630847	1	1447;2;1;0;2;0;1;2;0;2;1;2;6;0;5;2;3;1;6;"D_0__Bacteria; D_1__Actinobacteria; D_2__Acidimicrobiia; D_3__Acidimicrobiales; D_4__uncultured"
AB630848	1	1439;0;0;0;2;0;0;3;1;0;1;0;2;1;1;0;0;0;0;"D_0__Bacteria; D_1__Actinobacteria; D_2__Acidimicrobiia; D_3__Acidimicrobiales; D_4__uncultured; D_5__uncultured bacterium; D_6__uncultured bacterium"
AB630855	1	1443;0;0;0;0;0;0;0;0;0;1;0;1;0;0;0;0;0;2;"D_0__Bacteria; D_1__Actinobacteria; D_2__Acidimicrobiia; D_3__Acidimicrobiales; D_4__Acidimicrobiaceae; D_5__CL500-29 marine group; Ambiguous_taxa"
AB630873	1	1456;0;0;0;0;0;0;0;0;0;0;0;3;0;0;0;1;0;1;"D_0__Bacteria; D_1__Planctomycetes; D_2__Planctomycetacia; D_3__Planctomycetales; D_4__Planctomycetaceae; D_5__Pir4 lineage"
AB630874	1	1437;0;1;2;3;1;1;0;1;0;0;1;4;0;6;0;2;1;3;"D_0__Bacteria; D_1__Planctomycetes; D_2__Planctomycetacia; D_3__Planctomycetales; D_4__Planctomycetaceae; D_5__uncultured; D_6__uncultured bacterium"
AB630880	1	1431;0;0;0;0;0;0;0;0;0;0;0;2;0;0;0;1;0;0;"D_0__Bacteria; D_1__Planctomycetes; D_2__Planctomycetacia; D_3__Planctomycetales; D_4__Planctomycetaceae; D_5__Gemmata; D_6__uncultured bacterium"
AB630886	1	1448;0;0;0;0;0;0;0;0;0;0;0;0;0;0;0;1;1;0;"D_0__Bacteria; D_1__Planctomycetes; D_2__Planctomycetacia; D_3__Planctomycetales; D_4__Planctomycetaceae; D_5__uncultured; D_6__uncultured bacterium"
AB630887	1	1448;0;0;0;0;0;0;0;0;0;0;0;3;0;0;0;0;0;0;"D_0__Bacteria; D_1__Planctomycetes; D_2__Planctomycetacia; D_3__Planctomycetales; D_4__Planctomycetaceae; D_5__Rhodopirellula; Ambiguous_taxa"
AB630889	1	1444;0;0;1;0;1;0;0;0;0;0;1;18;0;2;0;1;0;1;"D_0__Bacteria; D_1__Planctomycetes; D_2__Planctomycetacia; D_3__Planctomycetales; D_4__Planctomycetaceae; D_5__Pirellula; Ambiguous_taxa"
AB630895	1	1450;1;0;0;0;0;0;0;0;0;0;0;2;0;0;0;0;0;0;"D_0__Bacteria; D_1__Planctomycetes; D_2__Planctomycetacia; D_3__Planctomycetales; D_4__Planctomycetaceae; D_5__uncultured; D_6__uncultured bacterium"
AB630909	1	1479;0;0;0;0;0;0;0;0;0;0;0;6;0;0;0;0;1;1;"D_0__Bacteria; D_1__Verrucomicrobia; D_2__Spartobacteria; D_3__Chthoniobacterales; D_4__Chthoniobacteraceae; D_5__Chthoniobacter; D_6__uncultured bacterium"
AB630916	1	1449;0;0;0;0;0;0;0;0;0;0;0;3;0;0;0;0;0;0;"D_0__Bacteria; D_1__Verrucomicrobia; D_2__Spartobacteria; D_3__Chthoniobacterales; D_4__Chthoniobacterales Incertae Sedis; D_5__Terrimicrobium; D_6__uncultured bacterium"
AB630922	1	1449;0;1;0;0;1;0;1;0;0;0;0;14;2;1;2;0;1;0;"D_0__Bacteria; D_1__Armatimonadetes; D_2__uncultured; D_3__uncultured bacterium; D_4__uncultured bacterium; D_5__uncultured bacterium; D_6__uncultured bacterium"
AB630924	1	1455;1;0;0;0;0;0;0;0;1;0;0;0;0;0;0;0;0;0;"D_0__Bacteria; D_1__Armatimonadetes; D_2__uncultured; D_3__uncultured bacterium; D_4__uncultured bacterium; D_5__uncultured bacterium; D_6__uncultured bacterium"
AB630929	1	1427;0;0;1;1;0;0;0;0;0;0;0;0;0;0;0;0;0;0;"D_0__Bacteria; D_1__Saccharibacteria; D_2__uncultured bacterium; D_3__uncultured bacterium; D_4__uncultured bacterium; D_5__uncultured bacterium; D_6__uncultured bacterium"
AB636927	1	1339;0;0;0;0;0;0;0;0;0;0;0;2;0;0;0;0;0;0;"D_0__Bacteria; D_1__Proteobacteria; D_2__Deltaproteobacteria; D_3__Bdellovibrionales; D_4__Bdellovibrionaceae; D_5__Bdellovibrio; D_6__uncultured bacterium"
AB636982	1	1492;0;0;1;1;0;0;1;1;0;0;2;8;0;0;0;1;0;0;"D_0__Bacteria; D_1__Proteobacteria; D_2__Gammaproteobacteria; D_3__Cellvibrionales; D_4__Cellvibrionaceae; D_5__Cellvibrio; Ambiguous_taxa"
AB637036	1	1467;0;1;0;0;0;0;0;0;0;0;0;1;0;0;0;0;0;0;"D_0__Bacteria; D_1__Bacteroidetes; D_2__Cytophagia; D_3__Cytophagales; D_4__Cytophagaceae; D_5__Rhodocytophaga; Ambiguous_taxa"
AB637067	1	1518;0;0;0;2;0;0;0;0;0;0;3;6;0;0;0;0;1;1;"D_0__Bacteria; D_1__Verrucomicrobia; D_2__OPB35 soil group; D_3__uncultured bacterium; D_4__uncultured bacterium; D_5__uncultured bacterium; D_6__uncultured bacterium"
AB637075	1	1458;0;1;0;0;2;0;1;1;0;0;1;1;0;1;0;0;0;0;"D_0__Bacteria; D_1__Acidobacteria; D_2__Acidobacteria; D_3__Acidobacteriales; D_4__Acidobacteriaceae (Subgroup 1); D_5__Granulicella; Ambiguous_taxa"
AB637082	1	1514;0;0;0;0;1;0;0;0;0;0;1;6;0;0;0;0;0;0;"D_0__Bacteria; D_1__Proteobacteria; D_2__Deltaproteobacteria; D_3__Myxococcales; D_4__P3OB-42; D_5__uncultured bacterium; D_6__uncultured bacterium"
AB637087	1	1498;0;0;0;0;0;1;0;0;0;0;0;1;0;0;0;0;0;0;"D_0__Bacteria; D_1__Proteobacteria; D_2__Betaproteobacteria; D_3__Burkholderiales; D_4__Oxalobacteraceae; D_5__Massilia"
AB637161	1	1508;0;1;0;0;1;0;0;0;0;0;0;1;0;1;0;1;0;0;"D_0__Bacteria; D_1__Firmicutes; D_2__Bacilli; D_3__Bacillales; D_4__Bacillaceae; D_5__Bacillus; Ambiguous_taxa"
AB637282	1	1480;0;1;0;0;0;1;0;0;0;0;0;1;0;0;0;1;1;0;"D_0__Bacteria; D_1__Actinobacteria; D_2__Actinobacteria; D_3__Micrococcales; D_4__Microbacteriaceae"
AB637330	1	1507;0;2;1;1;1;1;2;1;1;0;2;1;3;1;3;0;2;0;"D_0__Bacteria; D_1__Firmicutes; D_2__Bacilli; D_3__Bacillales; D_4__Alicyclobacillaceae; D_5__Tumebacillus; Ambiguous_taxa"
AB639012	1	1478;4;4;0;0;0;2;0;0;0;0;1;0;5;1;1;0;1;0;"D_0__Bacteria; D_1__Actinobacteria; D_2__Actinobacteria; D_3__Micrococcales"
AB643798	1	1391;0;0;1;0;0;0;0;0;0;0;2;7;0;1;0;1;0;0;"D_0__Bacteria; D_1__Actinobacteria; D_2__Actinobacteria; D_3__Pseudonocardiales; D_4__Pseudonocardiaceae"
AB646256	1	1304;0;0;0;0;0;0;0;0;0;0;0;0;0;0;1;1;0;0;"D_0__Bacteria; D_1__Proteobacteria; D_2__Alphaproteobacteria; D_3__Rhodobacterales; D_4__Rhodobacteraceae"
AB661524	1	1448;0;0;0;0;0;0;0;1;0;0;0;1;0;0;0;0;0;0;"D_0__Bacteria; D_1__Bacteroidetes; D_2__Bacteroidetes vadinHA17; D_3__uncultured bacterium; D_4__uncultured bacterium; D_5__uncultured bacterium; D_6__uncultured bacterium"
AB661529	1	1492;2;0;0;2;2;1;0;1;0;1;0;2;0;5;0;1;0;1;"D_0__Bacteria; D_1__Proteobacteria; D_2__Betaproteobacteria; D_3__SC-I-84; Ambiguous_taxa; Ambiguous_taxa; Ambiguous_taxa"
AB661532	1	1410;0;0;0;0;1;0;1;1;0;0;0;0;0;0;0;0;0;0;"D_0__Bacteria; D_1__Omnitrophica; D_2__uncultured bacterium; D_3__uncultured bacterium; D_4__uncultured bacterium; D_5__uncultured bacterium; D_6__uncultured bacterium"
AB661535	1	1480;0;0;0;0;0;0;0;0;0;0;1;3;0;0;0;0;0;0;"D_0__Bacteria; D_1__Proteobacteria; D_2__Gammaproteobacteria; D_3__Gammaproteobacteria Incertae Sedis; D_4__Unknown Family; D_5__uncultured; Ambiguous_taxa"
AB661552	1	1484;0;0;0;0;0;0;0;0;0;0;0;2;0;0;0;0;0;0;"D_0__Bacteria; D_1__Verrucomicrobia; D_2__WCHB1-41; D_3__uncultured bacterium; D_4__uncultured bacterium; D_5__uncultured bacterium; D_6__uncultured bacterium"
AB661554	1	1447;28;6;4;26;14;25;7;5;28;9;7;37;18;38;15;7;37;14;"D_0__Bacteria; D_1__Bacteroidetes; D_2__Sphingobacteriia; D_3__Sphingobacteriales; D_4__Lentimicrobiaceae; D_5__uncultured bacterium; D_6__uncultured bacterium"
AB661558	1	1470;0;0;1;0;0;0;0;0;0;0;1;9;1;1;0;0;0;1;"D_0__Bacteria; D_1__Verrucomicrobia; D_2__S-BQ2-57 soil group; D_3__uncultured bacterium; D_4__uncultured bacterium; D_5__uncultured bacterium; D_6__uncultured bacterium"
AB661559	1	1414;2;1;1;5;1;5;27;10;20;2;23;91;23;37;801;722;20;35;"D_0__Bacteria; D_1__Verrucomicrobia; D_2__OPB35 soil group; D_3__uncultured bacterium; D_4__uncultured bacterium; D_5__uncultured bacterium; D_6__uncultured bacterium"
AB661560	1	1458;0;0;0;0;0;0;0;0;0;0;0;6;0;1;0;0;0;0;"D_0__Bacteria; D_1__Proteobacteria; D_2__Betaproteobacteria; D_3__Nitrosomonadales; D_4__Gallionellaceae"
AB661567	1	1491;0;0;0;0;0;0;0;0;0;0;0;2;0;0;0;0;0;0;"D_0__Bacteria; D_1__Verrucomicrobia; D_2__OPB35 soil group; D_3__uncultured bacterium; D_4__uncultured bacterium; D_5__uncultured bacterium; D_6__uncultured bacterium"
AB661569	1	1481;1;0;0;0;0;0;2;3;0;0;0;2;0;0;0;0;0;0;"D_0__Bacteria; D_1__Verrucomicrobia; D_2__WCHB1-41; D_3__uncultured bacterium; D_4__uncultured bacterium; D_5__uncultured bacterium; D_6__uncultured bacterium"
AB661572	1	1492;12;2;0;6;11;9;8;0;21;2;1;11;7;13;16;4;28;5;"D_0__Bacteria; D_1__Verrucomicrobia; D_2__OPB35 soil group; D_3__uncultured bacterium; D_4__uncultured bacterium; D_5__uncultured bacterium; D_6__uncultured bacterium"
AB663434	1	1471;1;2;0;0;0;0;0;0;0;0;0;0;1;0;0;0;0;0;"D_0__Archaea; D_1__Euryarchaeota; D_2__Halobacteria; D_3__Halobacteriales; D_4__Halobacteriaceae; D_5__Halobiforma"
AB669250	1	1464;0;0;0;0;0;0;0;0;0;0;0;4;0;0;0;0;0;0;"D_0__Bacteria; D_1__Bacteroidetes; D_2__Bacteroidia; D_3__Bacteroidales; D_4__Porphyromonadaceae; D_5__Macellibacteroides; D_6__uncultured bacterium"
AB669253	1	1462;0;3;0;0;0;0;0;0;0;0;0;0;0;0;0;0;0;0;"D_0__Bacteria; D_1__Armatimonadetes; D_2__uncultured; D_3__uncultured bacterium; D_4__uncultured bacterium; D_5__uncultured bacterium; D_6__uncultured bacterium"
AB672111	1	1410;0;0;0;0;0;0;0;0;1;0;0;5;0;0;1;2;0;2;"D_0__Bacteria; D_1__Chloroflexi; D_2__TK10"
AB672115	1	1421;1;1;11;16;2;3;2;1;8;4;81;478;5;16;1;10;11;21;"D_0__Bacteria; D_1__Chloroflexi; D_2__SBR2076"
AB672133	1	1426;1;2;0;1;1;1;0;1;1;1;2;1;0;5;2;0;0;2;"D_0__Bacteria; D_1__Cyanobacteria; D_2__ML635J-21; D_3__uncultured bacterium; D_4__uncultured bacterium; D_5__uncultured bacterium; D_6__uncultured bacterium"
AB672136	1	1423;0;0;0;1;3;11;1;0;0;0;0;4;0;0;0;0;0;0;"D_0__Bacteria; D_1__Acidobacteria; D_2__Acidobacteria; D_3__Acidobacteriales; D_4__Acidobacteriaceae (Subgroup 1); D_5__uncultured; Ambiguous_taxa"
AB672137	1	1433;0;0;0;0;0;0;0;0;0;0;0;3;0;1;0;0;0;0;"D_0__Bacteria; D_1__Armatimonadetes; D_2__Fimbriimonadia; D_3__Fimbriimonadales; D_4__Fimbriimonadaceae; D_5__uncultured bacterium; D_6__uncultured bacterium"
AB672158	1	1427;0;0;1;0;0;0;1;0;0;0;1;4;6;7;1;0;0;0;"D_0__Bacteria; D_1__Planctomycetes; D_2__Phycisphaerae; D_3__Tepidisphaerales; D_4__Tepidisphaeraceae; Ambiguous_taxa; Ambiguous_taxa"
AB672170	1	1444;0;0;0;0;1;0;0;0;0;1;0;0;0;0;0;2;0;2;"D_0__Bacteria; D_1__Actinobacteria; D_2__Acidimicrobiia; D_3__Acidimicrobiales; D_4__Acidimicrobiaceae; D_5__CL500-29 marine group; D_6__uncultured bacterium"
AB672171	1	1465;0;0;0;1;0;1;1;0;0;0;0;0;0;0;0;0;0;0;"D_0__Bacteria; D_1__Proteobacteria; D_2__Gammaproteobacteria; D_3__Legionellales; D_4__Coxiellaceae; D_5__Aquicella; D_6__uncultured bacterium"
AB672173	1	1441;0;0;0;0;0;0;0;0;0;0;0;1;1;0;0;0;0;0;"D_0__Bacteria; D_1__Bacteroidetes; D_2__WCHB1-32; D_3__uncultured bacterium; D_4__uncultured bacterium; D_5__uncultured bacterium; D_6__uncultured bacterium"
AB672179	1	1470;0;0;0;0;0;1;0;0;0;0;2;3;0;0;1;0;0;2;"D_0__Bacteria; D_1__Actinobacteria; D_2__Thermoleophilia; D_3__Gaiellales; D_4__uncultured; Ambiguous_taxa; Ambiguous_taxa"
AB672190	1	1424;0;1;0;0;0;0;0;0;0;0;0;7;0;0;0;1;0;0;"D_0__Bacteria; D_1__Acidobacteria; D_2__Solibacteres; D_3__Solibacterales; D_4__Solibacteraceae (Subgroup 3); D_5__Bryobacter; D_6__uncultured Acidobacteria bacterium"
AB672201	1	1459;0;0;0;0;0;0;0;0;2;0;0;0;0;0;1;0;1;0;"D_0__Bacteria; D_1__Acidobacteria; D_2__Holophagae; D_3__TPD-58; D_4__uncultured bacterium; D_5__uncultured bacterium; D_6__uncultured bacterium"
AB672202	1	1407;0;0;0;1;1;6;1;1;0;0;0;7;0;0;0;0;1;0;"D_0__Bacteria; D_1__Proteobacteria; D_2__Alphaproteobacteria; D_3__Rhodospirillales; D_4__Rhodospirillaceae; D_5__Inquilinus; D_6__uncultured alpha proteobacterium"
AB672204	1	1479;0;0;0;0;0;0;0;0;0;0;1;5;1;0;0;0;0;1;"D_0__Bacteria; D_1__Proteobacteria; D_2__Deltaproteobacteria; D_3__Myxococcales; D_4__Archangiaceae; D_5__Anaeromyxobacter; D_6__uncultured bacterium"
AB672207	1	1453;0;0;0;0;0;0;0;0;0;0;0;1;1;2;0;0;0;0;"D_0__Bacteria; D_1__Bacteroidetes; D_2__Sphingobacteriia; D_3__Sphingobacteriales; D_4__Chitinophagaceae"
AB672212	1	1423;0;0;0;0;0;0;0;0;0;0;0;5;0;0;0;0;0;0;"D_0__Bacteria; D_1__Chloroflexi; D_2__Anaerolineae; D_3__Anaerolineales; D_4__Anaerolineaceae; D_5__Anaerolinea; D_6__uncultured bacterium"
AB672214	1	1443;0;0;0;0;0;0;0;0;0;0;0;2;0;0;0;0;0;0;"D_0__Bacteria; D_1__Acidobacteria; D_2__Blastocatellia; D_3__Blastocatellales; D_4__Blastocatellaceae (Subgroup 4); D_5__uncultured; D_6__uncultured bacterium"
AB672217	1	1493;0;2;0;0;0;0;0;0;0;0;0;0;0;0;0;0;0;0;"D_0__Bacteria; D_1__Proteobacteria; D_2__Deltaproteobacteria; D_3__Sva0485"
AB672228	1	1423;0;2;0;1;2;1;0;1;1;1;0;0;1;0;0;0;2;0;"D_0__Bacteria; D_1__Acidobacteria; D_2__Solibacteres; D_3__Solibacterales; D_4__Solibacteraceae (Subgroup 3); D_5__Bryobacter; D_6__uncultured bacterium"
AB672236	1	1436;1;0;0;0;1;1;0;0;1;0;1;9;2;3;0;5;0;7;"D_0__Bacteria; D_1__Actinobacteria; D_2__Coriobacteriia; D_3__Coriobacteriales; D_4__Coriobacteriaceae; D_5__uncultured; D_6__uncultured Coriobacteriaceae bacterium"
AB672242	1	1426;2;0;0;0;0;0;0;2;0;0;1;17;0;0;0;0;0;1;"D_0__Bacteria; D_1__Parcubacteria; D_2__Candidatus Magasanikbacteria; D_3__uncultured bacterium; D_4__uncultured bacterium; D_5__uncultured bacterium; D_6__uncultured bacterium"
AB672246	1	1441;0;0;0;1;0;0;0;0;0;0;0;2;0;0;0;0;0;0;"D_0__Bacteria; D_1__Acidobacteria; D_2__Subgroup 12; D_3__uncultured bacterium; D_4__uncultured bacterium; D_5__uncultured bacterium; D_6__uncultured bacterium"
AB672253	1	1414;0;0;0;0;0;0;2;1;0;0;0;0;0;0;0;0;0;0;"D_0__Bacteria; D_1__Parcubacteria; D_2__uncultured bacterium; D_3__uncultured bacterium; D_4__uncultured bacterium; D_5__uncultured bacterium; D_6__uncultured bacterium"
AB672260	1	1442;2;0;1;1;0;3;1;2;1;0;1;3;1;4;1;1;11;0;"D_0__Bacteria; D_1__Actinobacteria; D_2__MB-A2-108; D_3__uncultured bacterium; D_4__uncultured bacterium; D_5__uncultured bacterium; D_6__uncultured bacterium"
AB672268	1	1422;1;0;0;0;6;14;1;0;6;3;6;10;173;241;3;7;1;6;"D_0__Bacteria; D_1__Acidobacteria; D_2__Acidobacteria; D_3__Acidobacteriales; D_4__Acidobacteriaceae (Subgroup 1); D_5__uncultured; D_6__uncultured bacterium"
AB672270	1	1457;0;0;0;0;0;0;0;0;1;1;3;12;0;2;0;0;0;0;"D_0__Bacteria; D_1__Acidobacteria; D_2__Subgroup 13; D_3__uncultured bacterium; D_4__uncultured bacterium; D_5__uncultured bacterium; D_6__uncultured bacterium"
AB672281	1	1468;10;32;15;15;26;11;14;11;12;16;17;16;20;12;32;20;15;10;"D_0__Bacteria; D_1__Actinobacteria; D_2__Thermoleophilia; D_3__Solirubrobacterales; D_4__Patulibacteraceae; D_5__Patulibacter; D_6__uncultured bacterium"
AB672287	1	1451;0;0;0;0;0;0;1;0;0;0;0;2;0;0;0;2;1;2;"D_0__Bacteria; D_1__Proteobacteria; D_2__Betaproteobacteria; D_3__Burkholderiales; D_4__Comamonadaceae; D_5__Aquabacterium"
AB672296	1	1440;1;0;0;2;7;11;0;1;0;0;2;5;8;13;0;0;0;1;"D_0__Bacteria; D_1__Acidobacteria; D_2__Acidobacteria; D_3__Acidobacteriales; D_4__Acidobacteriaceae (Subgroup 1); D_5__uncultured; D_6__uncultured bacterium"
AB672305	1	1475;0;0;0;0;0;0;0;0;0;1;0;1;0;0;0;0;0;0;"D_0__Bacteria; D_1__Proteobacteria; D_2__Deltaproteobacteria; D_3__Myxococcales; D_4__Polyangiaceae; D_5__Sorangium; Ambiguous_taxa"
AB672321	1	1440;0;0;0;0;0;0;1;0;0;0;0;0;0;1;0;0;0;0;"D_0__Bacteria; D_1__Parcubacteria; D_2__Candidatus Magasanikbacteria; D_3__uncultured bacterium; D_4__uncultured bacterium; D_5__uncultured bacterium; D_6__uncultured bacterium"
AB679940	1	1356;0;0;0;0;0;0;0;0;0;0;0;2;0;0;0;0;0;0;"D_0__Bacteria; D_1__Proteobacteria; D_2__Gammaproteobacteria; D_3__Xanthomonadales; D_4__Xanthomonadales Incertae Sedis; D_5__Acidibacter; Ambiguous_taxa"
AB680326	1	1477;0;1;0;0;1;0;1;0;0;0;0;0;1;0;0;0;0;0;"D_0__Bacteria; D_1__Firmicutes; D_2__Bacilli; D_3__Bacillales; D_4__Planococcaceae; D_5__Sporosarcina"
AB681384	1	1432;0;0;0;0;0;0;0;0;0;0;0;4;0;0;1;1;0;0;"D_0__Bacteria; D_1__Bacteroidetes; D_2__Cytophagia; D_3__Cytophagales; D_4__Cytophagaceae; D_5__Spirosoma"
AB682426	1	1445;0;0;0;0;0;0;1;0;0;0;0;0;0;0;0;0;1;0;"D_0__Bacteria; D_1__Bacteroidetes; D_2__Sphingobacteriia; D_3__Sphingobacteriales; D_4__Sphingobacteriaceae; D_5__Mucilaginibacter; Ambiguous_taxa"
AB682439	1	1465;0;0;0;1;0;1;0;0;0;0;0;14;0;1;0;0;0;0;"D_0__Bacteria; D_1__Proteobacteria; D_2__Betaproteobacteria; D_3__Neisseriales; D_4__Neisseriaceae; D_5__Paludibacterium"
AB690732	1	1396;0;0;0;0;0;1;1;0;0;0;1;2;0;0;0;0;0;0;"D_0__Bacteria; D_1__Proteobacteria; D_2__Betaproteobacteria; D_3__Nitrosomonadales; D_4__Gallionellaceae; D_5__Sideroxydans; D_6__uncultured bacterium"
AB690736	1	1443;0;0;0;0;0;0;0;0;1;0;0;1;0;0;0;0;0;0;"D_0__Bacteria; D_1__Proteobacteria; D_2__Betaproteobacteria; D_3__Rhodocyclales; D_4__Rhodocyclaceae"
AB690775	1	1318;0;0;0;0;0;0;0;0;0;0;0;3;0;0;0;0;0;0;"D_0__Bacteria; D_1__Proteobacteria; D_2__Alphaproteobacteria; D_3__Rhizobiales; D_4__Methylocystaceae"
AB695744	1	1404;0;0;0;0;0;0;0;0;0;0;0;2;0;0;0;0;1;0;"D_0__Bacteria; D_1__Proteobacteria; D_2__Alphaproteobacteria; D_3__Caulobacterales; D_4__Caulobacteraceae; D_5__uncultured"
AB695751	1	1413;0;0;0;1;0;2;0;0;0;0;0;1;0;2;0;2;0;0;"D_0__Bacteria; D_1__Proteobacteria; D_2__Alphaproteobacteria; D_3__Rhizobiales; D_4__JG34-KF-361"
AB695814	1	1446;0;0;0;0;1;0;0;1;0;0;1;0;0;1;1;0;0;0;"D_0__Bacteria; D_1__Actinobacteria; D_2__Acidimicrobiia; D_3__Acidimicrobiales; D_4__Acidimicrobiaceae; D_5__uncultured; D_6__uncultured bacterium"
AB695815	1	1447;0;0;0;1;0;1;0;0;0;0;0;0;0;0;0;0;0;0;"D_0__Bacteria; D_1__Actinobacteria; D_2__Acidimicrobiia; D_3__Acidimicrobiales; D_4__uncultured; D_5__uncultured bacterium; D_6__uncultured bacterium"
AB695933	1	1471;1;0;0;0;0;0;0;0;0;1;0;0;0;0;0;0;0;0;"D_0__Bacteria; D_1__Firmicutes; D_2__Bacilli; D_3__Bacillales; D_4__Bacillaceae; D_5__Bacillus; D_6__uncultured bacterium"
AB695959	1	1472;0;4;1;0;1;1;4;2;3;0;3;0;3;1;0;2;0;0;"D_0__Bacteria; D_1__Firmicutes; D_2__Bacilli; D_3__Bacillales; D_4__Bacillaceae; D_5__Bacillus; Ambiguous_taxa"
AB695995	1	1487;0;0;0;0;0;0;0;0;0;0;0;0;0;3;0;0;0;0;"D_0__Bacteria; D_1__Firmicutes; D_2__Bacilli; D_3__Bacillales; D_4__Bacillaceae; D_5__Oceanobacillus; Ambiguous_taxa"
AB696145	1	1429;1;2;0;1;0;0;1;0;0;2;0;1;1;0;0;0;0;1;"D_0__Bacteria; D_1__Proteobacteria; D_2__Deltaproteobacteria; D_3__Myxococcales; D_4__Archangiaceae; D_5__Anaeromyxobacter; D_6__uncultured bacterium"
AB696147	1	1459;0;0;0;0;0;0;1;0;0;0;0;0;0;0;0;1;0;0;"D_0__Bacteria; D_1__Proteobacteria; D_2__Deltaproteobacteria; D_3__Myxococcales"
AB696156	1	1477;0;0;0;0;0;0;0;0;0;0;0;1;0;1;1;0;1;0;"D_0__Bacteria; D_1__Acidobacteria; D_2__Holophagae; D_3__Subgroup 10; D_4__ABS-19; D_5__uncultured bacterium; D_6__uncultured bacterium"
AB696207	1	1439;0;0;0;0;0;1;0;0;0;0;0;0;0;1;0;1;0;0;"D_0__Bacteria; D_1__Actinobacteria; D_2__Thermoleophilia; D_3__Gaiellales; D_4__uncultured; D_5__uncultured bacterium; D_6__uncultured bacterium"
AB696285	1	1432;0;0;0;0;0;0;0;0;0;0;0;0;0;0;3;2;0;0;"D_0__Bacteria; D_1__Cyanobacteria; D_2__Cyanobacteria; D_3__SubsectionII; D_4__FamilyII; D_5__Chroococcidiopsis; Ambiguous_taxa"
AB696289	1	1407;4;0;1;4;7;2;4;2;1;1;0;2;3;5;3;2;2;5;"D_0__Bacteria; D_1__Actinobacteria; D_2__Acidimicrobiia; D_3__Acidimicrobiales; D_4__uncultured; D_5__uncultured bacterium; D_6__uncultured bacterium"
AB696338	1	1400;0;0;0;0;0;0;0;0;0;0;0;3;1;0;0;0;0;0;"D_0__Bacteria; D_1__Proteobacteria; D_2__Deltaproteobacteria; D_3__Myxococcales; D_4__uncultured"
AB696377	1	1358;1;0;0;0;0;3;0;0;1;0;0;1;0;0;1;3;1;1;"D_0__Bacteria; D_1__Actinobacteria; D_2__Acidimicrobiia; D_3__Acidimicrobiales; D_4__uncultured"
AB696452	1	1468;0;0;1;1;0;0;0;0;0;0;0;0;1;0;1;0;0;0;"D_0__Bacteria; D_1__Firmicutes; D_2__Bacilli; D_3__Bacillales; D_4__Alicyclobacillaceae; D_5__Tumebacillus; Ambiguous_taxa"
AB696465	1	1419;0;0;0;0;0;0;0;0;0;0;2;20;1;0;0;1;0;1;"D_0__Bacteria; D_1__Deinococcus-Thermus; D_2__Deinococci; D_3__Deinococcales; D_4__Trueperaceae; D_5__Truepera; Ambiguous_taxa"
AB696481	1	1474;0;0;0;1;0;0;0;0;0;0;0;0;0;0;1;0;0;0;"D_0__Bacteria; D_1__Firmicutes; D_2__Bacilli; D_3__Bacillales; D_4__Bacillaceae; D_5__Bacillus; Ambiguous_taxa"
AB699886	1	1486;0;1;0;1;2;1;1;1;0;0;0;1;0;0;1;0;1;0;"D_0__Bacteria; D_1__Firmicutes; D_2__Clostridia; D_3__Clostridiales; D_4__Clostridiaceae 1; D_5__Clostridium sensu stricto 13; D_6__uncultured bacterium"
AB714003	1	1442;0;1;0;0;0;1;0;0;11;7;0;0;1;0;0;0;0;0;"D_0__Bacteria; D_1__Proteobacteria; D_2__Deltaproteobacteria; D_3__Desulfovibrionales; D_4__Desulfovibrionaceae; D_5__Desulfovibrio; Ambiguous_taxa"
AB722151	1	1346;6;0;0;0;0;0;0;0;0;0;0;0;0;0;0;0;1;0;"D_0__Bacteria; D_1__Chloroflexi; D_2__Dehalococcoidia; D_3__GIF3; D_4__uncultured bacterium; D_5__uncultured bacterium; D_6__uncultured bacterium"
AB722193	1	1327;0;0;1;0;0;0;0;0;0;0;0;1;1;2;5;11;0;0;"D_0__Bacteria; D_1__Proteobacteria; D_2__Deltaproteobacteria; D_3__Bdellovibrionales; D_4__Bdellovibrionaceae; D_5__OM27 clade; D_6__uncultured bacterium"
AB722202	1	1470;0;0;0;0;0;0;0;0;2;0;0;1;0;1;8;8;0;0;"D_0__Bacteria; D_1__Microgenomates; D_2__Candidatus Pacebacteria; D_3__uncultured bacterium; D_4__uncultured bacterium; D_5__uncultured bacterium; D_6__uncultured bacterium"
AB722203	1	1355;0;0;1;1;0;0;1;1;0;0;1;1;0;0;0;0;0;0;"D_0__Bacteria; D_1__Proteobacteria; D_2__Gammaproteobacteria; D_3__Methylococcales; D_4__Methylococcaceae; D_5__Methylobacter"
AB722206	1	1400;3;0;0;0;11;18;1;2;0;3;5;48;0;1;0;0;1;2;"D_0__Bacteria; D_1__Nitrospirae; D_2__Nitrospira; D_3__Nitrospirales; D_4__Nitrospiraceae; D_5__uncultured; D_6__uncultured bacterium"
AB722208	1	1418;0;0;0;0;0;0;1;2;0;0;1;0;0;0;0;1;0;0;"D_0__Bacteria; D_1__Omnitrophica; Ambiguous_taxa; Ambiguous_taxa; Ambiguous_taxa; Ambiguous_taxa; Ambiguous_taxa"
AB722214	1	1352;0;0;0;0;0;0;1;1;0;0;0;2;0;0;0;1;0;0;"D_0__Bacteria; D_1__Proteobacteria; D_2__Gammaproteobacteria; D_3__Methylococcales; D_4__Crenotrichaceae; D_5__Crenothrix; Ambiguous_taxa"
AB722231	1	1289;0;0;0;0;0;0;0;1;0;0;0;2;0;3;0;1;1;0;"D_0__Bacteria; D_1__Chloroflexi; D_2__S085; Ambiguous_taxa; Ambiguous_taxa; Ambiguous_taxa; Ambiguous_taxa"
AB722232	1	1358;0;0;0;0;0;0;0;0;0;3;0;0;0;0;0;0;0;0;"D_0__Bacteria; D_1__Proteobacteria; D_2__Betaproteobacteria; D_3__Nitrosomonadales; D_4__Gallionellaceae; D_5__Sideroxydans; Ambiguous_taxa"
AB722236	1	1336;0;0;0;0;0;0;0;1;0;0;2;1;1;0;0;0;0;0;"D_0__Bacteria; D_1__Chloroflexi; D_2__SBR2076; D_3__uncultured bacterium; D_4__uncultured bacterium; D_5__uncultured bacterium; D_6__uncultured bacterium"
AB722237	1	1383;0;2;0;3;1;1;6;13;2;0;16;91;1;4;2;2;3;6;"D_0__Bacteria; D_1__Proteobacteria; D_2__Deltaproteobacteria; D_3__Desulfobacterales; D_4__Desulfobulbaceae; D_5__Desulfobulbus; D_6__uncultured bacterium"
AB722240	1	1356;0;1;0;0;0;0;0;0;9;0;0;0;1;1;0;0;0;0;"D_0__Bacteria; D_1__Proteobacteria; D_2__Betaproteobacteria; D_3__Rhodocyclales; D_4__Rhodocyclaceae"
AB722243	1	1354;128;17;1218;1233;304;293;1900;1694;40;107;430;2420;38;161;117;247;94;175;"D_0__Bacteria; D_1__Proteobacteria; D_2__Betaproteobacteria; D_3__Nitrosomonadales; D_4__Gallionellaceae; D_5__Gallionella"
AB722249	1	1354;1;0;0;0;1;0;1;2;0;0;0;0;0;0;0;0;1;1;"D_0__Bacteria; D_1__Bacteroidetes; D_2__Sphingobacteriia; D_3__Sphingobacteriales; D_4__S15A-MN91"
AB722254	1	1352;0;0;1;0;6;2;0;2;2;1;17;132;1;6;0;1;1;7;"D_0__Bacteria; D_1__Bacteroidetes; D_2__Sphingobacteriia; D_3__Sphingobacteriales; D_4__env	OPS 17; D_5__uncultured bacterium; D_6__uncultured bacterium"
AB722257	1	1384;0;0;1;2;2;5;14;20;6;1;15;77;3;4;15;11;1;3;"D_0__Bacteria; D_1__Proteobacteria; D_2__Deltaproteobacteria; D_3__Desulfobacterales; D_4__Desulfobulbaceae; D_5__Desulfobulbus; D_6__uncultured bacterium"
AB722258	1	1321;0;0;0;0;0;0;0;0;0;0;0;0;0;0;0;0;2;0;"D_0__Bacteria; D_1__Chloroflexi; D_2__SBR2076"
AB723842	1	1502;0;0;0;0;0;0;0;0;0;0;0;3;0;0;0;1;0;0;"D_0__Bacteria; D_1__Cloacimonetes; D_2__PBS-18"
AB742124	1	1225;1;2;0;0;0;0;0;0;1;0;0;0;0;0;0;0;0;0;"D_0__Archaea; D_1__Euryarchaeota; D_2__Methanobacteria; D_3__Methanobacteriales; D_4__Methanobacteriaceae; D_5__Methanobacterium; Ambiguous_taxa"
AB745645	1	1506;0;0;0;0;1;0;0;0;0;0;2;2;0;1;2;4;0;0;"D_0__Bacteria; D_1__Proteobacteria; D_2__Alphaproteobacteria; D_3__Rhodobacterales; D_4__Rhodobacteraceae"
AB746431	1	1394;0;0;1;1;12;10;2;2;0;1;0;7;0;0;1;0;1;2;"D_0__Bacteria; D_1__Proteobacteria; D_2__Alphaproteobacteria; D_3__Caulobacterales; D_4__Caulobacteraceae; D_5__uncultured"
AB748631	1	1440;0;0;0;0;3;0;0;1;0;1;0;3;1;1;0;0;0;0;"D_0__Bacteria; D_1__Acidobacteria; D_2__Acidobacteria; D_3__Acidobacteriales; D_4__Acidobacteriaceae (Subgroup 1); D_5__uncultured; D_6__uncultured bacterium"
AB748633	1	1452;0;0;1;3;0;3;11;14;1;0;0;1;1;0;1;5;1;0;"D_0__Bacteria; D_1__Elusimicrobia; D_2__Elusimicrobia; D_3__Lineage IV"
AB748655	1	1453;0;0;0;0;1;0;3;0;0;0;0;0;0;0;0;0;0;1;"D_0__Bacteria; D_1__Proteobacteria; D_2__Betaproteobacteria; D_3__Hydrogenophilales; D_4__Hydrogenophilaceae; D_5__uncultured; D_6__uncultured beta proteobacterium"
AB753866	1	1385;0;0;0;0;0;0;0;0;0;0;0;0;0;0;0;2;0;0;"D_0__Bacteria; D_1__Proteobacteria; D_2__Alphaproteobacteria; D_3__Rhodobacterales; D_4__Rhodobacteraceae; D_5__Rhodobacter"
AB753870	1	1446;13;1;6;12;74;84;27;22;3;6;14;175;9;15;5;20;3;8;"D_0__Bacteria; D_1__Bacteroidetes; D_2__Sphingobacteriia; D_3__Sphingobacteriales; D_4__KD3-93; D_5__uncultured bacterium; D_6__uncultured bacterium"
AB753956	1	1440;0;1;0;1;0;0;1;0;0;0;1;3;0;1;0;0;0;0;"D_0__Bacteria; D_1__Bacteroidetes; D_2__Sphingobacteriia; D_3__Sphingobacteriales; D_4__NS11-12 marine group; Ambiguous_taxa; Ambiguous_taxa"
AB753957	1	1443;0;2;0;1;5;4;1;4;0;2;1;10;0;2;3;11;1;7;"D_0__Bacteria; D_1__Bacteroidetes; D_2__Sphingobacteriia; D_3__Sphingobacteriales; D_4__NS11-12 marine group"
AB753971	1	1392;0;0;0;1;0;0;11;2;0;0;0;0;0;0;1;0;0;0;"D_0__Bacteria; D_1__Parcubacteria; D_2__uncultured bacterium; D_3__uncultured bacterium; D_4__uncultured bacterium; D_5__uncultured bacterium; D_6__uncultured bacterium"
AB754021	1	1458;0;0;0;0;0;0;1;1;0;0;1;1;1;1;0;2;2;1;"D_0__Bacteria; D_1__Proteobacteria; D_2__Betaproteobacteria; D_3__Nitrosomonadales; D_4__Gallionellaceae; D_5__Gallionella; D_6__uncultured bacterium"
AB754040	1	1458;0;0;0;0;0;0;0;1;0;0;0;0;0;1;0;0;0;0;"D_0__Bacteria; D_1__Proteobacteria; D_2__Betaproteobacteria; D_3__Rhodocyclales; D_4__Rhodocyclaceae; D_5__Sterolibacterium; D_6__uncultured bacterium"
AB754046	1	1446;0;3;1;0;2;0;0;0;1;0;0;2;1;1;0;4;2;6;"D_0__Bacteria; D_1__Gemmatimonadetes; D_2__Gemmatimonadetes; D_3__Gemmatimonadales; D_4__Gemmatimonadaceae; D_5__uncultured; D_6__uncultured bacterium"
AB754049	1	1437;6;1;2;4;2;8;2;3;5;1;0;14;1;19;0;2;4;3;"D_0__Bacteria; D_1__Lentisphaerae; D_2__Oligosphaeria; D_3__Oligosphaerales; D_4__MVP-94; D_5__uncultured bacterium; D_6__uncultured bacterium"
AB754050	1	1431;0;0;0;4;1;3;1;1;1;1;0;2;0;1;0;0;0;0;"D_0__Bacteria; D_1__Lentisphaerae; D_2__Lentisphaeria; D_3__Victivallales; D_4__Victivallaceae; D_5__uncultured bacterium; D_6__uncultured bacterium"
AB754051	1	1470;0;0;0;0;0;0;2;0;0;0;0;0;0;0;0;0;0;0;"D_0__Bacteria; D_1__Omnitrophica; D_2__uncultured bacterium; D_3__uncultured bacterium; D_4__uncultured bacterium; D_5__uncultured bacterium; D_6__uncultured bacterium"
AB754058	1	1441;0;0;0;0;0;0;1;0;0;0;0;0;1;1;0;0;0;0;"D_0__Bacteria; D_1__Bacteroidetes; D_2__Bacteroidia; D_3__Bacteroidales; D_4__Prolixibacteraceae; D_5__BSV13; D_6__uncultured bacterium"
AB754070	1	1436;1032;2431;29;32;33;10;54;17;35;40;166;1485;41;68;57;81;30;117;"D_0__Bacteria; D_1__Proteobacteria; D_2__Epsilonproteobacteria; D_3__Campylobacterales; D_4__Helicobacteraceae; D_5__Sulfurimonas"
AB754079	1	1484;2;1;2;2;0;2;4;2;39;32;1;0;5;1;2;4;2;0;"D_0__Bacteria; D_1__Proteobacteria; D_2__Deltaproteobacteria; D_3__Desulfobacterales; D_4__Desulfobulbaceae; D_5__Desulfurivibrio; D_6__uncultured bacterium"
AB754086	1	1477;1;0;0;0;0;0;0;0;0;0;0;0;0;0;5;5;0;0;"D_0__Bacteria; D_1__Microgenomates; D_2__Candidatus Shapirobacteria; D_3__uncultured bacterium; D_4__uncultured bacterium; D_5__uncultured bacterium; D_6__uncultured bacterium"
AB754114	1	1447;13;18;4;12;4;15;13;11;12;18;8;18;7;18;11;22;5;31;"D_0__Bacteria; D_1__Bacteroidetes; D_2__Bacteroidetes BD2-2; D_3__uncultured bacterium; D_4__uncultured bacterium; D_5__uncultured bacterium; D_6__uncultured bacterium"
AB754132	1	1456;0;0;3;3;0;0;4;3;0;1;0;7;0;0;0;1;3;0;"D_0__Bacteria; D_1__Proteobacteria; D_2__Betaproteobacteria"
AB754146	1	1485;0;0;0;0;0;0;0;0;0;1;0;4;0;0;0;0;0;0;"D_0__Bacteria; D_1__Proteobacteria; D_2__Deltaproteobacteria; D_3__Desulfobacterales; D_4__Desulfobacteraceae; D_5__Desulfatirhabdium; Ambiguous_taxa"
AB754148	1	1436;1;0;0;1;0;0;1;0;0;0;1;4;0;1;0;0;1;1;"D_0__Bacteria; D_1__Firmicutes; D_2__Clostridia; D_3__Clostridiales; D_4__Ruminococcaceae"
AB771444	1	1476;1;0;1;1;0;0;0;0;0;1;0;0;0;0;0;0;2;0;"D_0__Bacteria; D_1__Actinobacteria; D_2__Coriobacteriia; D_3__Coriobacteriales; D_4__Coriobacteriaceae; D_5__uncultured"
AB780888	1	1574;0;0;0;0;0;1;0;0;0;0;0;0;1;0;0;0;0;1;"D_0__Bacteria; D_1__Firmicutes; D_2__Clostridia; D_3__Clostridiales; D_4__Caldicoprobacteraceae; D_5__Caldicoprobacter"
AB780898	1	1469;4;1;0;1;0;0;2;0;0;1;0;5;1;0;1;1;2;0;"D_0__Bacteria; D_1__Actinobacteria; D_2__Thermoleophilia; D_3__Gaiellales; D_4__uncultured; D_5__uncultured bacterium; D_6__uncultured bacterium"
AB780929	1	1448;0;0;0;0;0;0;0;0;0;0;0;2;0;0;0;0;0;0;"D_0__Bacteria; D_1__Bacteroidetes; D_2__Bacteroidia; D_3__Bacteroidales; D_4__Porphyromonadaceae; D_5__uncultured; D_6__uncultured bacterium"
AB787271	1	1442;1;1;0;3;0;0;4;3;2;1;0;3;0;3;0;1;6;12;"D_0__Bacteria; D_1__Bacteroidetes; D_2__Bacteroidia; D_3__Bacteroidales; D_4__Bacteroidaceae; D_5__Bacteroides; Ambiguous_taxa"
AB794104	1	1485;0;0;0;0;0;0;0;1;1;0;0;0;0;0;0;0;0;1;"D_0__Bacteria; D_1__Proteobacteria; D_2__Alphaproteobacteria; D_3__Rhizobiales; D_4__Rhodobiaceae"
AB795489	1	1450;0;0;0;0;0;0;0;1;2;0;1;0;0;0;0;0;0;0;"D_0__Bacteria; D_1__Chloroflexi; D_2__SJA-15; D_3__uncultured bacterium; D_4__uncultured bacterium; D_5__uncultured bacterium; D_6__uncultured bacterium"
AB795496	1	1342;0;0;0;0;0;0;1;1;0;0;0;4;2;3;3;2;0;1;"D_0__Bacteria; D_1__CPR2"
AB795537	1	1430;0;0;0;1;0;2;1;0;2;2;1;1;22;54;0;4;0;1;"D_0__Bacteria; D_1__Proteobacteria; D_2__Deltaproteobacteria; D_3__Desulfuromonadales; D_4__Geobacteraceae; D_5__Geobacter; Ambiguous_taxa"
AB803966	1	1434;0;0;0;0;1;0;0;0;0;0;0;0;0;0;1;2;1;1;"D_0__Bacteria; D_1__Actinobacteria; D_2__Coriobacteriia; D_3__Coriobacteriales; D_4__Coriobacteriaceae; D_5__uncultured; D_6__uncultured bacterium"
AB803972	1	1473;0;0;1;0;3;1;1;2;0;1;0;3;3;1;1;1;2;0;"D_0__Bacteria; D_1__Actinobacteria; D_2__Thermoleophilia; D_3__Gaiellales; D_4__uncultured; D_5__uncultured bacterium; D_6__uncultured bacterium"
AB805883	1	1410;16;8;0;0;1;0;0;0;1;0;0;0;0;0;0;0;0;0;"D_0__Bacteria; D_1__Parcubacteria; D_2__uncultured bacterium; D_3__uncultured bacterium; D_4__uncultured bacterium; D_5__uncultured bacterium; D_6__uncultured bacterium"
AB805969	1	1436;34;24;0;0;1;0;1;0;0;0;0;1;0;0;0;0;3;1;"D_0__Bacteria; D_1__Chloroflexi; D_2__Dehalococcoidia; D_3__GIF9; D_4__uncultured bacterium; D_5__uncultured bacterium; D_6__uncultured bacterium"
AB806028	1	1438;1;2;0;0;0;0;0;0;0;0;0;0;0;0;0;0;0;0;"D_0__Bacteria; D_1__Chloroflexi; D_2__Dehalococcoidia; D_3__GIF9; D_4__uncultured bacterium; D_5__uncultured bacterium; D_6__uncultured bacterium"
AB806065	1	1430;3;0;0;0;0;0;0;0;0;0;0;0;0;0;0;0;0;0;"D_0__Bacteria; D_1__Chloroflexi; D_2__Dehalococcoidia; D_3__GIF9; D_4__uncultured bacterium; D_5__uncultured bacterium; D_6__uncultured bacterium"
AB806066	1	1431;5;3;0;0;0;0;0;0;1;0;0;0;0;0;0;0;0;0;"D_0__Bacteria; D_1__Chloroflexi; D_2__Dehalococcoidia; D_3__GIF9; D_4__uncultured bacterium; D_5__uncultured bacterium; D_6__uncultured bacterium"
AB806068	1	1436;30;11;0;0;0;0;1;0;2;0;0;0;0;0;0;1;0;2;"D_0__Bacteria; D_1__Chloroflexi; D_2__Dehalococcoidia; D_3__GIF9; D_4__uncultured bacterium; D_5__uncultured bacterium; D_6__uncultured bacterium"
AB806086	1	1380;7;25;0;0;0;0;0;0;0;0;0;0;0;0;0;0;0;0;"D_0__Bacteria; D_1__Chloroflexi; D_2__Dehalococcoidia; D_3__Sh765B-AG-111; D_4__uncultured bacterium; D_5__uncultured bacterium; D_6__uncultured bacterium"
AB806224	1	1456;0;0;0;0;0;0;0;0;0;0;0;1;0;0;0;0;1;0;"D_0__Bacteria; D_1__Firmicutes; D_2__Bacilli; D_3__Bacillales; D_4__Alicyclobacillaceae; D_5__Alicyclobacillus; Ambiguous_taxa"
AB806227	1	1478;0;0;0;0;0;0;0;0;0;1;0;0;1;0;0;1;0;1;"D_0__Bacteria; D_1__Firmicutes; D_2__Bacilli; D_3__Bacillales; D_4__Paenibacillaceae; D_5__Paenibacillus; Ambiguous_taxa"
AB806489	1	1404;1;0;0;0;0;0;1;0;1;0;1;0;6;0;1;0;3;0;"D_0__Bacteria; D_1__Proteobacteria; D_2__Alphaproteobacteria; D_3__Rhizobiales; D_4__Xanthobacteraceae; D_5__Pseudolabrys"
AB806721	1	1479;0;0;0;3;0;0;0;1;0;0;0;0;0;0;0;0;2;5;"D_0__Bacteria; D_1__Proteobacteria; D_2__Deltaproteobacteria; D_3__Myxococcales; D_4__Haliangiaceae; D_5__Haliangium; D_6__uncultured bacterium"
AB809940	1	1470;0;0;0;0;0;0;0;0;0;0;0;2;0;0;0;0;0;0;"D_0__Bacteria; D_1__Planctomycetes; D_2__Planctomycetacia; D_3__Planctomycetales; D_4__Planctomycetaceae; D_5__Isosphaera"
AB809966	1	1436;0;0;0;0;0;0;0;0;0;0;0;4;0;1;0;0;0;1;"D_0__Bacteria; D_1__Proteobacteria; D_2__Alphaproteobacteria; D_3__Rhizobiales; D_4__Hyphomicrobiaceae; D_5__Devosia; Ambiguous_taxa"
AB818571	1	1536;13;24;0;0;1;0;1;0;0;0;0;0;0;0;0;0;0;1;"D_0__Bacteria; D_1__Atribacteria; D_2__Atribacteria Incertae Sedis; D_3__Unknown Order; D_4__Unknown Family; D_5__Candidatus Caldatribacterium; D_6__uncultured bacterium"
AB818624	1	1416;1;5;0;6;1;15;1;2;1;2;4;14;2;24;2;11;25;7;"D_0__Bacteria; D_1__Actinobacteria; D_2__Thermoleophilia; D_3__Gaiellales; D_4__uncultured; D_5__uncultured bacterium; D_6__uncultured bacterium"
AB821052	1	1478;0;0;0;0;0;0;0;0;0;0;0;4;0;1;0;0;0;0;"D_0__Bacteria; D_1__Actinobacteria; D_2__Actinobacteria; D_3__Frankiales; D_4__Acidothermaceae; D_5__Acidothermus; D_6__uncultured bacterium"
AB821086	1	1479;0;0;0;0;0;0;0;0;0;0;0;0;1;1;0;0;0;0;"D_0__Bacteria; D_1__Actinobacteria; D_2__Actinobacteria; D_3__Frankiales; D_4__Acidothermaceae; D_5__Acidothermus"
AB821091	1	1490;0;0;0;1;0;0;1;0;0;0;0;0;1;0;0;0;0;0;"D_0__Bacteria; D_1__Actinobacteria; D_2__Acidimicrobiia; D_3__Acidimicrobiales; D_4__uncultured"
AB821100	1	1482;0;0;0;0;0;0;0;2;0;0;2;1;0;0;0;1;0;0;"D_0__Bacteria; D_1__Planctomycetes; D_2__Planctomycetacia; D_3__Planctomycetales; D_4__Planctomycetaceae; D_5__uncultured; D_6__uncultured bacterium"
AB821103	1	1481;0;0;0;0;0;0;0;1;0;0;0;0;3;0;0;0;0;0;"D_0__Bacteria; D_1__Acidobacteria; D_2__Acidobacteria; D_3__Acidobacteriales; D_4__Acidobacteriaceae (Subgroup 1); D_5__uncultured"
AB821127	1	1476;0;0;1;0;18;42;2;0;0;0;0;10;1;6;1;1;0;1;"D_0__Bacteria; D_1__Proteobacteria; D_2__Alphaproteobacteria; D_3__Rhizobiales; D_4__Roseiarcaceae; D_5__Roseiarcus; Ambiguous_taxa"
AB821131	1	1480;0;0;0;0;0;0;0;0;0;0;0;1;0;1;0;0;0;0;"D_0__Bacteria; D_1__Actinobacteria; D_2__Actinobacteria; D_3__Frankiales; D_4__Acidothermaceae; D_5__Acidothermus; D_6__uncultured bacterium"
AB821147	1	1468;0;0;0;0;2;1;0;0;0;0;1;5;2;2;0;0;0;0;"D_0__Bacteria; D_1__Acidobacteria; D_2__Subgroup 2"
AB821150	1	1445;0;0;0;1;1;0;0;0;0;0;0;2;0;1;0;0;1;0;"D_0__Bacteria; D_1__Proteobacteria; D_2__Alphaproteobacteria; D_3__Caulobacterales; D_4__Caulobacteraceae; D_5__Phenylobacterium"
AB821164	1	1474;0;0;0;0;0;0;0;0;0;0;0;3;1;1;0;0;0;0;"D_0__Bacteria; D_1__Actinobacteria; D_2__Actinobacteria; D_3__Frankiales; D_4__Acidothermaceae; D_5__Acidothermus; D_6__uncultured bacterium"
AB826334	1	1456;0;0;0;0;1;0;1;2;0;0;0;1;0;0;0;1;0;0;"D_0__Bacteria; D_1__Proteobacteria; D_2__Betaproteobacteria; D_3__Methylophilales; D_4__Methylophilaceae; D_5__Methylophilus; D_6__uncultured bacterium"
AB826336	1	1456;0;0;0;0;0;0;0;0;0;0;1;0;0;0;0;1;0;0;"D_0__Bacteria; D_1__Proteobacteria; D_2__Betaproteobacteria; D_3__Nitrosomonadales; D_4__Nitrosomonadaceae; D_5__uncultured; Ambiguous_taxa"
AB841026	1	1465;0;0;0;0;0;1;0;0;0;0;0;0;0;1;0;0;0;0;"D_0__Bacteria; D_1__Actinobacteria; D_2__Actinobacteria; D_3__Frankiales; D_4__uncultured; Ambiguous_taxa; Ambiguous_taxa"
AB848707	1	1451;0;0;0;0;0;0;0;0;0;0;0;0;1;0;1;0;0;1;"D_0__Bacteria; D_1__Actinobacteria; D_2__Actinobacteria; D_3__Micromonosporales; D_4__Micromonosporaceae; D_5__Rhizocola"
AB853925	1	1464;12;29;1;0;2;0;0;0;0;0;0;0;0;0;0;0;1;2;"D_0__Bacteria; D_1__Spirochaetae; D_2__Spirochaetes; D_3__Spirochaetales; D_4__Spirochaetaceae; D_5__uncultured"
AB858527	1	1410;1;1;0;2;0;0;0;0;11;5;0;2;0;0;0;0;0;1;"D_0__Bacteria; D_1__Firmicutes; D_2__Clostridia; D_3__Halanaerobiales; D_4__P9X2b7H03; D_5__uncultured bacterium; D_6__uncultured bacterium"
AB862898	1	1448;0;0;0;0;0;0;0;0;0;0;0;0;0;0;0;0;0;2;"D_0__Bacteria; D_1__Cyanobacteria; D_2__Cyanobacteria; D_3__SubsectionIII; D_4__FamilyI; D_5__Leptolyngbya; Ambiguous_taxa"
AB862903	1	1503;0;0;0;0;0;0;0;0;0;0;1;1;0;0;0;0;0;0;"D_0__Bacteria; D_1__Proteobacteria; D_2__Betaproteobacteria; D_3__Nitrosomonadales; D_4__Nitrosomonadaceae; D_5__uncultured; D_6__uncultured bacterium"
AB862911	1	1374;0;0;0;0;0;0;0;0;0;0;1;6;0;0;0;0;1;1;"D_0__Bacteria; D_1__Cyanobacteria; D_2__Cyanobacteria; D_3__SubsectionIII; D_4__FamilyI; D_5__uncultured bacterium; D_6__uncultured bacterium"
AB874522	1	1434;1;0;0;0;0;3;2;3;9;5;2;26;6;19;5;3;1;0;"D_0__Bacteria; D_1__CPR2"
AB874551	1	1441;0;0;0;0;0;0;0;0;0;0;0;0;0;0;2;0;0;0;"D_0__Bacteria; D_1__Chloroflexi; D_2__Anaerolineae; D_3__Anaerolineales; D_4__Anaerolineaceae; D_5__uncultured; D_6__uncultured bacterium"
AB908531	1	1510;0;0;0;0;0;0;1;0;2;0;0;2;0;0;12;22;0;1;"D_0__Bacteria; D_1__Proteobacteria; D_2__Deltaproteobacteria; D_3__Desulfovibrionales; D_4__Desulfomicrobiaceae; D_5__Desulfomicrobium"
AB908694	1	1518;0;0;0;0;0;0;0;0;0;0;0;2;0;0;0;0;0;0;"D_0__Bacteria; D_1__Proteobacteria; D_2__Deltaproteobacteria; D_3__Syntrophobacterales; D_4__Syntrophaceae; D_5__Desulfomonile; Ambiguous_taxa"
AB921778	1	1313;1;0;0;0;0;0;1;0;0;0;0;2;0;0;0;0;0;1;"D_0__Archaea; D_1__Euryarchaeota; D_2__Methanobacteria; D_3__Methanobacteriales; D_4__Methanobacteriaceae; D_5__Methanobacterium"
AB924399	1	1500;0;0;0;0;0;0;0;0;1;0;0;0;0;0;0;0;1;0;"D_0__Bacteria; D_1__Nitrospirae; D_2__Nitrospira; D_3__Nitrospirales; D_4__Nitrospiraceae; D_5__uncultured; D_6__uncultured bacterium"
AB924425	1	1441;0;0;0;0;1;0;0;0;0;0;0;0;0;2;0;0;0;0;"D_0__Bacteria; D_1__Chlorobi; D_2__Chlorobia; D_3__Chlorobiales; D_4__SJA-28; Ambiguous_taxa; Ambiguous_taxa"
AB930499	1	1468;0;0;0;0;1;0;1;0;0;0;0;0;0;0;0;0;0;0;"D_0__Bacteria; D_1__Omnitrophica; D_2__uncultured bacterium; D_3__uncultured bacterium; D_4__uncultured bacterium; D_5__uncultured bacterium; D_6__uncultured bacterium"
AB930500	1	1491;0;0;0;0;0;0;0;0;0;0;0;1;21;37;0;2;0;1;"D_0__Bacteria; D_1__Verrucomicrobia; D_2__OPB35 soil group; D_3__uncultured bacterium; D_4__uncultured bacterium; D_5__uncultured bacterium; D_6__uncultured bacterium"
AB930510	1	1445;0;0;0;0;0;0;0;0;0;0;0;0;0;0;0;2;0;0;"D_0__Bacteria; D_1__Bacteroidetes"
AB930520	1	1474;0;0;0;0;1;0;1;0;0;0;0;4;0;0;0;2;0;1;"D_0__Bacteria; D_1__Proteobacteria; D_2__Gammaproteobacteria; D_3__Legionellales; D_4__Coxiellaceae; D_5__Coxiella; D_6__uncultured bacterium"
AB930528	1	1423;0;0;0;0;3;0;1;0;0;0;1;0;0;0;1;3;0;0;"D_0__Bacteria; D_1__Proteobacteria; D_2__Alphaproteobacteria; D_3__Rickettsiales; D_4__Rickettsiales Incertae Sedis; D_5__uncultured"
AB930530	1	1470;0;0;0;3;5;7;13;5;1;1;1;2;6;2;0;1;0;0;"D_0__Bacteria; D_1__TM6 (Dependentiae); D_2__uncultured bacterium; D_3__uncultured bacterium; D_4__uncultured bacterium; D_5__uncultured bacterium; D_6__uncultured bacterium"
AB930546	1	1449;0;0;0;1;0;0;0;0;0;0;0;0;0;0;0;0;0;1;"D_0__Bacteria; D_1__Chlorobi; D_2__Chlorobia; D_3__Chlorobiales; D_4__OPB56; D_5__uncultured bacterium; D_6__uncultured bacterium"
AB930561	1	1443;0;0;0;0;1;0;0;0;0;0;0;1;0;0;0;1;0;0;"D_0__Bacteria; D_1__Bacteroidetes; D_2__Sphingobacteriia; D_3__Sphingobacteriales; D_4__KD3-93; D_5__uncultured bacterium; D_6__uncultured bacterium"
AB930592	1	1434;0;0;0;0;0;0;0;0;0;0;0;2;0;1;0;0;1;0;"D_0__Bacteria; D_1__Planctomycetes; D_2__Planctomycetacia; D_3__Planctomycetales; D_4__Planctomycetaceae"
AB930594	1	1451;0;0;0;0;0;0;0;1;1;0;1;3;0;1;0;1;3;1;"D_0__Bacteria; D_1__Ignavibacteriae; D_2__Ignavibacteria; D_3__Ignavibacteriales; D_4__BSV26; D_5__uncultured bacterium; D_6__uncultured bacterium"
AB930596	1	1445;0;1;0;0;0;0;0;0;0;0;0;2;0;0;0;0;0;0;"D_0__Bacteria; D_1__Bacteroidetes; D_2__Sphingobacteriia; D_3__Sphingobacteriales; D_4__AKYH767"
AB930598	1	1480;0;0;0;1;0;0;1;0;0;0;0;1;0;0;0;0;0;1;"D_0__Bacteria; D_1__Verrucomicrobia; D_2__Opitutae; D_3__Opitutales; D_4__Opitutaceae; D_5__Opitutus; D_6__uncultured bacterium"
AB930621	1	1477;0;0;0;0;0;0;2;1;0;0;0;0;0;0;0;0;0;0;"D_0__Bacteria; D_1__Proteobacteria; D_2__Deltaproteobacteria; D_3__Oligoflexales; D_4__0319-6G20; Ambiguous_taxa; Ambiguous_taxa"
AB930644	1	1456;0;0;0;0;1;1;3;2;0;0;0;1;0;0;0;0;0;0;"D_0__Bacteria; D_1__Proteobacteria; D_2__Gammaproteobacteria; D_3__Methylococcales; D_4__pLW-20; D_5__uncultured bacterium; D_6__uncultured bacterium"
AB930664	1	1479;2;0;0;8;1;0;3;5;0;0;1;2;1;1;9;15;8;16;"D_0__Bacteria; D_1__Proteobacteria; D_2__Deltaproteobacteria; D_3__Myxococcales; D_4__Polyangiaceae; D_5__uncultured"
AB930677	1	1461;0;0;0;0;0;0;1;0;0;0;0;1;0;0;0;0;0;0;"D_0__Bacteria; D_1__Ignavibacteriae; D_2__Ignavibacteria; D_3__Ignavibacteriales; D_4__BSV26; D_5__uncultured bacterium; D_6__uncultured bacterium"
AB930694	1	1424;0;0;0;0;0;0;0;0;0;0;0;2;0;0;4;6;0;0;"D_0__Bacteria; D_1__Microgenomates; D_2__Candidatus Shapirobacteria; D_3__uncultured bacterium; D_4__uncultured bacterium; D_5__uncultured bacterium; D_6__uncultured bacterium"
AB930733	1	1591;0;0;0;0;0;0;0;0;0;1;0;0;0;2;0;0;0;0;"D_0__Bacteria; D_1__Firmicutes; D_2__Clostridia; D_3__Clostridiales; D_4__Ruminococcaceae; D_5__Papillibacter"
AB930736	1	1448;0;0;1;0;3;6;0;2;0;1;1;2;0;0;0;0;0;0;"D_0__Bacteria; D_1__Armatimonadetes; D_2__Chthonomonadetes; D_3__Chthonomonadales; D_4__uncultured bacterium; D_5__uncultured bacterium; D_6__uncultured bacterium"
AB930737	1	1451;1;1;0;0;0;3;1;0;0;2;0;0;0;1;0;0;0;6;"D_0__Bacteria; D_1__Armatimonadetes; D_2__uncultured; D_3__uncultured bacterium; D_4__uncultured bacterium; D_5__uncultured bacterium; D_6__uncultured bacterium"
AB930779	1	1445;0;0;0;0;0;0;0;0;0;1;0;2;0;0;0;4;0;1;"D_0__Bacteria; D_1__Bacteroidetes; D_2__Sphingobacteriia; D_3__Sphingobacteriales; D_4__env	OPS 17; D_5__uncultured bacterium; D_6__uncultured bacterium"
AB930816	1	1462;0;0;0;0;0;0;0;0;0;0;0;2;0;0;0;0;0;0;"D_0__Bacteria; D_1__Proteobacteria; D_2__Betaproteobacteria"
AB930822	1	1458;0;0;0;1;3;3;8;12;0;0;0;1;0;0;1;1;0;0;"D_0__Bacteria; D_1__Verrucomicrobia; D_2__Spartobacteria; D_3__Chthoniobacterales; D_4__FukuN18 freshwater group; D_5__uncultured bacterium; D_6__uncultured bacterium"
AB930836	1	1388;0;0;0;0;0;0;4;1;0;0;0;0;0;0;0;0;0;0;"D_0__Bacteria; D_1__Gracilibacteria; D_2__uncultured bacterium; D_3__uncultured bacterium; D_4__uncultured bacterium; D_5__uncultured bacterium; D_6__uncultured bacterium"
AB973679	1	1361;0;0;0;0;0;2;0;1;0;0;0;7;0;0;0;1;0;0;"D_0__Bacteria; D_1__Proteobacteria; D_2__Alphaproteobacteria; D_3__Rhizobiales; D_4__Bradyrhizobiaceae; D_5__Nitrobacter"
AB989737	1	1411;0;0;0;0;0;0;1;1;0;0;3;9;3;1;2;1;0;2;"D_0__Bacteria; D_1__Proteobacteria; D_2__Alphaproteobacteria; D_3__Rhodospirillales; D_4__Acetobacteraceae; D_5__Rhodovastum"
AB989860	1	1431;0;0;0;0;0;0;0;0;0;0;0;0;0;0;1;0;0;1;"D_0__Bacteria; D_1__Planctomycetes; D_2__Planctomycetacia; D_3__Planctomycetales; D_4__Planctomycetaceae; D_5__Singulisphaera; D_6__uncultured bacterium"
AB989871	1	1431;0;0;0;0;0;1;0;2;0;0;1;0;1;0;0;0;0;0;"D_0__Bacteria; D_1__Planctomycetes; D_2__Planctomycetacia; D_3__Planctomycetales; D_4__Planctomycetaceae; D_5__Singulisphaera; D_6__uncultured bacterium"
AB989882	1	1467;0;0;0;0;0;0;0;1;1;1;0;2;0;0;0;0;0;0;"D_0__Bacteria; D_1__Proteobacteria; D_2__Gammaproteobacteria; D_3__Xanthomonadales; D_4__Xanthomonadaceae; D_5__Rhodanobacter; Ambiguous_taxa"
AB989919	1	1462;1;0;1;1;1;0;2;2;1;0;0;1;0;5;0;0;4;6;"D_0__Bacteria; D_1__Planctomycetes; D_2__Planctomycetacia; D_3__Planctomycetales; D_4__Planctomycetaceae; D_5__Schlesneria"
AB989951	1	1418;0;0;1;0;0;1;0;2;0;2;0;5;0;0;0;0;27;32;"D_0__Bacteria; D_1__Acidobacteria; D_2__Solibacteres; D_3__Solibacterales; D_4__Solibacteraceae (Subgroup 3); D_5__Bryobacter; D_6__uncultured bacterium"
AB989990	1	1423;0;1;0;0;22;21;2;3;0;0;1;7;3;7;0;0;0;0;"D_0__Bacteria; D_1__Acidobacteria; D_2__Solibacteres; D_3__Solibacterales; D_4__Solibacteraceae (Subgroup 3); D_5__Candidatus Solibacter"
AB990036	1	1453;1;0;3;5;4;0;0;0;2;0;3;17;3;2;1;2;5;3;"D_0__Bacteria; D_1__Bacteroidetes; D_2__Sphingobacteriia; D_3__Sphingobacteriales; D_4__Chitinophagaceae; D_5__Ferruginibacter; Ambiguous_taxa"
AB990595	1	1447;0;0;0;0;2;4;0;1;0;0;2;30;0;2;0;1;0;0;"D_0__Bacteria; D_1__Proteobacteria; D_2__Gammaproteobacteria; D_3__Pseudomonadales; D_4__Moraxellaceae; D_5__Perlucidibaca; D_6__uncultured bacterium"
AB991006	1	1455;0;0;0;0;1;0;0;0;0;0;0;1;0;0;0;0;0;1;"D_0__Bacteria; D_1__Proteobacteria; D_2__Betaproteobacteria; D_3__Burkholderiales; D_4__Oxalobacteraceae; D_5__Herminiimonas; D_6__uncultured bacterium"
AB991025	1	1454;0;0;0;0;0;1;0;1;1;0;0;0;0;0;0;0;0;0;"D_0__Bacteria; D_1__Bacteroidetes; D_2__Sphingobacteriia; D_3__Sphingobacteriales; D_4__Chitinophagaceae; D_5__Ferruginibacter; Ambiguous_taxa"
AB991083	1	1460;2;0;0;0;7;11;0;0;0;0;0;2;0;0;0;0;0;0;"D_0__Bacteria; D_1__Proteobacteria; D_2__Gammaproteobacteria; D_3__Xanthomonadales; D_4__uncultured; D_5__uncultured bacterium; D_6__uncultured bacterium"
AB991091	1	1443;0;0;0;0;0;0;0;0;0;0;0;1;0;0;0;0;1;0;"D_0__Bacteria; D_1__Actinobacteria; D_2__Actinobacteria; D_3__Frankiales; D_4__Nakamurellaceae; D_5__Nakamurella; Ambiguous_taxa"
AB991094	1	1424;0;0;0;0;0;0;1;0;0;0;1;1;0;0;0;0;0;0;"D_0__Bacteria; D_1__Acidobacteria; D_2__Acidobacteria; D_3__Acidobacteriales; D_4__Acidobacteriaceae (Subgroup 1); D_5__Granulicella; Ambiguous_taxa"
AB991140	1	1413;0;0;1;0;0;0;0;0;1;0;1;6;1;1;0;0;0;0;"D_0__Bacteria; D_1__Proteobacteria; D_2__Alphaproteobacteria; D_3__Rhodospirillales; D_4__Acetobacteraceae; D_5__uncultured; D_6__uncultured bacterium"
AB991152	1	1409;0;0;0;0;0;3;4;4;0;0;0;0;0;1;1;0;0;0;"D_0__Bacteria; D_1__Proteobacteria; D_2__Alphaproteobacteria; D_3__Rhodospirillales; D_4__Acetobacteraceae; D_5__uncultured; D_6__uncultured bacterium"
AB991214	1	1460;0;0;0;0;0;0;0;0;0;0;1;0;1;1;0;0;0;1;"D_0__Bacteria; D_1__Proteobacteria; D_2__Betaproteobacteria; D_3__Rhodocyclales; D_4__Rhodocyclaceae"
AB991215	1	1462;3;0;0;1;33;47;6;4;0;1;2;5;0;3;1;0;0;0;"D_0__Bacteria; D_1__Proteobacteria; D_2__Betaproteobacteria; D_3__Nitrosomonadales; D_4__Gallionellaceae"
AB991528	1	1411;0;0;2;4;32;33;6;4;0;0;5;25;0;6;0;1;7;8;"D_0__Bacteria; D_1__Proteobacteria; D_2__Alphaproteobacteria; D_3__Sphingomonadales; D_4__Sphingomonadaceae"
ABSN01000546	300	1502;1;0;1;1;6;6;0;3;1;1;0;3;0;0;0;2;8;7;"D_0__Bacteria; D_1__Acidobacteria; D_2__Holophagae; D_3__Subgroup 7"
ABSN01000549	467	1980;0;0;0;0;0;0;0;0;0;1;0;2;0;0;0;0;0;0;"D_0__Bacteria; D_1__Nitrospirae; D_2__Nitrospira; D_3__Nitrospirales; D_4__Nitrospiraceae; D_5__Nitrospira"
ACVI01000229	20	1511;0;0;0;0;0;0;0;0;0;0;0;0;0;1;0;1;0;1;"D_0__Bacteria; D_1__Firmicutes; D_2__Clostridia; D_3__Clostridiales; D_4__Clostridiaceae 1; D_5__Clostridium sensu stricto 12"
AEKT01000037	108	1664;0;0;0;0;2;2;2;3;0;0;0;0;0;0;0;0;0;0;"D_0__Bacteria; D_1__Firmicutes; D_2__Bacilli; D_3__Lactobacillales; D_4__Leuconostocaceae; D_5__Weissella; Ambiguous_taxa"
AF005745	1	1356;84;98;1;0;3;0;3;0;3;1;0;1;2;0;0;1;3;2;"D_0__Bacteria; D_1__Chloroflexi; D_2__Dehalococcoidia; D_3__vadinBA26; D_4__uncultured bacterium; D_5__uncultured bacterium; D_6__uncultured bacterium"
AF013534	1	1514;0;0;0;0;0;0;0;0;0;0;0;3;0;1;0;0;0;0;"D_0__Bacteria; D_1__Acidobacteria; D_2__Subgroup 6; D_3__uncultured bacterium; D_4__uncultured bacterium; D_5__uncultured bacterium; D_6__uncultured bacterium"
AF019932	1	1429;0;0;0;0;0;0;0;1;0;0;0;1;1;0;0;0;0;0;"D_0__Bacteria; D_1__Proteobacteria; D_2__Deltaproteobacteria; D_3__Desulfuromonadales"
AF050549	1	1460;0;0;0;0;0;0;1;0;7;11;0;3;0;0;1;0;1;2;"D_0__Bacteria; D_1__Spirochaetae; D_2__Spirochaetes; D_3__Spirochaetales; D_4__Spirochaetaceae; D_5__uncultured; Ambiguous_taxa"
AF050559	1	1484;2;0;0;0;0;1;8;5;6;1;4;6;3;11;153;173;1;5;"D_0__Bacteria; D_1__Verrucomicrobia; D_2__WCHB1-41"
AF050563	1	1422;1;1;0;0;0;0;0;0;6;3;0;1;1;2;2;0;2;0;"D_0__Bacteria; D_1__Chloroflexi; D_2__Anaerolineae; D_3__Anaerolineales; D_4__Anaerolineaceae; D_5__Leptolinea; Ambiguous_taxa"
AF050569	1	1424;1;0;0;0;0;1;0;0;0;0;1;2;2;0;0;0;1;0;"D_0__Bacteria; D_1__Chloroflexi; D_2__Anaerolineae; D_3__Anaerolineales; D_4__Anaerolineaceae; D_5__uncultured; D_6__uncultured bacterium"
AF050570	1	1424;1;0;0;1;1;0;0;0;2;0;0;7;0;4;0;1;0;2;"D_0__Bacteria; D_1__Chloroflexi; D_2__Anaerolineae; D_3__Anaerolineales; D_4__Anaerolineaceae; D_5__uncultured; Ambiguous_taxa"
AF050571	1	1423;0;0;0;0;0;0;0;0;1;0;1;0;0;1;0;0;0;0;"D_0__Bacteria; D_1__Chloroflexi; D_2__SBR2076; Ambiguous_taxa; Ambiguous_taxa; Ambiguous_taxa; Ambiguous_taxa"
AF050572	1	1477;62;41;4;4;5;3;5;1;8;1;1;5;4;4;1;0;12;6;"D_0__Bacteria; D_1__Actinobacteria; D_2__OPB41; Ambiguous_taxa; Ambiguous_taxa; Ambiguous_taxa; Ambiguous_taxa"
AF050590	1	1633;0;0;1;4;1;0;0;1;0;0;1;0;0;0;1;0;0;0;"D_0__Bacteria; D_1__Firmicutes; D_2__Clostridia; D_3__Clostridiales; D_4__Peptococcaceae; D_5__Desulfosporosinus; D_6__uncultured bacterium"
AF050599	1	1417;0;0;0;0;0;0;0;0;0;0;0;1;1;0;0;0;0;0;"D_0__Bacteria; D_1__Microgenomates; D_2__Candidatus Shapirobacteria"
AF050605	1	1517;0;0;0;0;5;5;7;5;1;0;0;19;1;9;0;2;0;1;"D_0__Bacteria; D_1__Microgenomates; D_2__Candidatus Woesebacteria"
AF050620	1	1405;0;0;0;0;0;0;0;0;0;1;1;4;0;0;0;0;0;0;"D_0__Archaea; D_1__Euryarchaeota; D_2__Methanomicrobia; D_3__Methanocellales; D_4__Methanocellaceae; D_5__Rice Cluster I"
AF058663	1	1585;0;0;0;0;1;1;0;0;0;0;0;1;0;0;0;0;0;0;"D_0__Bacteria; D_1__Proteobacteria; D_2__Alphaproteobacteria; D_3__Rickettsiales; D_4__Mitochondria"
AF058665	1	1613;0;0;0;0;0;0;0;0;0;0;4;39;0;3;0;2;0;5;"D_0__Bacteria; D_1__Proteobacteria; D_2__Alphaproteobacteria; D_3__Rickettsiales; D_4__Mitochondria; Ambiguous_taxa; Ambiguous_taxa"
AF068806	1	1452;0;1;0;1;1;1;1;1;0;0;3;12;1;5;0;1;0;1;"D_0__Bacteria; D_1__Proteobacteria; D_2__Epsilonproteobacteria; D_3__Campylobacterales; D_4__Helicobacteraceae; D_5__Sulfurimonas; D_6__uncultured bacterium"
AF083614	1	1495;0;0;0;0;1;1;0;1;0;0;0;0;0;1;0;0;0;0;"D_0__Bacteria; D_1__Chlamydiae; D_2__Chlamydiae; D_3__Chlamydiales; D_4__Parachlamydiaceae"
AF093061	1	1414;44;20;0;2;0;0;1;2;268;194;4;2;5;0;3;0;10;6;"D_0__Archaea; D_1__Euryarchaeota; D_2__Methanobacteria; D_3__Methanobacteriales; D_4__Methanobacteriaceae; D_5__Methanobacterium"
AF097786	1	1395;0;0;0;0;0;1;1;0;1;1;0;0;0;0;0;0;0;0;"D_0__Bacteria; D_1__Proteobacteria; D_2__Alphaproteobacteria; D_3__Rhizobiales; D_4__Rhodobiaceae; D_5__uncultured; D_6__uncultured bacterium"
AF121884	1	1479;0;0;0;0;0;0;0;0;1;1;0;0;0;1;0;0;1;0;"D_0__Bacteria; D_1__Proteobacteria; D_2__Epsilonproteobacteria; D_3__Campylobacterales; D_4__Helicobacteraceae; D_5__Sulfurimonas; D_6__uncultured bacterium"
AF122883	1	1436;1;0;0;1;2;1;0;3;0;0;0;6;2;0;2;3;1;4;"D_0__Bacteria; D_1__Proteobacteria; D_2__Gammaproteobacteria; D_3__Legionellales; D_4__Legionellaceae; D_5__Legionella; Ambiguous_taxa"
AF122884	1	1470;0;0;0;0;0;0;0;0;0;1;0;1;0;1;0;0;0;0;"D_0__Bacteria; D_1__Proteobacteria; D_2__Gammaproteobacteria; D_3__Legionellales; D_4__Legionellaceae; D_5__Legionella; Ambiguous_taxa"
AF143825	1	1338;0;0;0;0;0;0;0;0;0;0;1;1;0;0;0;1;0;0;"D_0__Bacteria; D_1__Bacteroidetes; D_2__Flavobacteriia; D_3__Flavobacteriales; D_4__Flavobacteriaceae; D_5__Aequorivita; Ambiguous_taxa"
AF143828	1	1313;0;0;0;0;0;0;0;2;1;0;0;0;0;0;0;1;0;0;"D_0__Bacteria; D_1__Proteobacteria; D_2__Alphaproteobacteria; D_3__Sneathiellales; D_4__Sneathiellaceae; D_5__Sneathiella"
AF148938	1	1404;0;0;0;0;0;0;0;0;0;0;0;0;0;0;1;1;0;0;"D_0__Bacteria; D_1__Proteobacteria; D_2__Deltaproteobacteria; D_3__Bdellovibrionales; D_4__Bdellovibrionaceae; D_5__Bdellovibrio; D_6__uncultured bacterium"
AF148941	1	1380;1;0;0;0;0;0;0;0;0;0;0;0;0;0;0;0;0;1;"D_0__Bacteria; D_1__Proteobacteria; D_2__Deltaproteobacteria; D_3__Bdellovibrionales; D_4__Bdellovibrionaceae; D_5__Bdellovibrio"
AF226615	1	1263;1;0;0;0;0;0;0;0;0;0;0;1;0;0;0;0;0;0;"D_0__Bacteria; D_1__Actinobacteria; D_2__Actinobacteria; D_3__Micrococcales; D_4__Microbacteriaceae; D_5__Leucobacter; D_6__uncultured bacterium"
AF227843	1	1334;0;0;0;0;0;1;0;0;1;1;0;0;0;0;0;0;0;0;"D_0__Bacteria; D_1__Actinobacteria; D_2__Actinobacteria; D_3__Micrococcales; D_4__Micrococcaceae; D_5__Arthrobacter"
AF231429	1	1221;0;0;0;0;2;1;1;1;1;2;0;1;1;0;1;4;2;6;"D_0__Bacteria; D_1__Proteobacteria; D_2__Betaproteobacteria; D_3__Burkholderiales; D_4__Comamonadaceae"
AF234128	1	1372;154;288;140;240;183;319;155;271;353;292;291;331;417;549;427;478;225;525;"D_0__Bacteria; D_1__Chloroflexi; D_2__Gitt-GS-136"
AF234144	1	1291;0;0;0;0;0;0;0;0;1;0;0;0;0;0;0;2;0;0;"D_0__Bacteria; D_1__Planctomycetes; D_2__Phycisphaerae; D_3__Phycisphaerales; D_4__Phycisphaeraceae; D_5__uncultured"
AF234705	1	1493;0;0;0;0;0;0;0;0;0;0;0;0;0;1;0;1;0;0;"D_0__Bacteria; D_1__Chloroflexi; D_2__Anaerolineae; D_3__Anaerolineales; D_4__Anaerolineaceae; D_5__uncultured; Ambiguous_taxa"
AF234760	1	1512;1;0;0;2;0;0;0;0;0;0;0;0;1;0;0;0;0;0;"D_0__Bacteria; D_1__Planctomycetes; D_2__Planctomycetacia; D_3__Planctomycetales; D_4__Planctomycetaceae; D_5__uncultured; D_6__uncultured bacterium"
AF254403	1	1509;0;0;0;0;0;0;0;0;0;0;1;3;0;1;0;0;0;0;"D_0__Bacteria; D_1__Proteobacteria; D_2__Gammaproteobacteria; D_3__Legionellales; D_4__Coxiellaceae; D_5__Coxiella; D_6__uncultured bacterium"
AF255632	1	1380;0;0;0;0;0;1;0;0;0;0;3;2;0;1;0;2;0;0;"D_0__Bacteria; D_1__Gemmatimonadetes; D_2__Gemmatimonadetes; D_3__Gemmatimonadales; D_4__Gemmatimonadaceae; D_5__Gemmatimonas; Ambiguous_taxa"
AF255637	1	1433;0;0;0;0;0;0;0;2;0;0;0;1;0;1;0;1;0;0;"D_0__Bacteria; D_1__TM6 (Dependentiae); D_2__uncultured bacterium; D_3__uncultured bacterium; D_4__uncultured bacterium; D_5__uncultured bacterium; D_6__uncultured bacterium"
AF268018	1	1410;0;0;0;0;0;0;0;0;0;0;0;0;0;0;1;1;0;0;"D_0__Bacteria; D_1__Cyanobacteria; D_2__Cyanobacteria; D_3__SubsectionIV; D_4__FamilyI; Ambiguous_taxa; Ambiguous_taxa"
AF289151	1	1420;0;0;0;0;0;0;0;0;0;0;1;1;0;0;0;0;0;0;"D_0__Bacteria; D_1__Proteobacteria; D_2__Alphaproteobacteria; D_3__Caulobacterales; D_4__Caulobacteraceae; D_5__Caulobacter; D_6__uncultured bacterium"
AF293004	1	1467;0;0;0;0;0;0;0;0;0;0;0;1;0;0;0;0;2;0;"D_0__Bacteria; D_1__Proteobacteria; D_2__Betaproteobacteria; D_3__Burkholderiales; D_4__Comamonadaceae"
AF293012	1	1505;0;0;0;0;0;0;0;0;0;0;0;0;0;1;0;1;0;0;"D_0__Bacteria; D_1__Nitrospirae; D_2__Nitrospira; D_3__Nitrospirales; D_4__Nitrospiraceae; D_5__Nitrospira; Ambiguous_taxa"
AF308693	1	1366;0;0;0;0;0;0;1;3;0;0;0;1;0;0;0;0;0;0;"D_0__Bacteria; D_1__Chlamydiae; D_2__Chlamydiae; D_3__Chlamydiales; D_4__Parachlamydiaceae; D_5__Neochlamydia"
AF314427	1	1326;0;0;0;0;0;0;0;0;0;0;0;2;0;0;0;0;0;0;"D_0__Bacteria; D_1__Proteobacteria; D_2__Deltaproteobacteria; D_3__SAR324 clade(Marine group B)"
AF314433	1	1427;0;0;0;0;0;0;0;0;0;0;0;0;1;1;0;0;0;0;"D_0__Bacteria; D_1__Bacteroidetes; D_2__Sphingobacteriia; D_3__Sphingobacteriales; D_4__PHOS-HE51; D_5__uncultured bacterium; D_6__uncultured bacterium"
AF317629	1	1369;0;0;0;0;0;1;0;0;0;0;0;0;0;0;0;0;0;1;"D_0__Bacteria; D_1__Cyanobacteria; D_2__Cyanobacteria; D_3__SubsectionIV; D_4__FamilyI; Ambiguous_taxa; Ambiguous_taxa"
AF351237	1	1455;0;1;0;0;0;0;0;0;0;0;0;1;0;0;0;1;0;0;"D_0__Bacteria; D_1__Proteobacteria; D_2__Betaproteobacteria; D_3__Nitrosomonadales; D_4__Gallionellaceae"
AF358001	1	1499;0;0;0;0;0;0;1;0;0;0;0;1;0;0;1;0;0;0;"D_0__Bacteria; D_1__Proteobacteria; D_2__Betaproteobacteria; D_3__Nitrosomonadales; D_4__Nitrosomonadaceae; D_5__uncultured; D_6__uncultured bacterium"
AF361193	1	1502;0;0;0;0;0;0;1;1;0;1;0;3;0;1;1;3;2;2;"D_0__Bacteria; D_1__Proteobacteria; D_2__Betaproteobacteria; D_3__Burkholderiales; D_4__Comamonadaceae"
AF361203	1	1501;0;1;1;2;0;0;0;0;0;0;0;2;0;0;2;0;0;0;"D_0__Bacteria; D_1__Proteobacteria; D_2__Betaproteobacteria; D_3__Burkholderiales; D_4__Comamonadaceae"
AF364560	1	1275;0;0;0;0;0;1;0;1;0;1;0;0;0;0;0;0;0;0;"D_0__Bacteria; D_1__Chlamydiae; D_2__Chlamydiae; D_3__Chlamydiales; D_4__Simkaniaceae; D_5__uncultured"
AF383621	1	1538;0;0;0;1;0;0;0;0;0;0;0;0;0;0;0;1;2;0;"D_0__Bacteria; D_1__Proteobacteria; D_2__Gammaproteobacteria; D_3__Legionellales; D_4__Coxiellaceae; D_5__Rickettsiella; D_6__uncultured bacterium"
AF385537	1	1518;0;0;0;0;0;0;0;0;0;0;0;0;1;1;4;4;0;0;"D_0__Bacteria; D_1__Acidobacteria; D_2__Holophagae; D_3__Subgroup 10; D_4__CA002; D_5__uncultured bacterium; D_6__uncultured bacterium"
AF407201	1	1446;0;0;3;5;0;0;1;3;1;1;0;0;0;0;0;0;1;1;"D_0__Bacteria; D_1__Omnitrophica; D_2__uncultured bacterium; D_3__uncultured bacterium; D_4__uncultured bacterium; D_5__uncultured bacterium; D_6__uncultured bacterium"
AF407392	1	1502;0;0;0;0;0;1;0;0;0;0;0;0;0;0;1;0;0;0;"D_0__Bacteria; D_1__Proteobacteria; D_2__Betaproteobacteria; D_3__Burkholderiales; D_4__Comamonadaceae"
AF407708	1	1532;8;4;14;20;12;25;27;30;145;102;43;451;64;67;6;17;123;130;"D_0__Bacteria; D_1__Elusimicrobia; D_2__Elusimicrobia; D_3__Lineage IV; D_4__uncultured bacterium; D_5__uncultured bacterium; D_6__uncultured bacterium"
AF408324	1	1468;0;0;0;0;0;0;0;0;0;0;3;1;0;0;0;0;0;0;"D_0__Bacteria; D_1__Proteobacteria; D_2__Alphaproteobacteria; D_3__Rhodospirillales; D_4__Acetobacteraceae; D_5__Roseomonas"
AF409010	1	1310;0;0;0;0;0;0;0;0;0;0;0;2;0;0;0;0;0;0;"D_0__Bacteria; D_1__Proteobacteria; D_2__Alphaproteobacteria; D_3__Rhizobiales; D_4__Methylobacteriaceae"
AF418925	1	944;0;0;0;0;1;1;0;0;0;0;0;2;1;1;0;0;0;0;"D_0__Archaea; D_1__Bathyarchaeota"
AF418931	1	914;0;0;0;0;0;0;0;0;0;0;0;1;0;0;0;0;1;0;"D_0__Archaea; D_1__Euryarchaeota; D_2__Thermoplasmata; D_3__Thermoplasmatales; D_4__Terrestrial Miscellaneous Gp(TMEG); D_5__uncultured archaeon; D_6__uncultured archaeon"
AF418942	1	1498;0;1;0;0;0;0;2;0;0;0;0;0;0;0;1;1;0;0;"D_0__Bacteria; D_1__Proteobacteria; D_2__Betaproteobacteria; D_3__Burkholderiales; D_4__Comamonadaceae"
AF423269	1	1462;0;0;1;0;0;2;0;1;0;0;1;0;1;0;0;3;0;1;"D_0__Bacteria; D_1__Actinobacteria; D_2__Thermoleophilia; D_3__Solirubrobacterales; D_4__Elev-16S-1332; D_5__uncultured bacterium; D_6__uncultured bacterium"
AF423300	1	1471;0;0;0;0;1;0;0;0;0;0;0;0;1;0;0;0;0;0;"D_0__Bacteria; D_1__Firmicutes; D_2__Bacilli; D_3__Bacillales; D_4__Planococcaceae; D_5__Paenisporosarcina"
AF425995	1	1427;0;0;0;0;0;0;0;0;0;0;0;0;1;1;0;3;0;0;"D_0__Bacteria; D_1__Cyanobacteria; D_2__Cyanobacteria; D_3__SubsectionIV; D_4__FamilyI; Ambiguous_taxa; Ambiguous_taxa"
AF432607	1	1471;1;0;1;0;1;2;1;0;1;2;3;1;3;0;1;0;0;0;"D_0__Bacteria; D_1__Gemmatimonadetes; D_2__Gemmatimonadetes; D_3__Gemmatimonadales; D_4__Gemmatimonadaceae; D_5__Gemmatimonas; D_6__uncultured bacterium"
AF432618	1	1446;34;29;25;44;36;15;31;20;16;23;16;57;13;26;20;44;18;66;"D_0__Bacteria; D_1__Gemmatimonadetes; D_2__Gemmatimonadetes; D_3__Gemmatimonadales; D_4__Gemmatimonadaceae; D_5__uncultured; D_6__uncultured bacterium"
AF432626	1	1343;0;0;0;0;0;0;0;0;0;0;0;1;0;1;0;0;0;0;"D_0__Bacteria; D_1__Gemmatimonadetes; D_2__Gemmatimonadetes; D_3__Gemmatimonadales; D_4__Gemmatimonadaceae; D_5__uncultured; D_6__uncultured bacterium"
AF432636	1	1457;1;0;1;1;0;0;1;2;0;1;1;0;0;0;0;0;0;1;"D_0__Bacteria; D_1__Gemmatimonadetes; D_2__Gemmatimonadetes; D_3__Gemmatimonadales; D_4__Gemmatimonadaceae; D_5__uncultured"
AF432642	1	1424;3;4;0;6;5;1;6;2;2;8;1;6;3;2;0;0;0;4;"D_0__Bacteria; D_1__Gemmatimonadetes; D_2__Gemmatimonadetes; D_3__Gemmatimonadales; D_4__Gemmatimonadaceae; D_5__uncultured; Ambiguous_taxa"
AF443586	1	1402;6;2;7;6;5;5;3;5;2;2;3;10;3;16;1;6;3;14;"D_0__Bacteria; D_1__Actinobacteria; D_2__Thermoleophilia; D_3__Solirubrobacterales; D_4__Elev-16S-1332; D_5__uncultured bacterium; D_6__uncultured bacterium"
AF445718	1	1423;0;0;0;0;0;1;0;1;0;0;0;2;0;0;0;0;0;0;"D_0__Bacteria; D_1__Verrucomicrobia; D_2__OPB35 soil group; D_3__uncultured bacterium; D_4__uncultured bacterium; D_5__uncultured bacterium; D_6__uncultured bacterium"
AF448722	1	1332;0;0;0;0;0;1;2;3;0;0;0;1;1;1;0;1;0;0;"D_0__Bacteria; D_1__Chlamydiae; D_2__Chlamydiae; D_3__Chlamydiales; D_4__cvE6"
AF465650	1	1456;6;2;3;12;118;161;4;1;4;5;46;389;38;63;6;14;5;14;"D_0__Bacteria; D_1__Acidobacteria; D_2__Subgroup 2"
AF465651	1	1490;0;0;1;0;0;1;0;1;0;0;0;3;1;2;0;2;0;5;"D_0__Bacteria; D_1__Verrucomicrobia; D_2__OPB35 soil group; D_3__uncultured bacterium; D_4__uncultured bacterium; D_5__uncultured bacterium; D_6__uncultured bacterium"
AF465659	1	1423;0;0;0;0;0;1;0;0;0;0;0;1;13;19;1;0;0;0;"D_0__Bacteria; D_1__Acidobacteria; D_2__Acidobacteria; D_3__Acidobacteriales; D_4__Acidobacteriaceae (Subgroup 1); D_5__uncultured"
AF467301	1	1519;0;0;0;0;1;0;0;0;0;0;0;3;0;0;0;0;0;0;"D_0__Bacteria; D_1__Proteobacteria; D_2__Betaproteobacteria; D_3__Nitrosomonadales; D_4__Nitrosomonadaceae; D_5__uncultured"
AF468441	1	1449;1;0;0;0;0;0;0;0;0;0;0;0;1;0;0;0;1;0;"D_0__Bacteria; D_1__Actinobacteria; D_2__Actinobacteria; D_3__Micrococcales; D_4__Microbacteriaceae; Ambiguous_taxa; Ambiguous_taxa"
AF498713	1	1411;0;0;0;0;0;0;0;0;0;0;2;9;1;2;0;3;0;0;"D_0__Bacteria; D_1__Proteobacteria; D_2__Alphaproteobacteria; D_3__Rhodospirillales; D_4__Rhodospirillales Incertae Sedis; D_5__Reyranella; Ambiguous_taxa"
AF502207	1	1434;1;2;0;0;0;0;0;0;0;0;0;0;0;0;6;7;0;0;"D_0__Bacteria; D_1__Bacteroidetes; D_2__Sphingobacteriia; D_3__Sphingobacteriales; D_4__Saprospiraceae; D_5__uncultured; Ambiguous_taxa"
AF506237	1	1348;0;0;0;0;0;0;0;0;1;0;1;1;0;0;4;12;0;1;"D_0__Bacteria; D_1__Cyanobacteria; D_2__Cyanobacteria; D_3__SubsectionIV; D_4__FamilyII; D_5__Calothrix; Ambiguous_taxa"
AF507687	1	1413;0;0;0;0;0;0;0;0;0;0;0;1;0;0;0;0;0;2;"D_0__Bacteria; D_1__Saccharibacteria"
AF507693	1	1430;0;1;1;1;0;2;0;2;0;0;0;0;1;1;0;1;0;0;"D_0__Bacteria; D_1__Chloroflexi; D_2__S085; D_3__uncultured bacterium; D_4__uncultured bacterium; D_5__uncultured bacterium; D_6__uncultured bacterium"
AF507695	1	1458;0;0;0;0;0;0;0;0;0;0;0;1;0;1;0;0;0;0;"D_0__Bacteria; D_1__Chloroflexi; D_2__SBR2076; D_3__uncultured bacterium; D_4__uncultured bacterium; D_5__uncultured bacterium; D_6__uncultured bacterium"
AF507696	1	1407;0;0;1;1;1;1;2;2;0;1;1;2;1;3;2;1;4;0;"D_0__Bacteria; D_1__Saccharibacteria; D_2__uncultured bacterium; D_3__uncultured bacterium; D_4__uncultured bacterium; D_5__uncultured bacterium; D_6__uncultured bacterium"
AF507706	1	1436;2;1;2;1;4;0;2;1;0;1;1;3;2;3;1;1;0;4;"D_0__Bacteria; D_1__Parcubacteria; D_2__Candidatus Moranbacteria; D_3__uncultured soil bacterium; D_4__uncultured soil bacterium; D_5__uncultured soil bacterium; D_6__uncultured soil bacterium"
AF507712	1	1501;0;0;1;1;1;2;0;0;0;0;0;4;0;2;0;1;0;2;"D_0__Bacteria; D_1__Gemmatimonadetes; D_2__S0134 terrestrial group; D_3__uncultured bacterium; D_4__uncultured bacterium; D_5__uncultured bacterium; D_6__uncultured bacterium"
AF509907	1	1412;0;0;0;0;0;0;0;0;0;0;2;2;0;0;0;0;0;0;"D_0__Bacteria; D_1__Proteobacteria; D_2__Alphaproteobacteria; D_3__Rhizobiales; D_4__Bradyrhizobiaceae"
AF523875	1	1252;0;0;0;0;0;0;0;0;0;0;0;2;0;0;0;0;0;0;"D_0__Bacteria; D_1__Proteobacteria; D_2__Alphaproteobacteria; D_3__Rhodospirillales; D_4__Acetobacteraceae; D_5__uncultured; D_6__uncultured bacterium"
AF523886	1	1348;3;1;0;0;20;14;1;1;7;0;6;22;473;536;12;10;1;11;"D_0__Bacteria; D_1__Proteobacteria; D_2__Deltaproteobacteria; D_3__Desulfurellales; D_4__Desulfurellaceae; D_5__H16; D_6__uncultured bacterium"
AF523915	1	1272;0;0;0;0;0;0;0;0;0;0;0;0;1;1;0;0;0;0;"D_0__Bacteria; D_1__Actinobacteria; D_2__Acidimicrobiia; D_3__Acidimicrobiales; D_4__uncultured"
AF523927	1	1292;0;0;0;0;0;0;0;0;0;0;1;4;0;0;0;0;0;0;"D_0__Bacteria; D_1__Spirochaetae; D_2__Spirochaetes; D_3__Spirochaetales; D_4__Spirochaetaceae; D_5__Spirochaeta 2"
AF523928	1	1294;4;8;1;10;1;8;2;5;269;234;12;165;11;5;8;7;8;21;"D_0__Bacteria; D_1__Spirochaetae; D_2__Spirochaetes; D_3__Spirochaetales; D_4__Spirochaetaceae; D_5__uncultured; Ambiguous_taxa"
AF523960	1	1293;0;0;0;0;1;0;1;0;0;0;0;0;0;0;0;0;0;0;"D_0__Bacteria; D_1__Proteobacteria; D_2__Deltaproteobacteria; D_3__Syntrophobacterales; D_4__Syntrophaceae; D_5__Desulfobacca; D_6__uncultured bacterium"
AF523961	1	1292;1;1;3;5;47;45;26;22;3;3;11;79;1;4;2;3;2;6;"D_0__Bacteria; D_1__Proteobacteria; D_2__Deltaproteobacteria; D_3__Syntrophobacterales; D_4__Syntrophaceae; D_5__Desulfobacca; Ambiguous_taxa"
AF523971	1	1311;0;0;0;0;0;0;3;0;0;0;0;0;0;1;0;0;0;0;"D_0__Bacteria; D_1__Proteobacteria; D_2__Deltaproteobacteria; D_3__Myxococcales; D_4__BIrii41; Ambiguous_taxa; Ambiguous_taxa"
AF523973	1	1329;1;0;10;20;38;28;2;4;13;8;41;362;262;362;7;16;4;24;"D_0__Bacteria; D_1__Nitrospirae; D_2__Nitrospira; D_3__Nitrospirales; D_4__FW13; D_5__uncultured bacterium; D_6__uncultured bacterium"
AF523987	1	1227;0;0;0;0;0;0;1;0;0;0;0;1;0;0;0;1;0;0;"D_0__Bacteria; D_1__Acidobacteria; D_2__Solibacteres; D_3__Solibacterales; D_4__Solibacteraceae (Subgroup 3); D_5__Bryobacter; D_6__uncultured bacterium"
AF523990	1	1257;0;0;0;0;1;0;1;0;0;0;0;2;19;40;1;1;0;2;"D_0__Bacteria; D_1__Acidobacteria; D_2__Acidobacteria; D_3__Acidobacteriales; D_4__Acidobacteriaceae (Subgroup 1); D_5__uncultured"
AF523996	1	1326;7;0;3;6;23;29;15;6;5;3;3;26;21;38;3;3;6;7;"D_0__Bacteria; D_1__Verrucomicrobia; D_2__OPB35 soil group; Ambiguous_taxa; Ambiguous_taxa; Ambiguous_taxa; Ambiguous_taxa"
AF523997	1	1245;0;0;0;1;0;0;0;0;0;0;0;4;0;0;0;0;4;0;"D_0__Bacteria; D_1__Planctomycetes; D_2__Planctomycetacia; D_3__Planctomycetales; D_4__Planctomycetaceae; D_5__uncultured; D_6__uncultured bacterium"
AF524001	1	1246;0;0;0;0;0;0;0;0;0;0;0;1;0;0;0;0;0;1;"D_0__Bacteria; D_1__Actinobacteria; D_2__Actinobacteria; D_3__Frankiales; D_4__Acidothermaceae; D_5__Acidothermus; Ambiguous_taxa"
AF524005	1	1260;2;1;0;0;0;0;0;0;0;0;0;0;0;0;0;0;0;0;"D_0__Bacteria; D_1__Nitrospirae; D_2__Nitrospira; D_3__Nitrospirales; D_4__Nitrospiraceae; D_5__uncultured; D_6__uncultured Nitrospirae bacterium"
AF524009	1	1291;0;0;0;0;1;0;0;0;0;0;0;1;0;0;0;0;0;0;"D_0__Bacteria; D_1__Spirochaetae; D_2__Spirochaetes; D_3__Spirochaetales; D_4__Spirochaetaceae; D_5__Spirochaeta 2; D_6__uncultured bacterium"
AF524010	1	1290;0;0;0;1;2;2;0;0;0;2;0;17;1;3;0;0;0;1;"D_0__Bacteria; D_1__Spirochaetae; D_2__Spirochaetes; D_3__Spirochaetales; D_4__Spirochaetaceae; D_5__Spirochaeta 2; D_6__uncultured bacterium"
AF524014	1	1266;0;0;1;1;1;0;3;2;2;3;1;10;2;2;0;0;4;4;"D_0__Bacteria; D_1__Chloroflexi; D_2__Anaerolineae; D_3__Anaerolineales; D_4__Anaerolineaceae; D_5__uncultured; D_6__uncultured bacterium"
AF524018	1	1251;2;0;0;1;11;1;1;0;0;1;2;14;2;4;0;0;1;2;"D_0__Bacteria; D_1__Chloroflexi; D_2__SBR2076; Ambiguous_taxa; Ambiguous_taxa; Ambiguous_taxa; Ambiguous_taxa"
AF524020	1	1268;0;0;0;0;0;0;0;0;0;0;0;2;2;0;0;0;0;0;"D_0__Bacteria; D_1__Gemmatimonadetes; D_2__Gemmatimonadetes; D_3__Gemmatimonadales; D_4__Gemmatimonadaceae; D_5__Gemmatimonas"
AF524023	1	1255;2;1;0;2;0;2;1;0;0;0;0;3;0;0;0;0;0;0;"D_0__Bacteria; D_1__Parcubacteria; D_2__uncultured bacterium; D_3__uncultured bacterium; D_4__uncultured bacterium; D_5__uncultured bacterium; D_6__uncultured bacterium"
AF524025	1	1229;0;0;0;1;0;0;2;0;0;0;0;0;0;0;0;0;0;0;"D_0__Bacteria; D_1__Parcubacteria; D_2__Candidatus Falkowbacteria; D_3__uncultured bacterium; D_4__uncultured bacterium; D_5__uncultured bacterium; D_6__uncultured bacterium"
AF524026	1	1279;0;0;0;0;0;1;9;8;0;0;0;0;0;0;0;1;0;0;"D_0__Bacteria; D_1__Parcubacteria; D_2__Candidatus Magasanikbacteria; D_3__uncultured bacterium; D_4__uncultured bacterium; D_5__uncultured bacterium; D_6__uncultured bacterium"
AF524029	1	1298;0;0;0;0;0;0;4;5;0;0;0;0;0;0;1;0;0;0;"D_0__Bacteria; D_1__Omnitrophica; D_2__Omnitrophica Incertae Sedis; D_3__Unknown Order; D_4__Unknown Family; D_5__Candidatus Omnitrophus"
AF524854	1	1344;0;0;0;1;3;2;0;4;0;1;0;2;1;2;0;1;0;0;"D_0__Bacteria; D_1__Proteobacteria; D_2__Alphaproteobacteria; D_3__Rhodospirillales; D_4__Rhodospirillaceae; D_5__Telmatospirillum; Ambiguous_taxa"
AF524856	1	1270;0;0;0;0;0;0;0;0;0;0;0;0;11;21;1;0;0;1;"D_0__Bacteria; D_1__Bacteroidetes; D_2__Bacteroidia; D_3__Bacteroidales; D_4__Porphyromonadaceae; D_5__Microbacter"
AF524858	1	1357;0;0;0;0;0;1;0;1;2;0;1;6;2;1;0;0;0;0;"D_0__Bacteria; D_1__Chloroflexi; D_2__Anaerolineae; D_3__Anaerolineales; D_4__Anaerolineaceae; D_5__Leptolinea; Ambiguous_taxa"
AF524859	1	1357;0;0;0;1;3;1;1;0;0;0;1;2;3;9;0;0;0;0;"D_0__Bacteria; D_1__Acidobacteria; D_2__Acidobacteria; D_3__Acidobacteriales; D_4__Acidobacteriaceae (Subgroup 1); D_5__uncultured"
AF529128	1	1426;2;0;0;6;0;2;1;1;0;1;0;13;0;4;0;1;0;0;"D_0__Bacteria; D_1__Bacteroidetes; D_2__Bacteroidia; D_3__Bacteroidales; D_4__FTLpost3; D_5__uncultured bacterium; D_6__uncultured bacterium"
AF529343	1	1408;0;0;1;0;3;4;1;3;0;0;1;7;0;1;0;0;0;2;"D_0__Bacteria; D_1__Proteobacteria; D_2__Alphaproteobacteria; D_3__Rhodospirillales; D_4__Rhodospirillaceae; D_5__uncultured; D_6__uncultured bacterium"
AF534434	1	1443;0;0;0;0;0;0;0;0;0;0;0;7;0;0;0;0;1;0;"D_0__Bacteria; D_1__Bacteroidetes; D_2__Sphingobacteriia; D_3__Sphingobacteriales; D_4__env	OPS 17; D_5__uncultured bacterium; D_6__uncultured bacterium"
AF534435	1	1444;0;0;0;3;2;1;3;5;0;1;1;16;1;5;0;0;0;0;"D_0__Bacteria; D_1__Bacteroidetes; D_2__Sphingobacteriia; D_3__Sphingobacteriales; D_4__KD3-93; D_5__uncultured bacterium; D_6__uncultured bacterium"
AGZJ01000004	68833	70338;0;0;0;0;1;0;1;0;0;0;0;3;0;0;0;0;0;0;"D_0__Bacteria; D_1__Bacteroidetes; D_2__Flavobacteriia; D_3__Flavobacteriales; D_4__Flavobacteriaceae; D_5__Myroides"
AHLV01000001	529833	531476;0;0;0;2;1;1;0;0;1;2;0;0;1;0;0;1;0;0;"D_0__Bacteria; D_1__Firmicutes; D_2__Clostridia; D_3__Clostridiales; D_4__Peptococcaceae; D_5__Desulfosporosinus; D_6__uncultured bacterium"
AJ000920	1	1438;1;4;0;2;3;0;1;2;1;1;1;4;3;1;0;1;0;2;"D_0__Bacteria; D_1__Proteobacteria; D_2__Alphaproteobacteria; D_3__Sphingomonadales; D_4__Sphingomonadaceae"
AJ001010	1	1394;0;0;0;0;0;0;0;0;0;0;0;3;0;0;0;0;0;1;"D_0__Bacteria; D_1__Proteobacteria; D_2__Gammaproteobacteria; D_3__Xanthomonadales; D_4__Nevskiaceae; D_5__Nevskia; Ambiguous_taxa"
AJ007803	1	1439;0;0;0;0;0;0;0;0;0;0;0;1;0;0;0;0;0;1;"D_0__Bacteria; D_1__Proteobacteria; D_2__Alphaproteobacteria; D_3__Caulobacterales; D_4__Caulobacteraceae; D_5__Caulobacter"
AJ009453	1	1488;0;0;0;0;0;0;0;0;1;0;0;2;0;0;0;1;0;2;"D_0__Bacteria; D_1__Chloroflexi; D_2__SJA-15; D_3__uncultured bacterium; D_4__uncultured bacterium; D_5__uncultured bacterium; D_6__uncultured bacterium"
AJ009456	1	1510;2;0;4;2;59;51;2;0;0;3;12;42;3;7;0;1;36;21;"D_0__Bacteria; D_1__Armatimonadetes; D_2__Chthonomonadetes; D_3__Chthonomonadales; D_4__uncultured bacterium; D_5__uncultured bacterium; D_6__uncultured bacterium"
AJ009478	1	1532;4;5;1;6;3;8;7;10;121;69;1;5;46;37;2;3;8;3;"D_0__Bacteria; D_1__Acidobacteria; D_2__Holophagae; D_3__Holophagales; D_4__Holophagaceae; D_5__uncultured; D_6__uncultured bacterium"
AJ009484	1	1527;0;0;0;0;3;0;1;0;0;0;0;4;0;0;1;0;0;0;"D_0__Bacteria; D_1__Proteobacteria; D_2__Betaproteobacteria; D_3__Nitrosomonadales; D_4__Gallionellaceae; D_5__Sideroxydans; D_6__uncultured bacterium"
AJ009504	1	1520;1;1;0;0;0;0;0;0;0;0;0;0;0;0;0;0;0;0;"D_0__Bacteria; D_1__Armatimonadetes; D_2__uncultured; Ambiguous_taxa; Ambiguous_taxa; Ambiguous_taxa; Ambiguous_taxa"
AJ132749	1	1498;0;0;0;0;0;0;1;0;0;0;0;0;0;0;0;1;0;0;"D_0__Bacteria; D_1__Firmicutes; D_2__Bacilli; D_3__Bacillales; D_4__Planococcaceae"
AJ133796	1	1505;0;0;0;0;0;0;3;0;0;0;0;0;0;0;0;0;0;0;"D_0__Bacteria; D_1__Proteobacteria; D_2__Deltaproteobacteria; D_3__Syntrophobacterales; D_4__Syntrophaceae; D_5__Smithella"
AJ224539	1	1423;0;0;1;0;0;0;2;1;0;0;0;0;0;0;0;0;0;0;"D_0__Bacteria; D_1__Gracilibacteria"
AJ229199	1	1466;1;2;5;0;5;0;6;0;0;0;4;2;3;2;3;1;3;1;"D_0__Bacteria; D_1__Firmicutes; D_2__Bacilli; D_3__Bacillales; D_4__Paenibacillaceae; D_5__Paenibacillus; Ambiguous_taxa"
AJ229233	1	1451;4;7;1;13;0;10;1;4;541;312;9;2;20;3;13;2;22;21;"D_0__Bacteria; D_1__Firmicutes; D_2__Negativicutes; D_3__Selenomonadales; D_4__Veillonellaceae"
AJ229245	1	1445;0;0;1;0;0;1;0;0;0;0;1;0;0;2;0;1;1;0;"D_0__Bacteria; D_1__Actinobacteria; D_2__Actinobacteria; D_3__Micrococcales; D_4__Cellulomonadaceae; D_5__Actinotalea; Ambiguous_taxa"
AJ237605	1	1524;0;0;0;1;0;0;0;0;15;10;0;0;1;0;1;0;1;0;"D_0__Bacteria; D_1__Proteobacteria; D_2__Deltaproteobacteria; D_3__Syntrophobacterales; D_4__Syntrophobacteraceae; D_5__Desulfovirga"
AJ237755	1	1492;0;0;0;0;0;0;0;0;0;0;0;1;0;0;0;0;1;0;"D_0__Bacteria; D_1__Firmicutes; D_2__Clostridia; D_3__Clostridiales; D_4__Clostridiaceae 1; D_5__Clostridium sensu stricto 11"
AJ244655	1	1386;0;0;0;0;0;1;0;1;1;0;1;0;2;0;2;0;0;0;"D_0__Bacteria; D_1__Actinobacteria; D_2__Actinobacteria; D_3__Propionibacteriales; D_4__Nocardioidaceae; D_5__Nocardioides"
AJ252614	1	1435;0;0;0;1;1;0;0;0;0;0;0;2;0;1;0;0;0;0;"D_0__Bacteria; D_1__Planctomycetes; D_2__Planctomycetacia; D_3__Planctomycetales; D_4__Planctomycetaceae; D_5__Planctomyces; D_6__uncultured bacterium"
AJ252623	1	1399;0;0;0;0;0;0;0;0;0;0;0;2;0;0;0;0;0;0;"D_0__Bacteria; D_1__Planctomycetes; D_2__Planctomycetacia; D_3__Planctomycetales; D_4__Planctomycetaceae; D_5__Singulisphaera; Ambiguous_taxa"
AJ252658	1	1325;0;0;1;0;0;1;0;1;0;0;0;0;1;0;0;0;0;0;"D_0__Bacteria; D_1__Proteobacteria; D_2__Gammaproteobacteria; D_3__Legionellales; D_4__Coxiellaceae; D_5__Aquicella; D_6__uncultured bacterium"
AJ278869	1	1477;0;0;0;0;0;0;0;1;1;0;1;0;0;0;0;0;0;0;"D_0__Bacteria; D_1__Actinobacteria; D_2__Actinobacteria; D_3__Micrococcales; D_4__Micrococcaceae"
AJ289983	1	1489;1;0;1;1;1;0;13;6;0;0;0;0;0;0;0;2;0;0;"D_0__Bacteria; D_1__Verrucomicrobia; D_2__Spartobacteria; D_3__Chthoniobacterales; D_4__FukuN18 freshwater group; D_5__uncultured bacterium; D_6__uncultured bacterium"
AJ289985	1	1516;1;0;0;0;1;0;0;2;0;0;0;0;0;1;0;0;0;1;"D_0__Bacteria; D_1__Verrucomicrobia; D_2__Opitutae; D_3__Opitutales; D_4__Opitutaceae; D_5__Opitutus; Ambiguous_taxa"
AJ290022	1	1479;0;0;1;1;5;4;0;0;0;0;0;16;25;37;1;0;0;1;"D_0__Bacteria; D_1__Actinobacteria; D_2__Acidimicrobiia; D_3__Acidimicrobiales; D_4__uncultured; Ambiguous_taxa; Ambiguous_taxa"
AJ292585	1	1496;0;0;0;1;0;0;0;0;0;0;1;1;0;0;0;0;0;0;"D_0__Bacteria; D_1__Acidobacteria; D_2__Subgroup 2"
AJ292593	1	1450;0;0;0;0;0;0;0;3;0;0;0;0;1;0;0;0;0;0;"D_0__Bacteria; D_1__Proteobacteria; D_2__Alphaproteobacteria; D_3__Rhodospirillales; D_4__Rhodospirillaceae; D_5__uncultured"
AJ292596	1	1452;0;0;0;0;0;0;1;0;0;0;1;6;0;0;0;1;0;0;"D_0__Bacteria; D_1__Proteobacteria; D_2__Alphaproteobacteria; D_3__Rhodospirillales; D_4__Acetobacteraceae; D_5__Rhodovastum"
AJ292597	1	1461;0;0;0;0;0;0;0;2;0;0;0;1;1;1;1;0;0;0;"D_0__Bacteria; D_1__Proteobacteria; D_2__Alphaproteobacteria; D_3__Rhodospirillales; D_4__Acetobacteraceae; D_5__Acidocella"
AJ292605	1	1448;1;0;0;0;0;0;0;1;0;0;1;6;0;0;0;0;0;1;"D_0__Bacteria; D_1__Proteobacteria; D_2__Alphaproteobacteria; D_3__Sphingomonadales; D_4__Sphingomonadaceae; D_5__Sphingomonas"
AJ292685	1	1465;0;0;0;0;0;0;0;0;0;0;0;2;0;0;0;0;0;0;"D_0__Bacteria; D_1__Planctomycetes; D_2__Phycisphaerae; D_3__Tepidisphaerales; D_4__Tepidisphaeraceae; D_5__uncultured bacterium; D_6__uncultured bacterium"
AJ292686	1	1472;0;0;0;0;0;0;0;1;0;0;0;2;0;0;0;0;0;0;"D_0__Bacteria; D_1__Armatimonadetes; D_2__Armatimonadia; D_3__Armatimonadales"
AJ295558	1	1304;1;0;0;0;0;0;0;0;0;0;0;1;0;1;1;0;0;0;"D_0__Bacteria; D_1__Proteobacteria; D_2__Alphaproteobacteria; D_3__Rhizobiales; D_4__Xanthobacteraceae; D_5__Pseudolabrys"
AJ295646	1	1267;0;0;0;1;0;0;1;6;0;0;0;0;0;0;0;0;0;0;"D_0__Bacteria; D_1__Proteobacteria; D_2__Alphaproteobacteria; D_3__Rhodospirillales; D_4__DA111"
AJ295649	1	1302;0;0;0;0;0;0;1;0;0;0;1;30;2;3;0;1;0;1;"D_0__Bacteria; D_1__Chlorobi; D_2__Chlorobia; D_3__Chlorobiales; D_4__OPB56; D_5__uncultured bacterium; D_6__uncultured bacterium"
AJ295656	1	1367;0;0;1;4;0;1;1;0;2;1;13;78;1;2;0;2;0;2;"D_0__Bacteria; D_1__Acidobacteria; D_2__Subgroup 13; Ambiguous_taxa; Ambiguous_taxa; Ambiguous_taxa; Ambiguous_taxa"
AJ297443	1	1433;0;0;0;2;1;2;0;0;1;1;0;0;0;0;0;0;0;1;"D_0__Bacteria; D_1__Firmicutes; D_2__Clostridia; D_3__Clostridiales; D_4__Clostridiaceae 1; D_5__Clostridium sensu stricto 13; D_6__uncultured bacterium"
AJ306706	1	1217;0;0;0;0;0;0;0;0;2;1;0;0;1;0;0;0;0;0;"D_0__Bacteria; D_1__Firmicutes; D_2__Clostridia; D_3__Clostridiales; D_4__Peptococcaceae; D_5__Desulfosporosinus"
AJ306780	1	1543;4;0;0;0;0;0;0;0;0;0;0;0;0;0;2;1;0;0;"D_0__Bacteria; D_1__Hydrogenedentes; D_2__uncultured bacterium; D_3__uncultured bacterium; D_4__uncultured bacterium; D_5__uncultured bacterium; D_6__uncultured bacterium"
AJ311966	1	1498;0;0;0;0;0;0;0;0;0;0;2;5;0;0;0;0;0;0;"D_0__Bacteria; D_1__Proteobacteria; D_2__Gammaproteobacteria; D_3__Enterobacteriales; D_4__Enterobacteriaceae"
AJ315076	1	1507;5;2;1;3;3;2;2;1;0;1;2;4;2;10;5;2;0;7;"D_0__Bacteria; D_1__Firmicutes; D_2__Bacilli; D_3__Bacillales; D_4__Paenibacillaceae; D_5__Paenibacillus; Ambiguous_taxa"
AJ316020	1	1375;0;0;0;0;0;1;5;8;0;1;1;2;0;0;0;2;1;0;"D_0__Bacteria; D_1__Proteobacteria; D_2__Deltaproteobacteria; D_3__Syntrophobacterales; D_4__Syntrophaceae; D_5__Desulfomonile; Ambiguous_taxa"
AJ318105	1	1476;0;0;1;0;0;0;1;1;0;0;1;3;0;2;0;1;0;0;"D_0__Bacteria; D_1__Proteobacteria; D_2__Gammaproteobacteria; D_3__Xanthomonadales; D_4__uncultured; Ambiguous_taxa; Ambiguous_taxa"
AJ318152	1	1456;2;2;2;0;1;0;1;1;0;2;0;0;2;0;0;4;0;2;"D_0__Bacteria; D_1__Chloroflexi; D_2__TK10; D_3__uncultured bacterium; D_4__uncultured bacterium; D_5__uncultured bacterium; D_6__uncultured bacterium"
AJ318178	1	1493;0;0;0;0;0;0;1;0;0;0;0;0;0;0;0;1;0;0;"D_0__Bacteria; D_1__Proteobacteria; D_2__Gammaproteobacteria; D_3__Acidithiobacillales; D_4__Acidithiobacillaceae; D_5__Acidithiobacillus; D_6__uncultured bacterium"
AJ318185	1	1489;0;0;0;0;0;0;0;1;0;0;0;0;0;0;0;1;0;0;"D_0__Bacteria; D_1__Bacteroidetes; D_2__Sphingobacteriia; D_3__Sphingobacteriales; D_4__Chitinophagaceae; D_5__uncultured; D_6__uncultured bacterium"
AJ387900	1	1335;0;0;0;0;0;0;0;0;0;0;1;0;0;0;2;2;0;0;"D_0__Bacteria; D_1__Hydrogenedentes"
AJ390450	1	1258;0;0;0;1;0;0;1;1;0;0;0;0;0;0;0;0;0;0;"D_0__Bacteria; D_1__Latescibacteria; D_2__Latescibacteria Incertae Sedis; D_3__Unknown Order; D_4__Unknown Family; D_5__Candidatus Latescibacter"
AJ390462	1	1253;0;0;0;0;0;0;0;0;0;0;0;0;1;1;0;0;0;0;"D_0__Bacteria; D_1__Planctomycetes; D_2__Phycisphaerae; D_3__CPla-3 termite group; D_4__uncultured bacterium; D_5__uncultured bacterium; D_6__uncultured bacterium"
AJ401114	1	1363;0;0;0;0;0;0;0;0;0;0;0;1;0;1;0;0;0;0;"D_0__Bacteria; D_1__Verrucomicrobia; D_2__OPB35 soil group"
AJ404006	1	1370;0;0;0;0;0;0;0;0;0;0;0;1;0;0;1;0;0;0;"D_0__Bacteria; D_1__Proteobacteria; D_2__Gammaproteobacteria; D_3__Chromatiales; D_4__Chromatiaceae; D_5__Thiocapsa; Ambiguous_taxa"
AJ439543	25	1480;0;0;0;0;1;0;0;0;0;0;0;1;0;0;1;0;0;0;"D_0__Bacteria; D_1__Firmicutes; D_2__Bacilli; D_3__Lactobacillales; D_4__Streptococcaceae; D_5__Lactovum; D_6__uncultured bacterium"
AJ440995	1	1474;0;3;1;2;8;14;12;15;2;1;2;15;1;3;3;1;1;1;"D_0__Bacteria; D_1__Proteobacteria; D_2__Betaproteobacteria; D_3__Burkholderiales; D_4__Comamonadaceae"
AJ504563	1	1321;0;0;0;0;1;0;1;1;0;0;0;1;0;1;0;1;1;1;"D_0__Bacteria; D_1__Chlorobi; D_2__Chlorobia; D_3__Chlorobiales; D_4__SJA-28; D_5__uncultured bacterium; D_6__uncultured bacterium"
AJ518764	1	1261;0;0;0;0;0;0;0;0;0;0;0;2;0;0;0;0;0;0;"D_0__Bacteria; D_1__Proteobacteria; D_2__Alphaproteobacteria; D_3__Rhodospirillales; D_4__DA111; D_5__uncultured bacterium; D_6__uncultured bacterium"
AJ518769	1	1245;0;0;0;1;18;16;3;3;0;1;0;4;0;1;0;0;0;0;"D_0__Bacteria; D_1__Proteobacteria; D_2__Alphaproteobacteria; D_3__Caulobacterales; D_4__Caulobacteraceae; D_5__uncultured"
AJ518775	1	1247;3;0;2;5;4;3;0;3;2;0;0;3;2;3;0;6;3;2;"D_0__Bacteria; D_1__Proteobacteria; D_2__Alphaproteobacteria; D_3__Rhizobiales; D_4__Methylobacteriaceae; D_5__uncultured"
AJ518785	1	1277;0;0;0;0;0;0;0;0;0;0;0;2;0;0;0;0;0;1;"D_0__Bacteria; D_1__Proteobacteria; D_2__Gammaproteobacteria; D_3__Legionellales; D_4__Coxiellaceae; D_5__Coxiella; D_6__uncultured gamma proteobacterium"
AJ518791	1	1293;0;0;0;0;0;0;0;0;0;2;0;0;0;0;0;0;0;0;"D_0__Bacteria; D_1__Proteobacteria; D_2__Deltaproteobacteria; D_3__Desulfurellales; D_4__Desulfurellaceae; D_5__H16; D_6__uncultured bacterium"
AJ518799	1	1286;3;2;1;3;0;1;2;1;3;2;1;6;3;3;3;3;7;3;"D_0__Bacteria; D_1__Proteobacteria; D_2__Deltaproteobacteria; D_3__Bdellovibrionales; D_4__Bdellovibrionaceae; D_5__OM27 clade; Ambiguous_taxa"
AJ519374	1	1254;0;0;0;0;0;0;0;0;0;0;0;5;0;0;0;0;0;0;"D_0__Bacteria; D_1__Acidobacteria; D_2__Acidobacteria; D_3__Acidobacteriales; D_4__Acidobacteriaceae (Subgroup 1); D_5__uncultured; D_6__uncultured bacterium"
AJ519391	1	1296;0;0;0;0;0;0;0;0;0;0;1;1;0;0;0;0;0;0;"D_0__Bacteria; D_1__Acidobacteria; D_2__Holophagae; D_3__Subgroup 10; D_4__ABS-19; Ambiguous_taxa; Ambiguous_taxa"
AJ519395	1	1274;0;0;0;0;0;0;0;0;0;0;0;1;1;1;0;0;0;0;"D_0__Bacteria; D_1__Gemmatimonadetes; D_2__Gemmatimonadetes; D_3__Gemmatimonadales; D_4__Gemmatimonadaceae; D_5__uncultured; D_6__uncultured bacterium"
AJ519401	1	1260;0;0;0;1;0;0;0;1;1;0;0;0;0;1;0;0;0;0;"D_0__Bacteria; D_1__Gemmatimonadetes; D_2__Gemmatimonadetes; D_3__Gemmatimonadales; D_4__Gemmatimonadaceae; D_5__uncultured"
AJ519405	1	1297;11;7;9;32;138;142;10;12;31;24;8;45;6;20;1;8;278;280;"D_0__Bacteria; D_1__Nitrospirae; D_2__Nitrospira; D_3__Nitrospirales; D_4__Nitrospiraceae; D_5__Nitrospira"
AJ519653	1	1244;0;0;0;0;3;1;1;1;0;0;1;2;0;1;0;1;9;23;"D_0__Bacteria; D_1__Proteobacteria; D_2__Alphaproteobacteria; D_3__Rhodobacterales; D_4__Rhodobacteraceae; D_5__uncultured"
AJ519665	1	1295;225;152;1172;2116;1492;1493;935;745;366;338;133;1069;161;530;398;654;8112;8737;"D_0__Bacteria; D_1__Acidobacteria; D_2__Holophagae; D_3__Holophagales; D_4__Holophagaceae; D_5__uncultured"
AJ519671	1	1292;0;0;0;0;0;0;0;0;0;0;0;2;0;0;0;0;0;0;"D_0__Bacteria; D_1__Aminicenantes; D_2__uncultured bacterium; D_3__uncultured bacterium; D_4__uncultured bacterium; D_5__uncultured bacterium; D_6__uncultured bacterium"
AJ532696	1	1318;0;0;0;0;0;0;0;0;0;0;0;2;0;0;0;0;0;0;"D_0__Bacteria; D_1__Proteobacteria; D_2__Gammaproteobacteria; D_3__Xanthomonadales; D_4__Xanthomonadaceae; D_5__Rhodanobacter; Ambiguous_taxa"
AJ532714	1	1323;0;0;0;0;0;0;0;1;0;0;0;1;0;0;0;1;0;0;"D_0__Bacteria; D_1__Proteobacteria; D_2__Deltaproteobacteria; D_3__Myxococcales; D_4__Phaselicystidaceae; D_5__Phaselicystis; D_6__uncultured bacterium"
AJ532715	1	1337;0;0;0;0;0;0;0;0;0;0;0;1;0;0;0;0;0;1;"D_0__Bacteria; D_1__Proteobacteria; D_2__Deltaproteobacteria; D_3__Desulfurellales; D_4__Desulfurellaceae; D_5__H16"
AJ532718	1	1292;0;1;0;0;1;0;1;0;0;0;0;0;0;0;0;1;0;1;"D_0__Bacteria; D_1__Acidobacteria; D_2__Subgroup 6; Ambiguous_taxa; Ambiguous_taxa; Ambiguous_taxa; Ambiguous_taxa"
AJ532729	1	1263;0;0;0;0;0;0;0;0;0;0;1;1;0;1;0;0;0;0;"D_0__Bacteria; D_1__Chloroflexi; D_2__Caldilineae; D_3__Caldilineales; D_4__Caldilineaceae; D_5__uncultured; D_6__uncultured bacterium"
AJ534622	1	1304;0;1;1;0;0;2;0;0;0;0;0;1;1;0;0;1;0;2;"D_0__Bacteria; D_1__Proteobacteria; D_2__Betaproteobacteria; D_3__Methylophilales; D_4__Methylophilaceae; D_5__uncultured; D_6__uncultured beta proteobacterium"
AJ534624	1	1306;1;0;0;0;0;0;0;0;29;20;1;0;0;0;0;0;3;3;"D_0__Bacteria; D_1__Proteobacteria; D_2__Gammaproteobacteria; D_3__Acidiferrobacterales; D_4__Acidiferrobacteraceae; D_5__Sulfurifustis"
AJ534629	1	1291;0;0;0;0;0;0;0;2;0;0;0;0;0;0;0;0;0;0;"D_0__Bacteria; D_1__Proteobacteria; D_2__Deltaproteobacteria; D_3__Myxococcales; D_4__Haliangiaceae; D_5__Haliangium; D_6__uncultured bacterium"
AJ534630	1	1307;1;0;0;0;11;9;2;3;0;0;0;1;4;6;0;0;0;0;"D_0__Bacteria; D_1__Proteobacteria; D_2__Deltaproteobacteria; D_3__Myxococcales; D_4__BIrii41; Ambiguous_taxa; Ambiguous_taxa"
AJ534631	1	1323;0;0;0;0;1;0;0;0;0;0;0;0;0;0;0;0;1;0;"D_0__Bacteria; D_1__Acidobacteria; D_2__Subgroup 6; Ambiguous_taxa; Ambiguous_taxa; Ambiguous_taxa; Ambiguous_taxa"
AJ534634	1	1284;6;1;5;11;146;199;13;16;1;7;28;308;31;71;6;7;3;9;"D_0__Bacteria; D_1__Acidobacteria; D_2__Subgroup 2; D_3__uncultured bacterium; D_4__uncultured bacterium; D_5__uncultured bacterium; D_6__uncultured bacterium"
AJ534639	1	1243;3;0;2;1;5;1;8;4;2;1;2;21;0;7;0;4;7;6;"D_0__Bacteria; D_1__Chloroflexi; D_2__Anaerolineae; D_3__Anaerolineales; D_4__Anaerolineaceae; D_5__uncultured; D_6__uncultured bacterium"
AJ534688	1	1460;303;487;5;2;9;1;7;0;10;8;1;2;1;1;0;2;7;17;"D_0__Bacteria; D_1__Nitrospirae; D_2__Nitrospira; D_3__Nitrospirales; D_4__Nitrospiraceae; D_5__uncultured"
AJ535128	1	904;5;1;1;1;7;6;76;45;23;11;1;35;1;4;3;4;9;3;"D_0__Archaea; D_1__Thaumarchaeota; D_2__South African Gold Mine Gp 1(SAGMCG-1); D_3__Unknown Order; D_4__Unknown Family; D_5__Candidatus Nitrosotalea"
AJ536836	1	1425;0;0;0;0;0;0;0;0;0;0;0;0;0;0;0;0;1;1;"D_0__Bacteria; D_1__Actinobacteria; D_2__OPB41; D_3__uncultured bacterium; D_4__uncultured bacterium; D_5__uncultured bacterium; D_6__uncultured bacterium"
AJ536857	1	1329;0;0;0;0;0;0;0;0;0;0;2;2;0;0;0;0;0;0;"D_0__Bacteria; D_1__Proteobacteria; D_2__Alphaproteobacteria; D_3__Rhodospirillales; D_4__DA111"
AJ536859	1	1373;3;8;14;42;15;30;5;7;13;10;333;1799;14;64;14;34;6;48;"D_0__Bacteria; D_1__Proteobacteria; D_2__Gammaproteobacteria; D_3__Xanthomonadales; D_4__Xanthomonadaceae; D_5__Rhodanobacter; Ambiguous_taxa"
AJ536862	1	1332;1;0;2;2;8;8;2;0;2;3;4;12;249;301;5;8;0;7;"D_0__Bacteria; D_1__Acidobacteria; D_2__Acidobacteria; D_3__Acidobacteriales; D_4__Acidobacteriaceae (Subgroup 1); D_5__uncultured"
AJ536864	1	1349;0;0;1;0;1;0;1;2;0;0;3;10;0;0;0;1;0;1;"D_0__Bacteria; D_1__Acidobacteria; D_2__Subgroup 2; D_3__uncultured bacterium; D_4__uncultured bacterium; D_5__uncultured bacterium; D_6__uncultured bacterium"
AJ536876	1	1247;0;0;0;0;0;0;0;0;0;0;1;8;0;0;0;0;0;0;"D_0__Bacteria; D_1__Chloroflexi; D_2__Ktedonobacteria; D_3__Ktedonobacterales; D_4__JG30a-KF-32; D_5__uncultured bacterium; D_6__uncultured bacterium"
AJ536878	1	1314;0;0;0;0;1;0;5;6;0;0;0;0;0;0;0;0;0;0;"D_0__Bacteria; D_1__Proteobacteria; D_2__Alphaproteobacteria; D_3__Rickettsiales; D_4__SM2D12; D_5__uncultured alpha proteobacterium; D_6__uncultured alpha proteobacterium"
AJ536881	1	1348;0;0;0;0;0;0;0;0;0;0;3;2;0;0;0;0;0;1;"D_0__Bacteria; D_1__Proteobacteria; D_2__Gammaproteobacteria; D_3__Xanthomonadales; D_4__uncultured"
AJ548932	1	1121;0;0;0;1;2;4;4;3;0;1;0;2;0;0;0;0;0;0;"D_0__Archaea; D_1__Woesearchaeota (DHVEG-6); D_2__uncultured methanogenic archaeon; D_3__uncultured methanogenic archaeon; D_4__uncultured methanogenic archaeon; D_5__uncultured methanogenic archaeon; D_6__uncultured methanogenic archaeon"
AJ575553	1	1475;2;0;5;2;12;11;104;89;0;2;0;5;0;1;5;3;0;3;"D_0__Bacteria; D_1__Actinobacteria; D_2__Actinobacteria; D_3__Frankiales; D_4__Sporichthyaceae; D_5__hgcI clade; Ambiguous_taxa"
AJ575688	1	1457;0;0;0;0;0;0;0;0;0;0;0;0;0;0;0;1;0;1;"D_0__Bacteria; D_1__Proteobacteria; D_2__Betaproteobacteria; D_3__Burkholderiales; D_4__Comamonadaceae"
AJ575707	1	1442;0;0;0;0;0;1;1;0;0;0;0;0;0;0;0;0;0;0;"D_0__Bacteria; D_1__Proteobacteria; D_2__Alphaproteobacteria; D_3__Sphingomonadales; D_4__Sphingomonadaceae; D_5__Novosphingobium; Ambiguous_taxa"
AJ576428	1	1449;0;0;0;0;0;0;1;0;0;0;0;0;0;0;0;0;1;0;"D_0__Bacteria; D_1__Actinobacteria; D_2__Actinobacteria; D_3__Micrococcales; D_4__Cellulomonadaceae"
AJ581611	1	1460;0;0;0;0;0;0;0;0;0;0;1;1;1;0;0;0;0;0;"D_0__Bacteria; D_1__Gemmatimonadetes; D_2__Gemmatimonadetes; D_3__Gemmatimonadales; D_4__Gemmatimonadaceae; D_5__uncultured; Ambiguous_taxa"
AJ581626	1	1395;1;0;0;3;0;1;1;4;0;0;0;8;1;7;1;2;0;2;"D_0__Bacteria; D_1__Acidobacteria; D_2__Solibacteres; D_3__Solibacterales; D_4__Solibacteraceae (Subgroup 3); D_5__Bryobacter; Ambiguous_taxa"
AJ582036	1	1451;0;0;0;1;0;0;0;1;0;1;0;0;0;0;0;0;0;0;"D_0__Bacteria; D_1__Proteobacteria; D_2__Betaproteobacteria; D_3__Methylophilales; D_4__Methylophilaceae; D_5__uncultured"
AJ582057	1	1443;0;1;1;1;0;0;2;0;0;0;0;0;0;1;0;1;0;0;"D_0__Bacteria; D_1__Gemmatimonadetes; D_2__Gemmatimonadetes; D_3__Gemmatimonadales; D_4__Gemmatimonadaceae; D_5__uncultured; Ambiguous_taxa"
AJ582755	1	1529;6;12;2;7;4;5;1;7;247;179;5;6;11;2;11;0;7;13;"D_0__Bacteria; D_1__Proteobacteria; D_2__Deltaproteobacteria; D_3__Desulfovibrionales; D_4__Desulfovibrionaceae; D_5__Desulfovibrio"
AJ583189	1	1384;13;9;4;7;15;7;6;2;1;3;4;33;5;21;5;22;6;16;"D_0__Bacteria; D_1__Bacteroidetes; D_2__Bacteroidetes vadinHA17; D_3__uncultured bacterium; D_4__uncultured bacterium; D_5__uncultured bacterium; D_6__uncultured bacterium"
AJ583204	1	1384;27;40;13;31;17;25;27;14;27;12;12;20;24;14;24;12;22;14;"D_0__Bacteria; D_1__Cyanobacteria; D_2__ML635J-21; D_3__uncultured bacterium; D_4__uncultured bacterium; D_5__uncultured bacterium; D_6__uncultured bacterium"
AJ583207	1	1384;0;0;0;1;1;0;1;3;0;1;0;0;0;0;0;1;0;0;"D_0__Bacteria; D_1__Elusimicrobia; D_2__Elusimicrobia; D_3__Lineage IV; D_4__uncultured bacterium; D_5__uncultured bacterium; D_6__uncultured bacterium"
AJ583208	1	1384;0;1;2;7;1;0;0;1;3;10;3;30;13;13;5;9;4;4;"D_0__Bacteria; D_1__Elusimicrobia; D_2__Elusimicrobia; D_3__Lineage IV; D_4__uncultured bacterium; D_5__uncultured bacterium; D_6__uncultured bacterium"
AJ616292	1	1318;0;0;0;1;0;0;0;0;0;0;0;1;0;0;0;0;0;0;"D_0__Bacteria; D_1__Planctomycetes; D_2__Planctomycetacia; D_3__Planctomycetales; D_4__Planctomycetaceae; D_5__Pirellula"
AJ617868	1	1487;0;0;0;0;0;1;0;0;0;0;0;0;3;0;0;0;1;0;"D_0__Bacteria; D_1__Verrucomicrobia; D_2__OPB35 soil group; D_3__uncultured bacterium; D_4__uncultured bacterium; D_5__uncultured bacterium; D_6__uncultured bacterium"
AJ630299	1	1352;0;0;0;0;0;0;0;0;0;0;1;5;1;0;0;0;0;1;"D_0__Bacteria; D_1__Proteobacteria; D_2__Betaproteobacteria; D_3__Nitrosomonadales; D_4__Gallionellaceae"
AJ630426	1	1418;8;7;0;0;0;0;1;0;1;0;0;1;0;1;32;29;3;1;"D_0__Bacteria; D_1__Cyanobacteria; D_2__Cyanobacteria; D_3__SubsectionIV; D_4__FamilyI; Ambiguous_taxa; Ambiguous_taxa"
AJ810529	1	1422;0;0;0;0;0;0;0;0;0;0;2;2;0;0;0;0;0;0;"D_0__Bacteria; D_1__Proteobacteria; D_2__Epsilonproteobacteria; D_3__Campylobacterales; D_4__Helicobacteraceae; D_5__Sulfurimonas; Ambiguous_taxa"
AJ831750	1	1419;0;1;0;0;0;0;0;0;1;0;0;0;0;1;0;0;1;0;"D_0__Bacteria; D_1__Proteobacteria; D_2__Deltaproteobacteria; D_3__Syntrophobacterales; D_4__Syntrophaceae; D_5__Smithella; D_6__uncultured bacterium"
AJ863183	1	1472;6;16;7;5;9;19;5;4;7;11;11;37;15;50;11;17;32;17;"D_0__Bacteria; D_1__Actinobacteria; D_2__Thermoleophilia; D_3__Gaiellales; D_4__Gaiellaceae; D_5__Gaiella; Ambiguous_taxa"
AJ863189	1	1467;0;1;0;0;1;1;0;1;0;0;3;0;2;0;1;0;2;2;"D_0__Bacteria; D_1__Actinobacteria; D_2__Thermoleophilia; D_3__Gaiellales; D_4__uncultured; D_5__uncultured bacterium; D_6__uncultured bacterium"
AJ863192	1	1447;1;0;0;0;0;1;1;0;1;0;1;0;0;1;0;0;0;0;"D_0__Bacteria; D_1__Actinobacteria; D_2__Acidimicrobiia; D_3__Acidimicrobiales; D_4__OM1 clade; D_5__uncultured bacterium; D_6__uncultured bacterium"
AJ863193	1	1469;1;3;1;0;0;1;1;0;0;2;0;2;1;2;0;0;0;1;"D_0__Bacteria; D_1__Actinobacteria; D_2__Thermoleophilia; D_3__Solirubrobacterales"
AJ863196	1	1447;0;0;0;0;0;0;0;0;1;0;0;1;0;0;0;0;1;0;"D_0__Bacteria; D_1__Actinobacteria; D_2__Acidimicrobiia; D_3__Acidimicrobiales; D_4__Acidimicrobiaceae; D_5__uncultured; D_6__uncultured bacterium"
AJ863234	1	1471;0;0;0;2;0;0;0;2;0;0;0;1;0;0;0;2;0;0;"D_0__Bacteria; D_1__Actinobacteria; D_2__Thermoleophilia; D_3__Gaiellales; D_4__uncultured; D_5__uncultured bacterium; D_6__uncultured bacterium"
AJ863237	1	1446;0;0;0;2;0;0;0;0;0;0;1;6;0;0;0;1;0;0;"D_0__Bacteria; D_1__Actinobacteria; D_2__Acidimicrobiia; D_3__Acidimicrobiales; D_4__Acidimicrobiaceae; D_5__uncultured; D_6__uncultured bacterium"
AJ863265	1	1408;0;0;0;0;0;0;0;1;0;0;0;0;0;0;0;1;1;0;"D_0__Bacteria; D_1__Proteobacteria; D_2__Alphaproteobacteria; D_3__Rhizobiales; D_4__Xanthobacteraceae; D_5__Variibacter; D_6__uncultured bacterium"
AJ863290	1	1477;0;0;0;0;3;1;0;0;0;0;0;2;0;0;1;0;1;3;"D_0__Bacteria; D_1__Proteobacteria; D_2__Deltaproteobacteria; D_3__Oligoflexales; D_4__0319-6G20; D_5__uncultured bacterium; D_6__uncultured bacterium"
AJ863328	1	1406;0;0;1;0;1;0;0;0;0;0;0;0;0;0;0;0;0;0;"D_0__Bacteria; D_1__Proteobacteria; D_2__Alphaproteobacteria; D_3__Caulobacterales; D_4__Caulobacteraceae; D_5__uncultured"
AJXV01000059	262	1807;0;0;0;0;0;0;0;0;0;0;1;1;0;1;0;0;0;0;"D_0__Bacteria; D_1__Proteobacteria; D_2__Gammaproteobacteria; D_3__Xanthomonadales; D_4__Xanthomonadaceae; Ambiguous_taxa; Ambiguous_taxa"
AM050125	1	1440;1;0;0;1;2;0;5;2;0;1;0;0;0;0;1;0;0;0;"D_0__Bacteria; D_1__Chlorobi; D_2__Chlorobia; D_3__Chlorobiales; D_4__Chlorobiaceae"
AM071373	1	1256;0;0;0;0;0;0;0;0;0;0;0;2;0;1;0;1;0;0;"D_0__Bacteria; D_1__Proteobacteria; D_2__Betaproteobacteria; D_3__Burkholderiales; D_4__Oxalobacteraceae; D_5__Herminiimonas; D_6__uncultured bacterium"
AM086105	1	1447;1;0;0;0;0;0;2;0;0;1;1;6;0;1;9;5;0;1;"D_0__Bacteria; D_1__Bacteroidetes; D_2__Sphingobacteriia; D_3__Sphingobacteriales; D_4__Lentimicrobiaceae; Ambiguous_taxa; Ambiguous_taxa"
AM086109	1	1442;0;0;1;0;0;0;0;0;0;0;0;1;0;1;8;7;0;0;"D_0__Bacteria; D_1__Bacteroidetes; D_2__Bacteroidia; D_3__Bacteroidales; D_4__Prolixibacteraceae; D_5__Prolixibacter; D_6__uncultured bacterium"
AM086131	1	1462;0;0;2;1;2;1;6;2;1;3;0;9;0;0;5;4;12;7;"D_0__Bacteria; D_1__Acidobacteria; D_2__Holophagae; D_3__Holophagales; D_4__Holophagaceae; D_5__uncultured"
AM086139	1	1428;4;0;7;8;6;5;7;0;2;3;8;15;4;2;6;7;2;4;"D_0__Bacteria; D_1__Firmicutes; D_2__Clostridia; D_3__Clostridiales; D_4__Clostridiaceae 1; D_5__Clostridium sensu stricto 13; D_6__uncultured bacterium"
AM086148	1	1435;1;0;0;0;0;1;1;0;0;0;0;0;0;0;0;0;0;0;"D_0__Bacteria; D_1__Chlorobi; D_2__Chlorobia; D_3__Chlorobiales; D_4__Chlorobiaceae"
AM086153	1	1440;0;0;7;7;0;0;3;6;0;0;0;2;0;0;0;0;2;3;"D_0__Bacteria; D_1__Bacteroidetes; D_2__Bacteroidia; D_3__Bacteroidales; D_4__Rikenellaceae; D_5__Acetobacteroides; Ambiguous_taxa"
AM114193	2083318	2084792;0;0;0;0;0;0;0;0;4;4;0;0;0;0;0;0;1;0;"D_0__Archaea; D_1__Euryarchaeota; D_2__Methanomicrobia; D_3__Methanocellales; D_4__Methanocellaceae; D_5__Methanocella; D_6__uncultured archaeon"
AM114442	1	1290;0;0;0;0;0;2;0;1;0;0;0;0;0;0;0;0;0;0;"D_0__Bacteria; D_1__Bacteroidetes; D_2__Sphingobacteriia; D_3__Sphingobacteriales; D_4__env	OPS 17"
AM116723	1	1227;0;1;0;1;0;2;2;2;0;0;0;9;0;1;1;1;3;3;"D_0__Bacteria; D_1__Proteobacteria; D_2__Alphaproteobacteria; D_3__Caulobacterales; D_4__Caulobacteraceae; D_5__Phenylobacterium; Ambiguous_taxa"
AM116727	1	1275;0;0;0;0;1;2;0;0;0;0;0;0;0;0;0;0;1;0;"D_0__Bacteria; D_1__Proteobacteria; D_2__Betaproteobacteria; D_3__Burkholderiales; D_4__Oxalobacteraceae; D_5__Undibacterium; Ambiguous_taxa"
AM116736	1	1250;0;1;0;0;0;0;0;0;0;1;0;1;0;1;1;1;0;2;"D_0__Bacteria; D_1__Chloroflexi; D_2__Thermomicrobia; D_3__JG30-KF-CM45; D_4__uncultured bacterium; D_5__uncultured bacterium; D_6__uncultured bacterium"
AM116737	1	1335;1;0;0;1;0;2;0;1;0;1;0;1;0;0;1;0;2;1;"D_0__Bacteria; D_1__Firmicutes; D_2__Clostridia; D_3__Clostridiales; D_4__Peptococcaceae; D_5__Desulfosporosinus; D_6__uncultured bacterium"
AM116738	1	1296;0;0;0;0;0;0;1;0;0;0;1;0;0;0;0;0;0;2;"D_0__Bacteria; D_1__Planctomycetes; D_2__Planctomycetacia; D_3__Planctomycetales; D_4__Planctomycetaceae; D_5__Gemmata"
AM116752	1	1274;0;0;0;0;0;0;0;0;1;0;0;1;0;0;0;0;1;0;"D_0__Bacteria; D_1__Saccharibacteria; D_2__uncultured bacterium; D_3__uncultured bacterium; D_4__uncultured bacterium; D_5__uncultured bacterium; D_6__uncultured bacterium"
AM157297	1	1226;1;0;0;0;3;8;1;1;0;0;0;2;0;3;1;0;0;1;"D_0__Bacteria; D_1__Proteobacteria; D_2__Betaproteobacteria; D_3__Burkholderiales; D_4__Comamonadaceae"
AM157316	1	1211;3;4;2;4;1;3;1;5;1;4;1;6;3;8;2;5;1;8;"D_0__Bacteria; D_1__Actinobacteria; D_2__Acidimicrobiia; D_3__Acidimicrobiales; D_4__uncultured"
AM157317	1	1235;1;1;0;0;0;0;0;0;1;0;1;1;1;0;0;1;0;1;"D_0__Bacteria; D_1__Proteobacteria; D_2__Deltaproteobacteria; D_3__Myxococcales; D_4__Blfdi19; D_5__uncultured bacterium; D_6__uncultured bacterium"
AM157323	1	1200;1;1;0;0;3;4;0;2;0;0;0;2;1;0;0;1;0;1;"D_0__Bacteria; D_1__Proteobacteria; D_2__Betaproteobacteria"
AM157332	1	1232;0;0;0;1;1;0;0;0;0;0;1;0;0;0;0;0;0;1;"D_0__Bacteria; D_1__Firmicutes; D_2__Bacilli; D_3__Bacillales; D_4__Paenibacillaceae; D_5__Paenibacillus; D_6__uncultured bacterium"
AM157333	1	1227;0;0;0;0;0;0;0;0;0;0;0;2;0;0;0;0;0;0;"D_0__Bacteria; D_1__Proteobacteria; D_2__Betaproteobacteria; D_3__Nitrosomonadales; D_4__Nitrosomonadaceae; D_5__uncultured; D_6__uncultured bacterium"
AM157336	1	1215;0;2;0;1;0;0;0;0;2;0;1;1;0;0;0;0;0;1;"D_0__Bacteria; D_1__Proteobacteria; D_2__Deltaproteobacteria; D_3__Oligoflexales; D_4__053A03-B-DI-P58; D_5__uncultured bacterium; D_6__uncultured bacterium"
AM157346	1	1219;0;0;0;0;0;0;0;0;0;0;0;1;1;0;0;0;0;0;"D_0__Bacteria; D_1__Planctomycetes; D_2__Planctomycetacia; D_3__Planctomycetales; D_4__Planctomycetaceae; D_5__Planctomyces; D_6__uncultured bacterium"
AM157351	1	1201;0;0;0;0;1;0;0;0;0;0;1;0;0;0;0;1;1;0;"D_0__Bacteria; D_1__Planctomycetes; D_2__Phycisphaerae; D_3__Tepidisphaerales; D_4__Tepidisphaeraceae; D_5__uncultured bacterium; D_6__uncultured bacterium"
AM162403	1	1420;0;0;0;0;0;0;0;1;0;0;0;2;1;0;0;0;0;0;"D_0__Bacteria; D_1__Proteobacteria; D_2__Alphaproteobacteria; D_3__Rhodospirillales; D_4__Acetobacteraceae; D_5__uncultured"
AM162404	1	1419;0;0;0;0;0;0;0;0;0;0;0;1;1;1;0;0;0;0;"D_0__Bacteria; D_1__Proteobacteria; D_2__Alphaproteobacteria; D_3__Rhodospirillales; D_4__Acetobacteraceae; D_5__uncultured; Ambiguous_taxa"
AM162406	1	1426;0;0;0;0;0;0;0;0;0;0;0;2;0;0;0;0;0;0;"D_0__Bacteria; D_1__Planctomycetes; D_2__Planctomycetacia; D_3__Planctomycetales; D_4__Planctomycetaceae; D_5__Zavarzinella; Ambiguous_taxa"
AM162410	1	1464;11;14;14;24;205;228;31;14;91;16;96;475;4089;5422;93;92;11;115;"D_0__Bacteria; D_1__Acidobacteria; D_2__Acidobacteria; D_3__Acidobacteriales; D_4__Acidobacteriaceae (Subgroup 1); D_5__uncultured"
AM162414	1	1462;0;0;1;1;7;6;0;0;4;1;2;22;61;87;2;2;0;1;"D_0__Bacteria; D_1__Acidobacteria; D_2__Acidobacteria; D_3__Acidobacteriales; D_4__Acidobacteriaceae (Subgroup 1); D_5__Granulicella; D_6__uncultured bacterium"
AM162419	1	1465;0;0;0;1;0;1;1;0;1;0;0;2;3;1;1;2;0;0;"D_0__Bacteria; D_1__Acidobacteria; D_2__Solibacteres; D_3__Solibacterales; D_4__Solibacteraceae (Subgroup 3); D_5__Candidatus Solibacter"
AM162430	1	1502;2;0;0;3;11;6;3;9;53;20;10;69;93;130;9;4;4;1;"D_0__Bacteria; D_1__Acidobacteria; D_2__Holophagae; D_3__Holophagales; D_4__Holophagaceae; D_5__uncultured"
AM162454	1	1491;0;0;0;0;0;1;0;1;0;0;0;9;0;0;0;0;0;0;"D_0__Bacteria; D_1__Proteobacteria; D_2__Deltaproteobacteria; D_3__Syntrophobacterales; D_4__Syntrophaceae; D_5__Smithella; D_6__uncultured bacterium"
AM162458	1	1532;0;0;0;0;0;0;0;0;0;0;0;0;0;1;1;0;0;0;"D_0__Bacteria; D_1__Verrucomicrobia; D_2__OPB35 soil group"
AM162459	1	1519;0;0;0;0;0;2;0;2;0;0;0;0;0;1;0;0;0;0;"D_0__Bacteria; D_1__Verrucomicrobia; D_2__OPB35 soil group; D_3__uncultured bacterium; D_4__uncultured bacterium; D_5__uncultured bacterium; D_6__uncultured bacterium"
AM162462	1	1514;0;0;0;0;1;0;0;0;0;0;0;0;1;2;0;0;0;0;"D_0__Bacteria; D_1__Verrucomicrobia; D_2__OPB35 soil group; D_3__uncultured bacterium; D_4__uncultured bacterium; D_5__uncultured bacterium; D_6__uncultured bacterium"
AM162464	1	1521;0;0;0;0;0;0;2;2;0;0;0;0;3;2;0;0;0;0;"D_0__Bacteria; D_1__Verrucomicrobia; D_2__OPB35 soil group; D_3__uncultured bacterium; D_4__uncultured bacterium; D_5__uncultured bacterium; D_6__uncultured bacterium"
AM162470	1	1470;0;0;0;0;0;1;0;0;0;0;1;0;2;4;0;0;0;0;"D_0__Bacteria; D_1__Actinobacteria; D_2__Acidimicrobiia; D_3__Acidimicrobiales; D_4__uncultured; D_5__uncultured bacterium; D_6__uncultured bacterium"
AM162472	1	1485;0;0;0;0;3;1;0;0;1;0;1;1;55;60;2;1;1;2;"D_0__Bacteria; D_1__Actinobacteria; D_2__Acidimicrobiia; D_3__Acidimicrobiales; D_4__uncultured; D_5__uncultured bacterium; D_6__uncultured bacterium"
AM162477	1	1475;0;0;0;0;0;0;0;0;1;0;0;1;0;0;0;0;1;0;"D_0__Bacteria; D_1__Planctomycetes; D_2__Planctomycetacia; D_3__Planctomycetales; D_4__Planctomycetaceae; D_5__uncultured; D_6__uncultured planctomycete"
AM162482	1	1424;0;0;0;0;0;0;0;0;0;0;0;1;0;2;0;0;0;0;"D_0__Bacteria; D_1__Ignavibacteriae; D_2__Ignavibacteria; D_3__Ignavibacteriales; D_4__BSV26; D_5__uncultured bacterium; D_6__uncultured bacterium"
AM162485	1	1466;0;0;0;0;0;0;1;1;0;1;1;1;0;0;0;0;0;0;"D_0__Bacteria; D_1__Bacteroidetes; D_2__Sphingobacteriia; D_3__Sphingobacteriales; D_4__Lentimicrobiaceae; D_5__uncultured bacterium; D_6__uncultured bacterium"
AM162486	1	1506;0;0;0;1;0;1;11;9;0;0;0;0;1;0;0;0;0;0;"D_0__Bacteria; D_1__Omnitrophica; D_2__uncultured bacterium; D_3__uncultured bacterium; D_4__uncultured bacterium; D_5__uncultured bacterium; D_6__uncultured bacterium"
AM162487	1	1472;0;0;0;2;4;2;8;6;1;0;0;0;1;2;0;0;1;1;"D_0__Bacteria; D_1__Parcubacteria; D_2__Candidatus Magasanikbacteria; D_3__uncultured Parcubacteria group bacterium; D_4__uncultured Parcubacteria group bacterium; D_5__uncultured Parcubacteria group bacterium; D_6__uncultured Parcubacteria group bacterium"
AM167940	1	1490;0;2;0;0;0;0;1;0;0;0;0;0;0;2;0;2;1;6;"D_0__Bacteria; D_1__Proteobacteria; D_2__Betaproteobacteria; D_3__Nitrosomonadales; D_4__Gallionellaceae; D_5__Gallionella; Ambiguous_taxa"
AM167943	1	1524;47;79;1;7;45;63;29;28;1;3;2;12;5;11;12;18;2;8;"D_0__Bacteria; D_1__Proteobacteria; D_2__Betaproteobacteria; D_3__Hydrogenophilales; D_4__Hydrogenophilaceae; D_5__uncultured; D_6__uncultured bacterium"
AM167972	1	1425;1;0;4;10;4;3;0;3;1;1;1;68;3;2;0;2;18;22;"D_0__Bacteria; D_1__Microgenomates; D_2__uncultured bacterium; D_3__uncultured bacterium; D_4__uncultured bacterium; D_5__uncultured bacterium; D_6__uncultured bacterium"
AM180670	1	1257;0;0;0;0;2;3;1;6;1;0;1;11;26;24;0;0;0;1;"D_0__Bacteria; D_1__Proteobacteria; D_2__Alphaproteobacteria; D_3__Rhizobiales; D_4__Rhizobiales Incertae Sedis; D_5__Rhizomicrobium"
AM180885	1	1567;0;0;2;3;5;1;2;8;0;3;3;16;1;1;1;0;3;8;"D_0__Bacteria; D_1__Acidobacteria; D_2__Holophagae; D_3__Holophagales; D_4__Holophagaceae; D_5__uncultured"
AM180889	1	1504;0;0;0;0;0;0;0;0;0;0;0;0;0;0;0;0;2;1;"D_0__Bacteria; D_1__Acidobacteria; D_2__Holophagae; D_3__Holophagales; D_4__Holophagaceae; D_5__uncultured"
AM183354	1	1404;1;0;0;0;0;0;0;0;0;0;0;1;0;0;0;0;0;0;"D_0__Bacteria; D_1__Firmicutes; D_2__Clostridia; D_3__Clostridiales; D_4__Clostridiaceae 2; D_5__Alkaliphilus"
AM268365	1	1299;0;1;0;0;0;0;0;0;1;0;0;0;0;0;0;0;0;0;"D_0__Bacteria; D_1__Proteobacteria; D_2__Betaproteobacteria; D_3__Rhodocyclales; D_4__Rhodocyclaceae; D_5__uncultured"
AM292398	1	1325;0;0;0;0;0;0;2;1;0;1;1;0;0;0;0;0;0;1;"D_0__Bacteria; D_1__Bacteroidetes; D_2__Flavobacteriia; D_3__Flavobacteriales; D_4__Flavobacteriaceae; D_5__Lutibacter; Ambiguous_taxa"
AM292405	1	1331;0;0;0;0;1;0;0;0;0;0;0;1;0;0;0;0;0;0;"D_0__Bacteria; D_1__Bacteroidetes; D_2__Flavobacteriia; D_3__Flavobacteriales; D_4__Flavobacteriaceae; D_5__Lutibacter; Ambiguous_taxa"
AM403582	1	1408;2;0;0;0;0;0;0;0;0;0;0;0;0;0;0;0;0;1;"D_0__Bacteria; D_1__Proteobacteria; D_2__Alphaproteobacteria; D_3__Rhodobacterales; D_4__Rhodobacteraceae; D_5__Paracoccus; Ambiguous_taxa"
AM420239	1	1415;0;0;0;0;0;1;0;0;0;0;0;1;0;0;0;2;0;0;"D_0__Bacteria; D_1__Proteobacteria; D_2__Alphaproteobacteria; D_3__Rhodospirillales; D_4__Rhodospirillaceae; D_5__Defluviicoccus; D_6__uncultured bacterium"
AM490641	1	1525;0;0;0;1;0;0;1;0;2;1;1;2;2;3;52;56;0;3;"D_0__Bacteria; D_1__Spirochaetae; D_2__Spirochaetes; D_3__Spirochaetales; D_4__Spirochaetaceae; D_5__uncultured; Ambiguous_taxa"
AM490657	1	1517;2;5;14;23;2;4;5;10;6;14;12;14;10;5;26;19;1;4;"D_0__Bacteria; D_1__Verrucomicrobia; D_2__OPB35 soil group; D_3__uncultured bacterium; D_4__uncultured bacterium; D_5__uncultured bacterium; D_6__uncultured bacterium"
AM490658	1	1515;7;6;2;2;10;9;4;1;15;5;1;4;5;13;8;7;20;7;"D_0__Bacteria; D_1__Verrucomicrobia; D_2__OPB35 soil group; Ambiguous_taxa; Ambiguous_taxa; Ambiguous_taxa; Ambiguous_taxa"
AM490685	1	1489;3;3;0;0;0;0;2;0;1;1;0;0;0;0;14;10;0;0;"D_0__Bacteria; D_1__Microgenomates; D_2__Candidatus Pacebacteria; D_3__uncultured bacterium; D_4__uncultured bacterium; D_5__uncultured bacterium; D_6__uncultured bacterium"
AM490718	1	1487;2;0;0;0;0;0;0;0;1;0;0;0;0;0;0;0;0;0;"D_0__Bacteria; D_1__Chloroflexi; D_2__Anaerolineae; D_3__Anaerolineales; D_4__Anaerolineaceae; D_5__uncultured; D_6__uncultured bacterium"
AM490753	1	1546;5;3;0;0;1;0;0;0;1;0;1;2;1;0;19;30;1;1;"D_0__Bacteria; D_1__Proteobacteria; D_2__Deltaproteobacteria; D_3__Myxococcales; D_4__Phaselicystidaceae; D_5__Phaselicystis; D_6__uncultured bacterium"
AM490759	1	1481;7;10;0;0;0;1;0;1;2;3;0;0;0;0;0;0;0;0;"D_0__Bacteria; D_1__Proteobacteria; D_2__Epsilonproteobacteria; D_3__Campylobacterales; D_4__Helicobacteraceae; D_5__Sulfuricurvum; Ambiguous_taxa"
AM697055	1	1439;5;2;0;0;7;2;3;0;6;1;0;3;1;6;2;1;15;2;"D_0__Bacteria; D_1__Proteobacteria; D_2__Alphaproteobacteria; D_3__Sphingomonadales; D_4__Sphingomonadaceae; Ambiguous_taxa; Ambiguous_taxa"
AM697057	1	1431;0;0;0;0;1;0;0;1;0;0;0;0;1;1;0;2;0;2;"D_0__Bacteria; D_1__Chloroflexi; D_2__Chloroflexia; D_3__Chloroflexales; D_4__Roseiflexaceae; D_5__Roseiflexus; D_6__uncultured bacterium"
AM697063	1	1439;0;0;0;0;0;0;0;0;0;0;0;2;0;2;0;1;1;0;"D_0__Bacteria; D_1__Proteobacteria; D_2__Alphaproteobacteria; D_3__Sphingomonadales; D_4__Sphingomonadaceae; D_5__Sphingomonas; Ambiguous_taxa"
AM697130	1	1456;0;0;0;1;0;0;0;0;0;0;0;8;0;0;0;0;0;1;"D_0__Bacteria; D_1__Acidobacteria; D_2__Acidobacteria; D_3__Acidobacteriales; D_4__Acidobacteriaceae (Subgroup 1); D_5__Bryocella; D_6__uncultured bacterium"
AM697355	1	1442;0;0;0;0;0;0;1;0;0;0;0;2;0;0;0;0;0;1;"D_0__Bacteria; D_1__Proteobacteria; D_2__Alphaproteobacteria; D_3__Sphingomonadales; D_4__Sphingomonadaceae; D_5__Sphingomonas; D_6__uncultured bacterium"
AM697411	1	1472;0;0;0;0;0;0;0;0;0;0;0;2;0;1;0;0;0;0;"D_0__Bacteria; D_1__Actinobacteria; D_2__Actinobacteria; D_3__Frankiales; D_4__Nakamurellaceae; D_5__Nakamurella; Ambiguous_taxa"
AM697454	1	1437;0;0;0;0;0;0;0;0;0;0;4;42;0;0;0;0;0;1;"D_0__Bacteria; D_1__Proteobacteria; D_2__Alphaproteobacteria; D_3__Sphingomonadales; D_4__Sphingomonadaceae; D_5__Sphingomonas; Ambiguous_taxa"
AM773295	1	1306;0;8;0;0;0;0;0;0;0;0;0;0;0;0;8;2;0;0;"D_0__Bacteria; D_1__Cyanobacteria; D_2__Cyanobacteria; D_3__SubsectionIV; D_4__FamilyI; Ambiguous_taxa; Ambiguous_taxa"
AM774204	1	1394;1;2;0;0;0;1;1;1;0;2;5;10;15;16;0;1;1;4;"D_0__Bacteria; D_1__Planctomycetes; D_2__Phycisphaerae; D_3__CPla-3 termite group; D_4__uncultured planctomycete; D_5__uncultured planctomycete; D_6__uncultured planctomycete"
AM777960	1	1476;0;0;0;0;0;0;0;0;0;1;0;5;0;0;0;0;0;0;"D_0__Bacteria; D_1__Actinobacteria; D_2__Coriobacteriia; D_3__Coriobacteriales; D_4__Coriobacteriaceae; D_5__uncultured; D_6__uncultured bacterium"
AM777963	1	1437;9;6;16;57;24;44;16;38;7;27;13;24;13;16;19;42;3;22;"D_0__Bacteria; D_1__Chloroflexi; D_2__KD4-96; Ambiguous_taxa; Ambiguous_taxa; Ambiguous_taxa; Ambiguous_taxa"
AM887756	1	1455;0;0;0;0;1;0;1;0;0;0;2;4;0;0;0;0;0;1;"D_0__Bacteria; D_1__Acidobacteria; D_2__Acidobacteria; D_3__Acidobacteriales; D_4__Acidobacteriaceae (Subgroup 1); D_5__Granulicella; Ambiguous_taxa"
AM887760	1	1406;0;0;1;1;6;6;3;2;1;0;1;12;21;41;2;1;0;1;"D_0__Bacteria; D_1__Acidobacteria; D_2__Acidobacteria; D_3__Acidobacteriales; D_4__Acidobacteriaceae (Subgroup 1); D_5__uncultured; D_6__uncultured bacterium"
AM900793	1	1533;6;7;3;8;12;3;16;1;5;1;5;14;5;4;4;4;5;10;"D_0__Bacteria; D_1__Firmicutes; D_2__Bacilli; D_3__Bacillales; D_4__Paenibacillaceae; D_5__Paenibacillus"
AM902609	1	1462;0;0;0;0;0;0;0;0;0;0;1;3;1;0;12;14;0;1;"D_0__Bacteria; D_1__Chloroflexi; D_2__Anaerolineae; D_3__Anaerolineales; D_4__Anaerolineaceae; D_5__uncultured"
AM934716	1	1307;2;1;2;2;4;1;1;0;1;0;0;0;1;1;0;1;0;2;"D_0__Bacteria; D_1__Proteobacteria; D_2__Alphaproteobacteria"
AM934770	1	1368;0;0;0;0;0;0;0;0;0;0;2;2;0;0;0;0;0;0;"D_0__Bacteria; D_1__Bacteroidetes; D_2__Sphingobacteriia; D_3__Sphingobacteriales; D_4__Sphingobacteriaceae; D_5__Mucilaginibacter"
AM934781	1	1323;0;0;0;0;0;0;0;0;1;0;0;1;0;0;0;0;0;0;"D_0__Bacteria; D_1__Proteobacteria; D_2__Alphaproteobacteria; D_3__Sphingomonadales; D_4__Sphingomonadaceae; D_5__Sphingomonas"
AM934782	1	1335;0;0;0;0;0;1;0;1;0;0;0;0;0;0;0;0;0;0;"D_0__Bacteria; D_1__Proteobacteria; D_2__Alphaproteobacteria; D_3__4-Org1-14; Ambiguous_taxa; Ambiguous_taxa; Ambiguous_taxa"
AM934791	1	1355;1;0;0;0;0;0;0;0;0;1;1;0;1;0;0;0;0;1;"D_0__Bacteria; D_1__Acidobacteria; D_2__Holophagae; D_3__Subgroup 7; D_4__uncultured bacterium; D_5__uncultured bacterium; D_6__uncultured bacterium"
AM934825	1	1337;1;0;2;0;0;1;0;1;0;0;0;1;0;3;0;1;0;0;"D_0__Bacteria; D_1__Chloroflexi; D_2__JG30-KF-CM66"
AM934831	1	1309;0;1;0;0;0;0;2;1;1;2;1;0;2;5;2;6;0;2;"D_0__Bacteria; D_1__Chloroflexi; D_2__S085; D_3__uncultured bacterium; D_4__uncultured bacterium; D_5__uncultured bacterium; D_6__uncultured bacterium"
AM934846	1	1314;0;2;0;0;0;0;0;0;0;0;0;0;0;0;0;1;0;0;"D_0__Bacteria; D_1__Proteobacteria; D_2__Alphaproteobacteria; D_3__Parvularculales; D_4__Parvularculaceae; D_5__Amphiplicatus; Ambiguous_taxa"
AM934871	1	1338;0;0;2;3;3;6;2;1;0;1;1;5;2;5;6;4;2;10;"D_0__Bacteria; D_1__Actinobacteria; D_2__Acidimicrobiia; D_3__Acidimicrobiales; D_4__uncultured"
AM934896	1	1370;1;0;0;2;0;0;2;1;0;0;0;1;0;0;0;3;0;0;"D_0__Bacteria; D_1__Bacteroidetes; D_2__Cytophagia; D_3__Cytophagales; D_4__Cytophagaceae; D_5__uncultured; D_6__uncultured bacterium"
AM934927	1	1344;1;2;0;2;0;1;1;1;2;1;0;10;1;6;0;3;1;1;"D_0__Bacteria; D_1__Actinobacteria; D_2__Acidimicrobiia; D_3__Acidimicrobiales; D_4__Iamiaceae; D_5__Iamia; Ambiguous_taxa"
AM934934	1	1384;126;121;110;261;799;944;298;300;270;213;186;1014;147;250;512;649;266;329;"D_0__Bacteria; D_1__Proteobacteria; D_2__Deltaproteobacteria; D_3__43F-1404R; Ambiguous_taxa; Ambiguous_taxa; Ambiguous_taxa"
AM935196	1	1353;1;0;0;0;1;0;0;0;0;0;0;2;0;0;0;0;0;0;"D_0__Bacteria; D_1__Bacteroidetes; D_2__Cytophagia; D_3__Cytophagales; D_4__Cytophagaceae; D_5__uncultured; Ambiguous_taxa"
AM935241	1	1353;1;1;0;2;2;1;1;0;0;2;1;0;1;0;2;2;0;0;"D_0__Bacteria; D_1__Acidobacteria; D_2__Holophagae; D_3__Subgroup 7; Ambiguous_taxa; Ambiguous_taxa; Ambiguous_taxa"
AM935253	1	1343;0;0;0;1;0;0;0;0;0;0;0;0;0;1;0;0;0;1;"D_0__Bacteria; D_1__Actinobacteria; D_2__Acidimicrobiia; D_3__Acidimicrobiales; D_4__uncultured; Ambiguous_taxa; Ambiguous_taxa"
AM935269	1	1313;1;0;4;4;3;4;2;2;0;7;0;9;0;6;0;4;1;9;"D_0__Bacteria; D_1__Chloroflexi; D_2__JG30-KF-CM66; D_3__uncultured bacterium; D_4__uncultured bacterium; D_5__uncultured bacterium; D_6__uncultured bacterium"
AM935343	1	1373;1;0;0;0;0;0;1;0;0;0;0;0;0;0;0;0;0;0;"D_0__Bacteria; D_1__Proteobacteria; D_2__Gammaproteobacteria; D_3__Xanthomonadales; D_4__Xanthomonadales Incertae Sedis; D_5__uncultured"
AM935454	1	1377;1;0;0;1;0;0;0;0;0;0;0;0;0;0;0;0;1;0;"D_0__Bacteria; D_1__Proteobacteria; D_2__Deltaproteobacteria; D_3__NB1-j; Ambiguous_taxa; Ambiguous_taxa; Ambiguous_taxa"
AM935498	1	1337;1;1;1;2;0;4;2;4;2;2;5;10;4;12;5;10;5;5;"D_0__Bacteria; D_1__Chloroflexi; D_2__Thermomicrobia; D_3__JG30-KF-CM45; D_4__uncultured bacterium; D_5__uncultured bacterium; D_6__uncultured bacterium"
AM935499	1	1344;1;0;0;0;0;0;0;0;0;0;0;0;0;1;0;1;0;0;"D_0__Bacteria; D_1__Actinobacteria; D_2__Acidimicrobiia; D_3__Acidimicrobiales; D_4__Iamiaceae; D_5__Iamia"
AM935510	1	1326;0;0;0;1;0;0;0;0;0;0;0;0;0;0;0;0;0;3;"D_0__Bacteria; D_1__Chloroflexi; D_2__Anaerolineae; D_3__Anaerolineales; D_4__Anaerolineaceae; D_5__uncultured; Ambiguous_taxa"
AM935529	1	1385;1;1;1;1;0;1;1;1;0;1;1;3;2;1;0;0;0;0;"D_0__Bacteria; D_1__Actinobacteria; D_2__Thermoleophilia; D_3__Solirubrobacterales; D_4__Elev-16S-1332; D_5__uncultured bacterium; D_6__uncultured bacterium"
AM935542	1	1365;3;3;0;3;4;10;3;7;6;5;8;13;10;14;4;17;12;17;"D_0__Bacteria; D_1__Actinobacteria; D_2__Thermoleophilia; D_3__Solirubrobacterales; D_4__Elev-16S-1332"
AM935592	1	1309;0;0;0;1;0;0;0;0;0;0;0;1;0;1;0;0;0;1;"D_0__Bacteria; D_1__Proteobacteria; D_2__Alphaproteobacteria; D_3__Rhizobiales; D_4__uncultured; Ambiguous_taxa; Ambiguous_taxa"
AM935602	1	1336;22;25;22;38;41;40;25;21;16;30;24;67;28;49;29;48;14;55;"D_0__Bacteria; D_1__Actinobacteria; D_2__Acidimicrobiia; D_3__Acidimicrobiales; D_4__uncultured; Ambiguous_taxa; Ambiguous_taxa"
AM935607	1	1321;0;0;0;0;0;0;0;0;0;0;0;1;3;0;1;2;0;1;"D_0__Bacteria; D_1__Chloroflexi; D_2__Thermomicrobia; D_3__JG30-KF-CM45; D_4__uncultured bacterium; D_5__uncultured bacterium; D_6__uncultured bacterium"
AM935683	1	1320;0;1;1;2;1;0;3;0;0;0;0;5;1;3;0;0;0;1;"D_0__Bacteria; D_1__Chloroflexi; D_2__JG30-KF-CM66; Ambiguous_taxa; Ambiguous_taxa; Ambiguous_taxa; Ambiguous_taxa"
AM935699	1	1325;1;0;0;0;0;0;0;1;0;0;0;0;0;0;0;0;1;1;"D_0__Bacteria; D_1__Chloroflexi; D_2__Caldilineae; D_3__Caldilineales; D_4__Caldilineaceae; D_5__uncultured; D_6__uncultured bacterium"
AM935706	1	1349;0;0;0;0;0;0;0;0;0;0;0;0;0;0;0;2;0;0;"D_0__Bacteria; D_1__Planctomycetes; D_2__Planctomycetacia; D_3__Planctomycetales; D_4__Planctomycetaceae; D_5__uncultured"
AM935716	1	1305;0;1;0;0;0;0;0;0;0;0;0;1;2;1;1;0;0;0;"D_0__Bacteria; D_1__Proteobacteria; D_2__Alphaproteobacteria; D_3__Rhizobiales; D_4__Xanthobacteraceae; D_5__Variibacter; D_6__uncultured bacterium"
AM935726	1	1372;0;1;0;0;0;0;1;0;0;0;0;2;0;1;0;0;0;0;"D_0__Bacteria; D_1__Acidobacteria; D_2__Subgroup 6"
AM935795	1	1373;0;0;0;1;0;0;0;0;0;0;0;1;0;0;0;1;0;0;"D_0__Bacteria; D_1__Acidobacteria; D_2__Subgroup 6"
AM935865	1	1316;0;0;0;0;0;0;0;0;0;0;0;4;0;0;0;0;0;0;"D_0__Bacteria; D_1__Proteobacteria; D_2__Alphaproteobacteria; D_3__Rhodospirillales; D_4__Rhodospirillaceae; D_5__uncultured"
AM935939	1	1330;0;0;0;0;0;0;0;0;0;0;0;1;1;1;0;2;0;0;"D_0__Bacteria; D_1__Gemmatimonadetes; D_2__Gemmatimonadetes; D_3__Gemmatimonadales; D_4__Gemmatimonadaceae; D_5__uncultured"
AM935958	1	1336;0;0;0;1;0;0;0;0;0;0;0;0;0;0;0;0;0;1;"D_0__Bacteria; D_1__Proteobacteria; D_2__Alphaproteobacteria; D_3__Rhodospirillales; D_4__DA111; Ambiguous_taxa; Ambiguous_taxa"
AM936019	1	1310;1;0;0;1;2;9;2;2;1;2;1;10;1;6;0;2;1;3;"D_0__Bacteria; D_1__Chloroflexi; D_2__KD4-96; D_3__uncultured bacterium; D_4__uncultured bacterium; D_5__uncultured bacterium; D_6__uncultured bacterium"
AM936038	1	1325;2;9;2;15;12;11;8;11;7;8;7;24;18;30;14;19;23;15;"D_0__Bacteria; D_1__Chloroflexi; D_2__Gitt-GS-136; Ambiguous_taxa; Ambiguous_taxa; Ambiguous_taxa; Ambiguous_taxa"
AM936079	1	1343;1;0;5;3;2;0;2;1;1;0;6;4;2;0;0;3;2;2;"D_0__Bacteria; D_1__Actinobacteria; D_2__Acidimicrobiia; D_3__Acidimicrobiales; D_4__uncultured; D_5__uncultured Actinomycetales bacterium; D_6__uncultured Actinomycetales bacterium"
AM936248	1	1336;0;0;1;0;1;0;0;0;0;0;0;5;0;4;1;1;1;2;"D_0__Bacteria; D_1__Planctomycetes; D_2__Planctomycetacia; D_3__Planctomycetales; D_4__Planctomycetaceae; D_5__Pir4 lineage"
AM936263	1	1311;0;0;0;0;0;0;0;2;0;0;1;0;1;0;0;0;0;0;"D_0__Bacteria; D_1__Proteobacteria; D_2__Alphaproteobacteria; D_3__Rhodospirillales; D_4__AKYH478"
AM936315	1	1343;1;1;0;0;0;0;0;0;0;0;0;1;0;0;1;0;0;1;"D_0__Bacteria; D_1__Actinobacteria; D_2__Acidimicrobiia; D_3__Acidimicrobiales; D_4__Iamiaceae; D_5__Iamia"
AM936412	1	1351;0;0;0;0;1;1;0;0;0;0;0;4;0;0;0;0;0;1;"D_0__Bacteria; D_1__Actinobacteria; D_2__Thermoleophilia; D_3__Solirubrobacterales"
AM936476	1	1372;0;0;0;0;1;0;0;0;0;0;0;0;0;1;0;0;0;0;"D_0__Bacteria; D_1__Acidobacteria; D_2__Subgroup 6; Ambiguous_taxa; Ambiguous_taxa; Ambiguous_taxa; Ambiguous_taxa"
AM936568	1	1361;0;0;0;0;0;0;0;1;0;0;1;0;0;0;0;0;0;0;"D_0__Bacteria; D_1__TM6 (Dependentiae)"
AM936594	1	1339;0;0;0;0;0;0;0;1;0;0;0;1;0;0;0;0;0;0;"D_0__Bacteria; D_1__Actinobacteria; D_2__Actinobacteria; D_3__Micrococcales; D_4__Microbacteriaceae"
AM936743	1	1343;1;0;1;0;0;0;0;0;0;0;0;0;0;0;0;0;0;0;"D_0__Bacteria; D_1__Actinobacteria; D_2__Acidimicrobiia; D_3__Acidimicrobiales; D_4__uncultured"
AM950298	1	1390;1;0;1;0;0;0;0;0;0;0;0;0;0;0;0;0;1;0;"D_0__Bacteria; D_1__Firmicutes; D_2__Bacilli; D_3__Bacillales; D_4__Bacillaceae; D_5__Geobacillus"
AM991172	1	1444;0;0;0;0;0;0;3;1;0;0;0;4;2;1;0;1;0;0;"D_0__Bacteria; D_1__Proteobacteria; D_2__Gammaproteobacteria"
AM991231	1	1392;0;0;0;0;2;2;3;4;1;1;0;6;0;0;0;1;0;1;"D_0__Bacteria; D_1__Parcubacteria; D_2__uncultured bacterium; D_3__uncultured bacterium; D_4__uncultured bacterium; D_5__uncultured bacterium; D_6__uncultured bacterium"
AM991239	1	1391;0;0;0;0;1;0;2;0;0;0;0;0;1;2;0;1;0;0;"D_0__Bacteria; D_1__Parcubacteria; D_2__uncultured bacterium; D_3__uncultured bacterium; D_4__uncultured bacterium; D_5__uncultured bacterium; D_6__uncultured bacterium"
AM991254	1	1469;0;1;0;0;1;1;0;0;0;0;0;0;1;0;0;2;1;0;"D_0__Bacteria; D_1__Firmicutes; D_2__Bacilli; D_3__Bacillales; D_4__Paenibacillaceae; D_5__Paenibacillus; D_6__uncultured bacterium"
AMWB02136182	12234	13777;5;0;2;6;9;4;124;93;6;3;11;45;2;7;7;8;5;4;"D_0__Bacteria; D_1__Omnitrophica; D_2__Omnitrophica Incertae Sedis; D_3__Unknown Order; D_4__Unknown Family; D_5__Candidatus Omnitrophus"
AOIE01000102	23	1466;0;0;0;0;0;0;0;0;0;0;0;0;0;0;0;0;2;0;"D_0__Archaea; D_1__Euryarchaeota; D_2__Halobacteria; D_3__Halobacteriales; D_4__Halobacteriaceae"
AP012319	167806	169321;0;0;0;0;0;0;0;0;0;0;0;2;0;0;0;0;0;0;"D_0__Bacteria; D_1__Actinobacteria; D_2__Actinobacteria; D_3__Micromonosporales; D_4__Micromonosporaceae; D_5__Actinoplanes; Ambiguous_taxa"
AP014815	756752	758210;0;0;0;0;0;0;0;0;0;0;0;0;0;1;1;6;0;1;"D_0__Bacteria; D_1__Cyanobacteria; D_2__Cyanobacteria; D_3__SubsectionI; D_4__FamilyI; D_5__Cyanobacterium"
AP014946	693988	695460;0;2;0;0;1;0;1;0;1;0;0;6;0;2;0;1;0;4;"D_0__Bacteria; D_1__Proteobacteria; D_2__Alphaproteobacteria; D_3__Rhizobiales; D_4__Xanthobacteraceae; D_5__Variibacter"
APJA01000027	93	1623;0;0;0;0;0;0;2;0;0;0;0;0;0;0;0;1;0;0;"D_0__Bacteria; D_1__Firmicutes; D_2__Clostridia; D_3__Clostridiales; D_4__Clostridiaceae 1"
APMI01060598	167	1635;0;0;0;0;0;0;1;1;0;0;0;1;0;0;0;0;0;0;"D_0__Bacteria; D_1__Chloroflexi; D_2__Anaerolineae; D_3__Anaerolineales; D_4__Anaerolineaceae; D_5__uncultured; D_6__uncultured bacterium"
APMI01162943	447	1905;0;0;1;0;0;0;0;0;0;0;0;2;0;1;0;0;1;0;"D_0__Bacteria; D_1__Chloroflexi; D_2__SBR2076; Ambiguous_taxa; Ambiguous_taxa; Ambiguous_taxa; Ambiguous_taxa"
ASNZ01000023	12055	13464;5;1;15;21;2;1;3;1;3;8;1;14;0;4;0;4;157;144;"D_0__Bacteria; D_1__Microgenomates; D_2__Candidatus Curtissbacteria; D_3__uncultured Microgenomates group bacterium; D_4__uncultured Microgenomates group bacterium; D_5__uncultured Microgenomates group bacterium; D_6__uncultured Microgenomates group bacterium"
ATTT01000037	173	1685;0;0;0;0;0;0;0;0;0;0;0;3;0;0;0;0;0;0;"D_0__Bacteria; D_1__Proteobacteria; D_2__Betaproteobacteria; D_3__SC-I-84"
AUAO01000001	62111	63572;1;0;0;1;1;0;1;2;3;1;2;1;3;1;1;0;0;0;"D_0__Bacteria; D_1__Proteobacteria; D_2__Alphaproteobacteria; D_3__Caulobacterales; D_4__Caulobacteraceae; D_5__uncultured"
AUKG01000002	1387714	1389221;0;0;0;0;0;1;0;0;0;1;1;0;0;0;0;0;0;0;"D_0__Bacteria; D_1__Actinobacteria; D_2__Thermoleophilia; D_3__Solirubrobacterales; D_4__Parviterribacteraceae; D_5__Parviterribacter"
AVBC01000010	370	1911;0;1;0;0;0;1;0;0;0;1;0;0;0;0;1;0;0;1;"D_0__Bacteria; D_1__Proteobacteria; D_2__Gammaproteobacteria; D_3__Oceanospirillales; D_4__Halomonadaceae; D_5__Halomonas; D_6__uncultured bacterium"
AY013608	1	1401;9;9;9;18;19;12;9;6;6;10;10;43;18;40;10;26;12;26;"D_0__Bacteria; D_1__Actinobacteria; D_2__Thermoleophilia; D_3__Gaiellales; D_4__uncultured; D_5__uncultured bacterium; D_6__uncultured bacterium"
AY013644	1	1420;2;2;3;3;0;0;9;7;2;6;1;19;4;2;12;23;3;3;"D_0__Bacteria; D_1__Proteobacteria; D_2__Deltaproteobacteria; D_3__Desulfuromonadales; D_4__Geobacteraceae; D_5__Geobacter"
AY013648	1	1416;0;0;0;0;0;0;0;0;2;1;1;0;0;0;0;1;0;0;"D_0__Bacteria; D_1__Proteobacteria; D_2__Deltaproteobacteria; D_3__Desulfuromonadales; D_4__Geobacteraceae; D_5__Geobacter; D_6__uncultured bacterium"
AY013692	1	1541;0;0;0;0;0;0;0;0;0;1;0;3;1;1;1;0;1;0;"D_0__Bacteria; D_1__Proteobacteria; D_2__Betaproteobacteria; D_3__Nitrosomonadales; D_4__Gallionellaceae"
AY013694	1	1515;0;0;0;0;0;0;0;0;2;1;0;0;0;1;0;0;0;0;"D_0__Bacteria; D_1__Proteobacteria; D_2__Betaproteobacteria; D_3__Nitrosomonadales; D_4__Gallionellaceae; D_5__Sideroxydans"
AY013695	1	1571;3;0;1;5;8;11;59;59;4;2;1;5;0;2;1;4;0;1;"D_0__Bacteria; D_1__Omnitrophica"
AY013698	1	1518;0;0;0;0;0;1;0;1;0;4;1;6;0;2;1;0;0;0;"D_0__Bacteria; D_1__Proteobacteria; D_2__Betaproteobacteria; D_3__Nitrosomonadales; D_4__Gallionellaceae; D_5__Candidatus Nitrotoga"
AY038757	1	1275;5;0;0;0;0;0;0;0;0;0;0;0;0;0;0;0;0;0;"D_0__Bacteria; D_1__Bacteroidetes; D_2__Flavobacteriia; D_3__Flavobacteriales; D_4__Flavobacteriaceae; D_5__Chryseobacterium; D_6__uncultured Bacteroidetes bacterium"
AY048891	1	1444;0;1;0;0;0;0;0;0;0;0;0;0;0;0;0;1;0;0;"D_0__Bacteria; D_1__Actinobacteria; D_2__Actinobacteria; D_3__Micrococcales; D_4__Intrasporangiaceae"
AY049039	1	1474;0;0;0;0;0;0;0;0;0;0;0;2;0;0;0;0;0;0;"D_0__Bacteria; D_1__Proteobacteria; D_2__Betaproteobacteria; D_3__Burkholderiales; D_4__Oxalobacteraceae; Ambiguous_taxa; Ambiguous_taxa"
AY050579	1	1463;7;1;13;36;72;98;48;48;88;43;78;785;4;32;6;22;19;43;"D_0__Bacteria; D_1__Nitrospirae; D_2__Nitrospira; D_3__Nitrospirales; D_4__FW13; D_5__uncultured bacterium; D_6__uncultured bacterium"
AY082458	1	1398;0;0;0;1;0;0;0;0;0;0;0;1;1;0;0;0;0;0;"D_0__Bacteria; D_1__Chloroflexi; D_2__Dehalococcoidia; D_3__Dehalococcoidales; D_4__uncultured"
AY093455	1	1447;0;1;0;0;1;0;0;1;1;0;2;1;0;0;1;2;0;0;"D_0__Bacteria; D_1__Actinobacteria; D_2__Acidimicrobiia; D_3__Acidimicrobiales; D_4__uncultured; D_5__uncultured bacterium; D_6__uncultured bacterium"
AY102311	1	1320;9;1;5;3;7;9;1;2;12;2;7;42;3;34;2;21;5;17;"D_0__Bacteria; D_1__Proteobacteria; D_2__Alphaproteobacteria; D_3__Sphingomonadales; D_4__Sphingomonadaceae; D_5__Sphingomonas; D_6__uncultured bacterium"
AY102334	1	1347;4;12;8;21;13;23;3;28;6;16;7;11;13;9;11;12;8;5;"D_0__Bacteria; D_1__Actinobacteria; D_2__MB-A2-108; Ambiguous_taxa; Ambiguous_taxa; Ambiguous_taxa; Ambiguous_taxa"
AY133064	1	1443;0;0;0;0;0;0;0;0;0;0;0;2;0;1;0;0;0;0;"D_0__Bacteria; D_1__Proteobacteria; D_2__Betaproteobacteria; D_3__Nitrosomonadales; D_4__Gallionellaceae; D_5__Sideroxydans; D_6__uncultured bacterium"
AY133074	1	1424;3;2;1;2;1;1;4;4;7;2;0;12;2;2;0;3;0;2;"D_0__Bacteria; D_1__Elusimicrobia; D_2__Elusimicrobia; D_3__Lineage IV"
AY133090	1	1454;0;0;0;1;0;0;0;1;0;0;0;0;0;0;2;0;0;0;"D_0__Bacteria; D_1__Firmicutes; D_2__Clostridia; D_3__Clostridiales; D_4__Peptococcaceae; D_5__Desulfosporosinus; D_6__uncultured bacterium"
AY133093	1	1454;0;0;0;0;0;0;0;1;0;0;0;1;0;0;0;0;0;1;"D_0__Bacteria; D_1__Proteobacteria; D_2__Betaproteobacteria; D_3__Burkholderiales; D_4__Comamonadaceae"
AY138237	1	1441;3;0;0;0;7;4;2;5;0;0;0;1;1;0;0;0;1;0;"D_0__Bacteria; D_1__Proteobacteria; D_2__Alphaproteobacteria; D_3__Rhizobiales; D_4__Hyphomicrobiaceae; D_5__uncultured; D_6__uncultured Rhizobiales bacterium"
AY151736	1	1397;0;0;0;6;0;0;1;0;1;0;15;263;0;7;1;3;0;5;"D_0__Bacteria; D_1__Cyanobacteria; D_2__Cyanobacteria; D_3__SubsectionIII; D_4__FamilyI; Ambiguous_taxa"
AY167448	1	1329;0;0;0;0;0;0;1;0;0;0;0;3;1;1;0;0;0;0;"D_0__Bacteria; D_1__Proteobacteria; D_2__Deltaproteobacteria; D_3__Syntrophobacterales; D_4__Syntrophaceae; D_5__Desulfomonile; D_6__uncultured bacterium"
AY167846	1	1433;0;0;0;0;0;0;0;0;0;1;0;1;0;0;0;0;0;0;"D_0__Bacteria; D_1__Actinobacteria; D_2__Actinobacteria; D_3__Micrococcales; D_4__Intrasporangiaceae"
AY168735	1	1306;0;0;0;0;0;0;1;0;0;0;0;0;0;0;0;1;0;0;"D_0__Bacteria; D_1__Bacteroidetes; D_2__Cytophagia; D_3__Cytophagales; D_4__Cytophagaceae; D_5__Leadbetterella; D_6__uncultured bacterium"
AY168736	1	1476;0;0;0;0;0;0;1;0;0;0;0;1;0;0;0;0;0;0;"D_0__Bacteria; D_1__Proteobacteria; D_2__Deltaproteobacteria; D_3__Bdellovibrionales; D_4__Bdellovibrionaceae; D_5__Bdellovibrio; D_6__uncultured bacterium"
AY177804	1	1516;0;0;0;0;0;0;1;1;0;0;0;1;2;2;31;38;0;2;"D_0__Bacteria; D_1__Proteobacteria; D_2__Deltaproteobacteria; D_3__Sva0485; Ambiguous_taxa; Ambiguous_taxa; Ambiguous_taxa"
AY188293	1	1480;0;0;0;0;1;1;1;4;0;0;0;5;0;2;2;0;0;0;"D_0__Bacteria; D_1__Bacteroidetes; D_2__Sphingobacteriia; D_3__Sphingobacteriales; D_4__KD1-131; D_5__uncultured bacterium; D_6__uncultured bacterium"
AY188311	1	1431;0;0;0;0;0;0;1;1;0;0;0;0;0;0;4;5;0;0;"D_0__Bacteria; D_1__Parcubacteria; D_2__Candidatus Falkowbacteria; D_3__uncultured bacterium; D_4__uncultured bacterium; D_5__uncultured bacterium; D_6__uncultured bacterium"
AY191484	1	1236;2;2;0;0;0;0;0;0;1;0;0;0;0;1;0;0;0;0;"D_0__Bacteria; D_1__Proteobacteria; D_2__Epsilonproteobacteria; D_3__Campylobacterales; D_4__Helicobacteraceae; D_5__Sulfuricurvum; D_6__uncultured Epsilonproteobacteria bacterium"
AY191485	1	1262;24;9;2;5;4;3;14;20;28;39;3;33;3;0;2;0;0;5;"D_0__Bacteria; D_1__Proteobacteria; D_2__Epsilonproteobacteria; D_3__Campylobacterales; D_4__Helicobacteraceae; D_5__Sulfuricurvum; D_6__uncultured Epsilonproteobacteria bacterium"
AY192276	1	1397;1;0;0;1;0;0;0;0;1;0;0;2;0;0;0;0;0;0;"D_0__Bacteria; D_1__Armatimonadetes; D_2__Armatimonadia; D_3__Armatimonadales; Ambiguous_taxa; Ambiguous_taxa; Ambiguous_taxa"
AY192277	1	1394;0;0;0;0;1;1;0;0;0;0;0;0;0;0;0;0;0;0;"D_0__Bacteria; D_1__Gemmatimonadetes; D_2__Gemmatimonadetes; D_3__Gemmatimonadales; D_4__Gemmatimonadaceae; D_5__uncultured; Ambiguous_taxa"
AY193168	1	1312;0;0;0;0;0;0;0;1;0;0;0;0;0;0;1;2;0;0;"D_0__Bacteria; D_1__Fusobacteria; D_2__Fusobacteriia; D_3__Fusobacteriales; D_4__Leptotrichiaceae; D_5__uncultured; Ambiguous_taxa"
AY193184	1	1353;0;0;0;0;0;0;0;0;0;0;0;0;0;2;0;0;0;0;"D_0__Bacteria; D_1__Bacteroidetes; D_2__Bacteroidia; D_3__Bacteroidales; D_4__Porphyromonadaceae; D_5__Paludibacter; D_6__uncultured Bacteroides sp	AY211073,1,1497;0;0;0;1;1;0;0;0;0;0;0;0;1;2;0;0;0;1;D_0__Bacteria; D_1__Verrucomicrobia; D_2__OPB35 soil group"
AY212575	1	1517;0;0;0;2;1;1;0;0;0;1;0;1;0;1;0;0;0;0;"D_0__Bacteria; D_1__Proteobacteria; D_2__Betaproteobacteria; D_3__Burkholderiales; D_4__Alcaligenaceae"
AY212581	1	1490;0;0;0;0;0;0;0;0;0;0;0;3;0;1;0;0;0;0;"D_0__Bacteria; D_1__Acidobacteria; D_2__Solibacteres; D_3__Solibacterales; D_4__Solibacteraceae (Subgroup 3); D_5__Bryobacter"
AY212596	1	1287;0;0;0;0;1;0;1;2;0;0;0;0;0;0;0;0;0;1;"D_0__Bacteria; D_1__Proteobacteria; D_2__Betaproteobacteria; D_3__Burkholderiales; D_4__Comamonadaceae; D_5__uncultured"
AY212598	1	1550;5;0;3;9;4;6;16;12;5;3;8;82;1;8;7;15;2;24;"D_0__Bacteria; D_1__Verrucomicrobia; D_2__Opitutae; D_3__Opitutales; D_4__Opitutaceae; D_5__Opitutus"
AY212643	1	1547;1;0;2;0;0;0;1;0;0;0;0;1;0;3;1;1;0;2;"D_0__Bacteria; D_1__Verrucomicrobia; D_2__OPB35 soil group"
AY212712	1	1531;0;0;0;0;0;0;0;0;0;0;0;3;0;0;0;0;0;0;"D_0__Bacteria; D_1__Proteobacteria; D_2__Gammaproteobacteria; D_3__Xanthomonadales; D_4__Xanthomonadaceae; D_5__Arenimonas"
AY218556	1	1498;2;1;1;2;11;7;10;11;2;3;0;9;1;5;12;15;10;11;"D_0__Bacteria; D_1__Proteobacteria; D_2__Betaproteobacteria; D_3__Burkholderiales; D_4__Comamonadaceae; D_5__Acidovorax"
AY218561	1	1484;0;1;0;0;0;1;0;0;0;0;0;1;1;0;0;0;0;0;"D_0__Bacteria; D_1__Bacteroidetes; D_2__Sphingobacteriia; D_3__Sphingobacteriales; D_4__PHOS-HE51; D_5__uncultured bacterium; D_6__uncultured bacterium"
AY218569	1	1490;13;29;1;2;1;1;5;1;15;15;0;0;1;0;1;0;0;7;"D_0__Bacteria; D_1__Proteobacteria; D_2__Epsilonproteobacteria; D_3__Campylobacterales; D_4__Helicobacteraceae; D_5__Sulfuricurvum; D_6__uncultured Epsilonproteobacteria bacterium"
AY218591	1	1459;1;0;0;1;0;1;0;0;0;0;0;4;0;3;1;1;0;1;"D_0__Bacteria; D_1__Bacteroidetes; D_2__Sphingobacteriia; D_3__Sphingobacteriales; D_4__Lentimicrobiaceae; Ambiguous_taxa; Ambiguous_taxa"
AY218592	1	1473;3;12;0;0;0;0;1;2;7;5;0;0;0;0;0;0;2;0;"D_0__Bacteria; D_1__Proteobacteria; D_2__Epsilonproteobacteria; D_3__Campylobacterales; D_4__Helicobacteraceae; D_5__Sulfuricurvum; Ambiguous_taxa"
AY218595	1	1468;0;3;0;0;0;0;0;0;0;0;0;1;0;0;0;0;0;0;"D_0__Bacteria; D_1__Proteobacteria; D_2__Epsilonproteobacteria; D_3__Campylobacterales; D_4__Helicobacteraceae; D_5__Sulfuricurvum; Ambiguous_taxa"
AY218599	1	1506;1;0;4;9;0;1;5;4;12;5;17;100;4;2;6;13;19;34;"D_0__Bacteria; D_1__Proteobacteria; D_2__Deltaproteobacteria; D_3__Myxococcales; D_4__P3OB-42"
AY218623	1	1498;0;0;0;1;1;0;0;0;1;1;0;2;12;23;0;0;0;0;"D_0__Bacteria; D_1__Gemmatimonadetes; D_2__Gemmatimonadetes; D_3__Gemmatimonadales; D_4__Gemmatimonadaceae; D_5__uncultured; D_6__uncultured bacterium"
AY218625	1	1441;0;1;2;0;2;0;3;1;0;1;0;1;0;2;3;1;0;4;"D_0__Bacteria; D_1__Chlorobi; D_2__Chlorobia; D_3__Chlorobiales; D_4__OPB56; D_5__uncultured bacterium; D_6__uncultured bacterium"
AY218640	1	1526;7;4;3;4;12;1;3;4;5;7;4;13;9;10;4;9;1;7;"D_0__Bacteria; D_1__Verrucomicrobia; D_2__OPB35 soil group; Ambiguous_taxa; Ambiguous_taxa; Ambiguous_taxa; Ambiguous_taxa"
AY218645	1	1496;0;0;0;0;0;2;0;0;1;0;0;0;4;3;0;0;0;0;"D_0__Bacteria; D_1__Proteobacteria; D_2__Gammaproteobacteria; D_3__Xanthomonadales; D_4__Xanthomonadaceae; D_5__Rhodanobacter; D_6__uncultured bacterium"
AY218678	1	1354;16;7;41;23;51;13;39;10;15;10;58;22;63;17;32;14;10;16;"D_0__Bacteria; D_1__Gemmatimonadetes; D_2__Gemmatimonadetes; D_3__Gemmatimonadales; D_4__Gemmatimonadaceae; D_5__Gemmatimonas; D_6__uncultured bacterium"
AY218696	1	1486;8;3;15;22;8;7;19;7;9;10;3;19;6;9;6;8;87;102;"D_0__Bacteria; D_1__Gemmatimonadetes; D_2__Gemmatimonadetes; D_3__Gemmatimonadales; D_4__Gemmatimonadaceae; D_5__uncultured; D_6__uncultured bacterium"
AY218724	1	1479;2;2;1;2;1;1;0;1;0;2;1;6;2;6;1;7;0;5;"D_0__Bacteria; D_1__Bacteroidetes; D_2__Sphingobacteriia; D_3__Sphingobacteriales; D_4__Sphingobacteriaceae"
AY218744	1	1495;0;0;0;0;0;0;0;0;0;0;1;1;0;0;0;0;0;0;"D_0__Bacteria; D_1__Proteobacteria; D_2__Gammaproteobacteria; D_3__Xanthomonadales; D_4__Xanthomonadaceae; D_5__Rhodanobacter; D_6__uncultured bacterium"
AY221610	1	1513;0;9;0;0;0;0;0;0;0;0;0;0;0;0;0;0;0;0;"D_0__Bacteria; D_1__Aminicenantes; Ambiguous_taxa; Ambiguous_taxa; Ambiguous_taxa; Ambiguous_taxa; Ambiguous_taxa"
AY234598	1	1446;1;0;1;0;2;2;1;1;0;0;1;3;1;0;0;1;0;4;"D_0__Bacteria; D_1__Actinobacteria; D_2__Acidimicrobiia; D_3__Acidimicrobiales; D_4__Iamiaceae; D_5__Iamia; D_6__uncultured bacterium"
AY234641	1	1414;0;0;0;0;0;0;1;0;0;0;0;1;0;0;0;0;0;0;"D_0__Bacteria; D_1__Gemmatimonadetes; D_2__Gemmatimonadetes; D_3__Gemmatimonadales; D_4__Gemmatimonadaceae; D_5__Gemmatimonas; D_6__uncultured bacterium"
AY239399	1	1409;0;0;1;1;0;0;0;0;0;0;0;0;0;0;0;0;0;0;"D_0__Bacteria; D_1__Bacteroidetes; D_2__Bacteroidia; D_3__Bacteroidales; D_4__Bacteroidales S24-7 group; D_5__uncultured bacterium; D_6__uncultured bacterium"
AY250092	1	1455;0;0;0;0;1;0;0;1;1;0;1;0;0;1;0;1;0;1;"D_0__Bacteria; D_1__Proteobacteria; D_2__Betaproteobacteria; D_3__Burkholderiales; D_4__Comamonadaceae"
AY250865	1	1436;0;0;0;0;0;0;0;0;0;0;2;0;1;0;1;1;0;0;"D_0__Bacteria; D_1__Actinobacteria; D_2__Actinobacteria; D_3__Frankiales; D_4__Sporichthyaceae; D_5__uncultured"
AY250880	1	1344;0;0;0;0;0;0;0;0;1;0;0;0;0;0;0;1;0;0;"D_0__Bacteria; D_1__Actinobacteria; D_2__Actinobacteria; D_3__Kineosporiales; D_4__Kineosporiaceae; D_5__Kineosporia"
AY278081	1	919;0;0;0;0;0;0;0;0;0;0;0;1;2;1;0;0;0;0;"D_0__Archaea; D_1__Thaumarchaeota; D_2__FHMa11 terrestrial group"
AY278100	1	937;0;0;0;0;4;2;1;7;0;0;4;38;22;24;1;0;0;1;"D_0__Archaea; D_1__Thaumarchaeota; D_2__FHMa11 terrestrial group; D_3__uncultured archaeon; D_4__uncultured archaeon; D_5__uncultured archaeon; D_6__uncultured archaeon"
AY289372	1	1435;0;0;0;0;0;0;2;0;0;0;0;0;0;0;0;0;0;0;"D_0__Bacteria; D_1__Acidobacteria; D_2__Blastocatellia; D_3__Blastocatellales; D_4__Blastocatellaceae (Subgroup 4); D_5__RB41; D_6__uncultured bacterium"
AY289461	1	1288;1;0;0;0;1;0;0;0;0;1;0;2;0;0;0;0;0;0;"D_0__Bacteria; D_1__Planctomycetes; D_2__Phycisphaerae; D_3__Tepidisphaerales; D_4__Tepidisphaeraceae; D_5__uncultured bacterium; D_6__uncultured bacterium"
AY289500	1	1512;0;1;0;0;0;0;0;0;1;0;1;0;0;0;0;1;0;0;"D_0__Bacteria; D_1__Firmicutes; D_2__Bacilli; D_3__Bacillales; D_4__Bacillaceae; D_5__Bacillus"
AY326538	1	1477;0;0;2;0;0;0;0;0;1;0;0;5;0;1;0;0;0;0;"D_0__Bacteria; D_1__Acidobacteria; D_2__Subgroup 6; D_3__uncultured bacterium; D_4__uncultured bacterium; D_5__uncultured bacterium; D_6__uncultured bacterium"
AY326556	1	1472;0;0;0;0;0;0;0;0;1;0;1;13;2;5;0;0;0;0;"D_0__Bacteria; D_1__Acidobacteria; D_2__Acidobacteria; D_3__Acidobacteriales; D_4__Acidobacteriaceae (Subgroup 1); D_5__Candidatus Koribacter"
AY326611	1	1416;0;0;0;0;0;0;2;0;0;0;0;0;1;1;0;0;0;0;"D_0__Bacteria; D_1__Proteobacteria; D_2__Alphaproteobacteria; D_3__Rhodospirillales; D_4__DA111"
AY326616	1	1478;0;0;0;0;2;2;2;8;0;0;0;2;2;2;0;0;0;0;"D_0__Bacteria; D_1__Proteobacteria; D_2__Deltaproteobacteria; D_3__Oligoflexales; D_4__0319-6G20; D_5__uncultured bacterium; D_6__uncultured bacterium"
AY326617	1	1581;0;0;0;0;0;0;2;1;0;0;0;0;0;0;0;0;0;0;"D_0__Bacteria; D_1__Proteobacteria; D_2__Deltaproteobacteria; D_3__Oligoflexales; D_4__0319-6G20"
AY327874	1	1515;0;0;0;0;0;0;0;0;0;0;1;1;0;2;11;14;0;0;"D_0__Bacteria; D_1__Ignavibacteriae; D_2__Ignavibacteria; D_3__Ignavibacteriales; D_4__IheB3-7; D_5__uncultured bacterium; D_6__uncultured bacterium"
AY328724	1	1314;0;0;0;0;0;0;3;4;0;0;0;1;0;0;0;0;0;0;"D_0__Bacteria; D_1__Cyanobacteria; D_2__Melainabacteria; D_3__Obscuribacterales; D_4__uncultured bacterium; D_5__uncultured bacterium; D_6__uncultured bacterium"
AY328823	1	1355;0;0;0;1;4;5;0;0;0;0;2;12;1;1;0;0;0;0;"D_0__Bacteria; D_1__Proteobacteria; D_2__Alphaproteobacteria; D_3__Sphingomonadales; D_4__Sphingomonadaceae; D_5__Novosphingobium; D_6__uncultured bacterium"
AY340829	1	1464;0;0;0;0;0;0;1;1;3;0;0;1;0;0;0;0;0;0;"D_0__Bacteria; D_1__Proteobacteria; D_2__Deltaproteobacteria; D_3__Desulfovibrionales; D_4__Desulfovibrionaceae; D_5__Desulfovibrio; Ambiguous_taxa"
AY367037	1	1301;0;0;0;0;0;0;1;0;0;0;0;2;0;0;0;1;0;0;"D_0__Bacteria; D_1__Proteobacteria; D_2__Betaproteobacteria; D_3__Burkholderiales; D_4__Oxalobacteraceae"
AY371186	1	1511;2;0;0;0;0;0;1;0;0;0;0;0;1;0;1;0;0;0;"D_0__Bacteria; D_1__Proteobacteria; D_2__Deltaproteobacteria; D_3__Desulfovibrionales; D_4__Desulfovibrionaceae; D_5__Desulfovibrio"
AY395331	1	1393;0;0;0;0;0;0;0;0;0;0;0;1;0;0;0;0;1;1;"D_0__Bacteria; D_1__Gemmatimonadetes; D_2__Gemmatimonadetes; D_3__Gemmatimonadales; D_4__Gemmatimonadaceae; D_5__Gemmatimonas; D_6__uncultured bacterium"
AY395375	1	1446;0;0;0;0;0;0;0;0;0;0;0;0;0;1;0;0;0;1;"D_0__Bacteria; D_1__Actinobacteria; D_2__Thermoleophilia; D_3__Gaiellales; D_4__uncultured; D_5__uncultured bacterium; D_6__uncultured bacterium"
AY395377	1	1438;11;20;8;42;18;71;9;38;9;12;22;88;24;153;33;78;176;32;"D_0__Bacteria; D_1__Actinobacteria; D_2__Thermoleophilia; D_3__Gaiellales; D_4__uncultured; D_5__uncultured bacterium; D_6__uncultured bacterium"
AY395420	1	1409;0;0;0;0;0;1;1;0;3;1;0;3;2;7;3;4;4;2;"D_0__Bacteria; D_1__Actinobacteria; D_2__Thermoleophilia; D_3__Gaiellales; D_4__uncultured; D_5__uncultured bacterium; D_6__uncultured bacterium"
AY395422	1	1391;3;0;0;0;0;0;0;2;1;0;1;6;0;1;0;1;0;0;"D_0__Bacteria; D_1__Acidobacteria; D_2__Solibacteres; D_3__Solibacterales; D_4__Solibacteraceae (Subgroup 3); D_5__Candidatus Solibacter"
AY395425	1	1462;0;0;0;0;9;16;1;1;0;1;0;3;22;17;0;0;0;1;"D_0__Bacteria; D_1__Verrucomicrobia; D_2__OPB35 soil group"
AY395437	1	1418;0;0;0;0;2;0;0;0;0;1;0;0;1;0;1;0;1;0;"D_0__Bacteria; D_1__Firmicutes; D_2__Clostridia; D_3__Clostridiales; D_4__Clostridiaceae 1; D_5__Clostridium sensu stricto 9; Ambiguous_taxa"
AY426459	1	1430;0;0;0;0;0;0;1;0;1;0;0;0;0;0;1;0;0;0;"D_0__Bacteria; D_1__Chloroflexi; D_2__SJA-68; D_3__uncultured bacterium; D_4__uncultured bacterium; D_5__uncultured bacterium; D_6__uncultured bacterium"
AY454549	1	1045;1;0;0;0;0;0;0;0;5;3;0;0;0;0;0;0;0;0;"D_0__Archaea; D_1__Euryarchaeota; D_2__Methanobacteria; D_3__Methanobacteriales; D_4__Methanobacteriaceae; D_5__Methanobacterium"
AY493573	1	1464;0;0;1;0;0;0;0;0;0;0;0;9;0;0;1;0;0;0;"D_0__Bacteria; D_1__Cyanobacteria; D_2__Cyanobacteria; D_3__SubsectionIII; D_4__FamilyI; D_5__Leptolyngbya"
AY493951	1	1465;0;0;0;0;0;0;0;2;0;0;0;0;0;0;0;0;0;0;"D_0__Bacteria; D_1__Proteobacteria; D_2__Gammaproteobacteria; D_3__HTA4"
AY508475	1	1410;0;0;0;0;0;0;0;0;0;0;0;1;0;1;2;1;0;3;"D_0__Bacteria; D_1__Proteobacteria; D_2__Alphaproteobacteria; D_3__Rhizobiales; D_4__Bradyrhizobiaceae; D_5__Bradyrhizobium"
AY510199	1	1245;0;0;0;0;0;0;0;1;3;0;0;0;0;0;1;0;0;1;"D_0__Bacteria; D_1__Proteobacteria; D_2__Epsilonproteobacteria; D_3__Campylobacterales; D_4__Helicobacteraceae; D_5__Sulfuricurvum"
AY510200	1	1325;15;34;0;0;0;0;2;4;15;11;1;2;0;0;1;0;0;0;"D_0__Bacteria; D_1__Proteobacteria; D_2__Epsilonproteobacteria; D_3__Campylobacterales; D_4__Helicobacteraceae; D_5__Sulfuricurvum; Ambiguous_taxa"
AY532538	1	1496;0;0;0;0;0;0;0;2;0;0;0;0;0;0;0;0;0;0;"D_0__Bacteria; D_1__Proteobacteria; D_2__Betaproteobacteria; D_3__Hydrogenophilales; D_4__Hydrogenophilaceae; D_5__Thiobacillus"
AY532539	1	1497;0;0;0;0;0;0;0;0;1;0;0;4;0;0;0;1;0;0;"D_0__Bacteria; D_1__Proteobacteria; D_2__Betaproteobacteria; D_3__Hydrogenophilales; D_4__Hydrogenophilaceae; D_5__Ferritrophicum; D_6__uncultured bacterium"
AY532553	1	1415;1;0;0;0;0;0;2;2;0;0;0;0;0;0;0;0;0;0;"D_0__Bacteria; D_1__Parcubacteria; D_2__uncultured bacterium; D_3__uncultured bacterium; D_4__uncultured bacterium; D_5__uncultured bacterium; D_6__uncultured bacterium"
AY532564	1	1495;0;0;0;0;0;0;0;0;0;0;1;1;0;0;0;0;0;0;"D_0__Bacteria; D_1__Proteobacteria; D_2__Betaproteobacteria; D_3__Hydrogenophilales; D_4__Hydrogenophilaceae; D_5__Ferritrophicum; D_6__uncultured bacterium"
AY555826	1	1130;0;0;0;0;0;0;0;0;0;0;0;2;0;0;0;0;0;0;"D_0__Archaea; D_1__Bathyarchaeota; D_2__uncultured archaeon; D_3__uncultured archaeon; D_4__uncultured archaeon; D_5__uncultured archaeon; D_6__uncultured archaeon"
AY569301	1	1256;0;0;0;0;0;0;0;0;0;1;0;1;0;0;0;0;0;0;"D_0__Bacteria; D_1__Proteobacteria; D_2__Deltaproteobacteria; D_3__Oligoflexales; D_4__0319-6G20; D_5__uncultured bacterium; D_6__uncultured bacterium"
AY570675	1	1436;0;0;0;1;0;0;0;0;3;5;0;0;0;0;0;0;0;0;"D_0__Archaea; D_1__Euryarchaeota; D_2__Methanomicrobia; D_3__Methanomicrobiales; D_4__Methanospirillaceae; D_5__Methanospirillum; Ambiguous_taxa"
AY571811	1	1446;0;3;0;1;0;0;1;1;4;2;4;2;1;8;4;5;8;5;"D_0__Bacteria; D_1__Actinobacteria; D_2__Rubrobacteria; D_3__Rubrobacterales; D_4__Rubrobacteriaceae; D_5__Rubrobacter; D_6__uncultured bacterium"
AY584738	1	1218;4;2;0;0;0;0;0;0;0;0;0;0;0;0;0;0;1;0;"D_0__Bacteria; D_1__Chloroflexi; D_2__Dehalococcoidia; D_3__Sh765B-AG-111; D_4__uncultured bacterium; D_5__uncultured bacterium; D_6__uncultured bacterium"
AY592678	1	1254;0;0;4;0;0;0;2;2;2;0;0;3;0;1;0;2;0;1;"D_0__Bacteria; D_1__Chloroflexi; D_2__KD4-96; D_3__uncultured bacterium; D_4__uncultured bacterium; D_5__uncultured bacterium; D_6__uncultured bacterium"
AY592751	1	1210;9;4;0;0;0;0;1;0;0;0;0;0;0;0;0;0;0;0;"D_0__Bacteria; D_1__Chloroflexi; D_2__Dehalococcoidia; D_3__GIF9; D_4__uncultured bacterium; D_5__uncultured bacterium; D_6__uncultured bacterium"
AY625142	1	1377;0;0;0;0;0;1;1;0;0;0;0;0;1;0;0;0;0;0;"D_0__Bacteria; D_1__Planctomycetes; D_2__Phycisphaerae; D_3__Phycisphaerales; D_4__Phycisphaeraceae; D_5__I-8; D_6__uncultured bacterium"
AY642575	1	1379;0;0;0;0;0;0;0;1;0;0;0;0;2;0;1;0;0;0;"D_0__Bacteria; D_1__Firmicutes; D_2__Clostridia; D_3__Clostridiales; D_4__Clostridiaceae 2; D_5__Alkaliphilus"
AY653548	1	1484;10;1;6;13;20;22;65;57;78;49;8;58;4;3;9;4;40;46;"D_0__Bacteria; D_1__Proteobacteria; D_2__Deltaproteobacteria; D_3__Desulfuromonadales; D_4__Geobacteraceae; D_5__Geobacter; D_6__uncultured bacterium"
AY661975	1	1492;0;0;0;0;0;0;13;6;0;0;0;2;0;1;0;0;1;0;"D_0__Bacteria; D_1__Omnitrophica; D_2__uncultured bacterium; D_3__uncultured bacterium; D_4__uncultured bacterium; D_5__uncultured bacterium; D_6__uncultured bacterium"
AY662016	1	1545;0;0;0;1;1;0;1;0;0;0;0;4;1;0;0;0;0;0;"D_0__Bacteria; D_1__Proteobacteria; D_2__Deltaproteobacteria; D_3__Oligoflexales; D_4__0319-6G20; D_5__uncultured bacterium; D_6__uncultured bacterium"
AY662029	1	1406;0;0;0;0;1;0;3;3;0;0;0;1;0;0;0;0;0;0;"D_0__Bacteria; D_1__Proteobacteria; D_2__Alphaproteobacteria; D_3__Rickettsiales; D_4__SM2D12; D_5__uncultured bacterium; D_6__uncultured bacterium"
AY662044	1	1528;0;0;0;0;0;0;0;0;0;0;0;2;0;0;0;0;0;0;"D_0__Bacteria; D_1__Proteobacteria; D_2__Betaproteobacteria; D_3__Rhodocyclales; D_4__Rhodocyclaceae"
AY662046	1	1527;0;0;1;0;1;0;0;0;0;0;0;1;0;0;0;0;0;0;"D_0__Bacteria; D_1__Proteobacteria; D_2__Betaproteobacteria"
AY662048	1	1528;0;0;0;0;0;0;0;0;0;0;0;2;0;0;0;0;0;0;"D_0__Bacteria; D_1__Proteobacteria; D_2__Betaproteobacteria; D_3__Burkholderiales; D_4__Oxalobacteraceae; D_5__Undibacterium"
AY667251	1	1437;1;0;0;0;0;0;0;1;0;0;0;0;0;0;0;0;0;0;"D_0__Bacteria; D_1__Proteobacteria; D_2__Epsilonproteobacteria; D_3__Campylobacterales; D_4__Campylobacteraceae; D_5__Sulfurospirillum; D_6__uncultured bacterium"
AY667260	1	1446;0;0;0;0;0;0;0;1;0;0;1;3;2;3;36;52;0;3;"D_0__Bacteria; D_1__Bacteroidetes; D_2__Sphingobacteriia; D_3__Sphingobacteriales"
AY667267	1	1402;0;0;0;0;0;2;0;0;0;0;0;2;0;3;0;0;0;0;"D_0__Bacteria; D_1__Parcubacteria; D_2__Candidatus Moranbacteria; D_3__uncultured bacterium; D_4__uncultured bacterium; D_5__uncultured bacterium; D_6__uncultured bacterium"
AY673390	1	1406;0;1;0;1;0;0;0;0;0;0;0;3;0;2;1;1;0;1;"D_0__Bacteria; D_1__Planctomycetes; D_2__Phycisphaerae; D_3__Tepidisphaerales; D_4__Tepidisphaeraceae; D_5__uncultured bacterium; D_6__uncultured bacterium"
AY676492	1	1484;1;0;0;0;0;0;0;0;0;0;0;0;0;1;0;1;0;0;"D_0__Bacteria; D_1__Bacteroidetes; D_2__Flavobacteriia; D_3__Flavobacteriales; D_4__Flavobacteriaceae; D_5__Arenibacter; D_6__uncultured bacterium"
AY676493	1	1492;0;0;0;1;0;3;4;3;0;0;0;3;0;0;0;0;0;0;"D_0__Bacteria; D_1__Proteobacteria; D_2__Betaproteobacteria; D_3__Rhodocyclales; D_4__Rhodocyclaceae; D_5__Uliginosibacterium"
AY678503	1	1376;0;0;0;0;0;0;0;0;0;0;0;0;0;0;0;3;0;0;"D_0__Bacteria; D_1__Bacteroidetes; D_2__Flavobacteriia; D_3__Flavobacteriales; D_4__Cryomorphaceae; D_5__uncultured; Ambiguous_taxa"
AY687926	1	1309;0;0;0;0;0;0;0;1;1;1;0;0;1;0;0;0;0;0;"D_0__Bacteria; D_1__Proteobacteria; D_2__Betaproteobacteria; D_3__Rhodocyclales; D_4__Rhodocyclaceae; D_5__uncultured; D_6__uncultured bacterium"
AY693822	1	1410;30;60;2;2;3;0;2;5;24;21;0;14;1;2;1;2;4;4;"D_0__Bacteria; D_1__Proteobacteria; D_2__Epsilonproteobacteria; D_3__Campylobacterales; D_4__Helicobacteraceae; D_5__Sulfuricurvum; Ambiguous_taxa"
AY695843	1	1441;0;0;0;0;0;0;0;0;0;0;0;2;0;1;0;0;0;0;"D_0__Archaea; D_1__Euryarchaeota; D_2__Methanobacteria; D_3__Methanobacteriales; D_4__Methanobacteriaceae; D_5__Methanobacterium; Ambiguous_taxa"
AY703459	1	1481;0;0;0;0;0;0;0;0;0;0;0;1;0;1;0;0;0;0;"D_0__Bacteria; D_1__Acidobacteria; D_2__Subgroup 5; Ambiguous_taxa; Ambiguous_taxa; Ambiguous_taxa; Ambiguous_taxa"
AY704392	1	1467;11;9;0;0;1;0;0;0;0;0;0;0;0;0;0;0;0;0;"D_0__Bacteria; D_1__Chloroflexi; D_2__Dehalococcoidia; D_3__Sh765B-AG-111; D_4__uncultured bacterium; D_5__uncultured bacterium; D_6__uncultured bacterium"
AY723961	1	1427;0;0;0;0;0;1;0;0;1;0;2;1;29;46;2;0;0;0;"D_0__Bacteria; D_1__Acidobacteria; D_2__Acidobacteria; D_3__Acidobacteriales; D_4__Acidobacteriaceae (Subgroup 1); D_5__uncultured"
AY734246	1	1302;0;0;0;0;2;0;1;2;0;0;1;6;1;1;1;0;1;1;"D_0__Bacteria; D_1__Proteobacteria; D_2__Alphaproteobacteria; D_3__Caulobacterales; D_4__Caulobacteraceae; D_5__uncultured"
AY741699	1	1567;0;0;0;1;1;0;0;2;0;0;0;5;1;0;0;0;0;0;"D_0__Bacteria; D_1__Firmicutes; D_2__Clostridia; D_3__Clostridiales; D_4__Peptococcaceae"
AY752132	1	1427;1;0;1;0;2;5;0;0;0;0;0;7;0;0;0;1;0;1;"D_0__Bacteria; D_1__Bacteroidetes; D_2__Sphingobacteriia; D_3__Sphingobacteriales; D_4__Chitinophagaceae; D_5__Ferruginibacter; Ambiguous_taxa"
AY763426	1	1339;0;0;1;1;0;0;0;0;0;0;1;0;0;0;0;1;0;0;"D_0__Bacteria; D_1__Planctomycetes; D_2__Planctomycetacia; D_3__Planctomycetales; D_4__Planctomycetaceae; D_5__Planctomyces; D_6__uncultured bacterium"
AY770948	1	1480;0;0;0;0;0;0;0;0;0;0;0;0;0;0;0;2;0;0;"D_0__Bacteria; D_1__Proteobacteria; D_2__Alphaproteobacteria; D_3__Rhodobacterales; D_4__Rhodobacteraceae"
AY775499	1	1305;0;1;1;0;2;5;1;1;2;3;0;5;5;3;1;0;0;1;"D_0__Bacteria; D_1__Spirochaetae; D_2__Spirochaetes; D_3__Spirochaetales; D_4__Spirochaetaceae; D_5__uncultured; D_6__uncultured bacterium"
AY775528	1	1261;0;0;0;0;1;0;0;0;1;0;0;0;2;0;0;0;0;0;"D_0__Bacteria; D_1__Proteobacteria; D_2__Deltaproteobacteria; D_3__Desulfovibrionales; D_4__Desulfovibrionaceae; D_5__Desulfovibrio; D_6__uncultured bacterium"
AY775531	1	1320;0;0;0;0;0;0;0;0;0;1;0;1;0;0;0;0;0;0;"D_0__Bacteria; D_1__Verrucomicrobia; D_2__Opitutae; D_3__Opitutales; D_4__Opitutaceae; D_5__Opitutus"
AY792235	1	1525;0;0;0;0;2;0;0;0;0;0;0;0;0;0;0;0;0;0;"D_0__Bacteria; D_1__Actinobacteria; D_2__Acidimicrobiia; D_3__Acidimicrobiales; D_4__uncultured; Ambiguous_taxa; Ambiguous_taxa"
AY792292	1	1484;0;0;0;1;0;0;0;0;0;0;0;5;0;0;0;0;0;0;"D_0__Bacteria; D_1__Proteobacteria; D_2__Alphaproteobacteria; D_3__Sphingomonadales; D_4__Sphingomonadaceae; D_5__Zymomonas"
AY792307	1	1352;0;0;0;0;1;2;2;0;0;0;0;0;0;0;0;0;1;0;"D_0__Bacteria; D_1__TM6 (Dependentiae); D_2__uncultured bacterium; D_3__uncultured bacterium; D_4__uncultured bacterium; D_5__uncultured bacterium; D_6__uncultured bacterium"
AY792311	1	1527;0;0;0;0;3;2;1;0;1;0;0;1;0;1;1;1;0;0;"D_0__Bacteria; D_1__Verrucomicrobia; D_2__OPB35 soil group; D_3__uncultured bacterium; D_4__uncultured bacterium; D_5__uncultured bacterium; D_6__uncultured bacterium"
AY792312	1	1540;0;0;0;0;0;0;1;3;0;0;0;0;0;0;0;0;2;0;"D_0__Bacteria; D_1__Omnitrophica; D_2__uncultured bacterium; D_3__uncultured bacterium; D_4__uncultured bacterium; D_5__uncultured bacterium; D_6__uncultured bacterium"
AY838519	1	1507;0;0;3;1;3;15;2;4;0;1;0;3;0;4;1;3;0;1;"D_0__Bacteria; D_1__Proteobacteria; D_2__Betaproteobacteria; D_3__Burkholderiales; D_4__Comamonadaceae"
AY861797	1	1375;0;0;1;2;7;8;14;15;0;0;1;5;2;5;0;1;1;0;"D_0__Bacteria; D_1__Proteobacteria; D_2__Betaproteobacteria; D_3__Hydrogenophilales; D_4__Hydrogenophilaceae"
AY879297	1	1492;0;0;0;0;0;0;0;1;10;10;1;2;0;0;0;0;1;0;"D_0__Bacteria; D_1__Proteobacteria; D_2__Betaproteobacteria; D_3__Nitrosomonadales; D_4__Gallionellaceae; D_5__Sideroxydans; Ambiguous_taxa"
AY882671	1	1345;0;0;0;0;0;0;0;0;0;0;2;3;0;0;0;0;0;0;"D_0__Bacteria; D_1__Actinobacteria; D_2__Acidimicrobiia; D_3__Acidimicrobiales; D_4__uncultured; D_5__uncultured bacterium; D_6__uncultured bacterium"
AY882851	1	1357;0;0;0;0;0;0;0;0;0;0;0;1;0;1;0;0;0;0;"D_0__Bacteria; D_1__Proteobacteria; D_2__Deltaproteobacteria; D_3__Desulfurellales; D_4__Desulfurellaceae; D_5__H16; D_6__uncultured bacterium"
AY898012	1	1341;0;0;0;0;0;0;0;0;0;0;0;3;0;0;0;0;0;0;"D_0__Bacteria; D_1__FBP; Ambiguous_taxa; Ambiguous_taxa; Ambiguous_taxa; Ambiguous_taxa; Ambiguous_taxa"
AY913231	1	1442;0;0;0;1;0;0;0;0;0;0;0;1;0;0;0;0;0;0;"D_0__Bacteria; D_1__Acidobacteria; D_2__Subgroup 2"
AY913238	1	1429;0;0;0;0;5;5;0;1;2;0;2;7;14;26;0;1;0;0;"D_0__Bacteria; D_1__Acidobacteria; D_2__Acidobacteria; D_3__Acidobacteriales; D_4__Acidobacteriaceae (Subgroup 1); D_5__uncultured"
AY913243	1	1411;0;0;0;0;0;0;2;0;0;0;0;0;0;0;0;0;0;0;"D_0__Bacteria; D_1__Proteobacteria; D_2__Alphaproteobacteria; D_3__Rhizobiales; D_4__Xanthobacteraceae; D_5__Variibacter; D_6__uncultured bacterium"
AY913251	1	1398;0;0;1;1;2;1;0;1;0;0;0;7;4;8;2;4;2;5;"D_0__Bacteria; D_1__Proteobacteria; D_2__Alphaproteobacteria; D_3__Rhizobiales; D_4__JG34-KF-361; D_5__uncultured forest soil bacterium; D_6__uncultured forest soil bacterium"
AY913273	1	1455;0;0;0;0;0;0;0;0;0;0;0;30;2;4;0;0;0;1;"D_0__Bacteria; D_1__Acidobacteria; D_2__Subgroup 2"
AY913278	1	1456;0;0;0;0;1;1;0;0;0;0;0;2;47;56;0;1;0;0;"D_0__Bacteria; D_1__Proteobacteria; D_2__Alphaproteobacteria; D_3__Rhodospirillales; D_4__DA111; D_5__uncultured forest soil bacterium; D_6__uncultured forest soil bacterium"
AY913352	1	1488;0;1;0;0;0;0;0;0;0;0;0;0;0;0;2;0;0;0;"D_0__Bacteria; D_1__Gemmatimonadetes; D_2__BD2-11 terrestrial group; D_3__uncultured bacterium; D_4__uncultured bacterium; D_5__uncultured bacterium; D_6__uncultured bacterium"
AY913385	1	1435;0;0;0;0;0;3;0;0;0;0;0;1;2;1;0;0;0;0;"D_0__Bacteria; D_1__Acidobacteria; D_2__Solibacteres; D_3__Solibacterales; D_4__Solibacteraceae (Subgroup 3); D_5__Candidatus Solibacter"
AY913481	1	1296;0;0;0;0;0;0;0;0;0;0;0;0;4;3;0;0;0;0;"D_0__Bacteria; D_1__Proteobacteria; D_2__Alphaproteobacteria; D_3__Rhodospirillales; D_4__DA111; D_5__uncultured forest soil bacterium; D_6__uncultured forest soil bacterium"
AY913518	1	1280;0;0;0;0;1;0;1;0;0;0;0;0;2;3;0;0;0;0;"D_0__Bacteria; D_1__Acidobacteria; D_2__Acidobacteria; D_3__Acidobacteriales; D_4__Acidobacteriaceae (Subgroup 1); D_5__uncultured; D_6__uncultured bacterium"
AY913521	1	1281;0;0;0;1;6;3;2;0;3;0;4;7;98;138;1;5;0;3;"D_0__Bacteria; D_1__Acidobacteria; D_2__Acidobacteria; D_3__Acidobacteriales; D_4__Acidobacteriaceae (Subgroup 1); D_5__uncultured"
AY913551	1	1281;0;1;0;0;0;0;0;0;0;0;2;2;0;3;0;0;0;0;"D_0__Bacteria; D_1__Acidobacteria; D_2__Acidobacteria; D_3__Acidobacteriales; D_4__Acidobacteriaceae (Subgroup 1); D_5__uncultured; Ambiguous_taxa"
AY913563	1	1280;0;0;0;0;0;0;0;0;0;0;1;1;0;0;0;0;0;0;"D_0__Bacteria; D_1__Firmicutes; D_2__Clostridia; D_3__Halanaerobiales; D_4__ODP1230B8	23; D_5__uncultured bacterium; D_6__uncultured bacterium"
AY913608	1	1271;0;0;0;0;0;0;0;1;0;0;0;3;0;0;0;0;0;0;"D_0__Bacteria; D_1__Proteobacteria; D_2__Alphaproteobacteria; D_3__Rhodospirillales; D_4__DA111; D_5__uncultured alpha proteobacterium; D_6__uncultured alpha proteobacterium"
AY916178	1	1359;0;0;0;1;0;0;0;0;0;0;0;0;0;0;0;0;0;1;"D_0__Bacteria; D_1__Bacteroidetes; D_2__Bacteroidia; D_3__Bacteroidales; D_4__Bacteroidaceae; D_5__Bacteroides; Ambiguous_taxa"
AY921508	1	1394;0;0;0;0;0;0;0;2;0;0;0;0;0;0;0;0;0;0;"D_0__Bacteria; D_1__Microgenomates; D_2__Candidatus Woesebacteria; D_3__uncultured bacterium; D_4__uncultured bacterium; D_5__uncultured bacterium; D_6__uncultured bacterium"
AY921671	1	1354;0;0;0;0;0;0;0;0;1;0;0;1;0;1;0;0;0;3;"D_0__Bacteria; D_1__Chloroflexi; D_2__Anaerolineae; D_3__Anaerolineales; D_4__Anaerolineaceae; D_5__Anaerolinea"
AY921699	1	1341;0;0;1;1;0;0;0;0;0;0;0;2;0;1;0;0;2;1;"D_0__Bacteria; D_1__Proteobacteria; D_2__Alphaproteobacteria; D_3__Rhizobiales; D_4__Xanthobacteraceae; D_5__Labrys"
AY921726	1	1377;11;14;5;11;7;9;6;4;3;8;4;4;3;2;5;9;4;10;"D_0__Bacteria; D_1__Gemmatimonadetes; D_2__Gemmatimonadetes; D_3__Gemmatimonadales; D_4__Gemmatimonadaceae; D_5__uncultured"
AY921746	1	1346;0;0;2;0;0;0;0;0;0;0;0;0;0;1;0;0;0;1;"D_0__Bacteria; D_1__Chloroflexi; D_2__Anaerolineae; D_3__Anaerolineales; D_4__Anaerolineaceae; D_5__uncultured; D_6__uncultured bacterium"
AY921776	1	1387;1;0;0;0;1;0;0;0;0;0;0;2;0;0;0;0;0;0;"D_0__Bacteria; D_1__Gemmatimonadetes; D_2__Gemmatimonadetes; D_3__Gemmatimonadales; D_4__Gemmatimonadaceae; D_5__Gemmatirosa; D_6__uncultured bacterium"
AY921798	1	1414;0;0;0;2;0;0;0;1;0;0;0;1;0;2;0;0;0;0;"D_0__Bacteria; D_1__Gemmatimonadetes; D_2__S0134 terrestrial group; D_3__uncultured bacterium; D_4__uncultured bacterium; D_5__uncultured bacterium; D_6__uncultured bacterium"
AY921801	1	1393;0;0;0;1;3;0;0;0;0;0;0;0;1;1;0;1;0;0;"D_0__Bacteria; D_1__Bacteroidetes; D_2__Sphingobacteriia; D_3__Sphingobacteriales; D_4__Chitinophagaceae; D_5__Ferruginibacter; Ambiguous_taxa"
AY921818	1	1359;2;4;2;0;4;1;3;0;3;3;1;3;0;0;2;0;0;6;"D_0__Bacteria; D_1__Cyanobacteria; D_2__ML635J-21; D_3__uncultured bacterium; D_4__uncultured bacterium; D_5__uncultured bacterium; D_6__uncultured bacterium"
AY921822	1	1339;1;0;0;0;1;0;2;4;0;0;0;8;2;4;0;0;1;0;"D_0__Bacteria; D_1__Proteobacteria; D_2__Alphaproteobacteria; D_3__Rhizobiales; D_4__Rhizobiales Incertae Sedis; D_5__Rhizomicrobium; Ambiguous_taxa"
AY921831	1	1380;0;0;0;0;0;1;0;0;0;0;0;0;0;1;0;0;0;0;"D_0__Bacteria; D_1__Actinobacteria; D_2__Acidimicrobiia; D_3__Acidimicrobiales"
AY921850	1	1332;0;0;0;0;2;0;0;0;0;0;0;0;0;1;0;1;0;1;"D_0__Bacteria; D_1__Microgenomates; D_2__uncultured soil bacterium; D_3__uncultured soil bacterium; D_4__uncultured soil bacterium; D_5__uncultured soil bacterium; D_6__uncultured soil bacterium"
AY921854	1	1331;0;0;0;0;0;0;1;2;0;0;0;0;0;0;0;1;0;0;"D_0__Bacteria; D_1__Parcubacteria; D_2__uncultured bacterium; D_3__uncultured bacterium; D_4__uncultured bacterium; D_5__uncultured bacterium; D_6__uncultured bacterium"
AY921887	1	1417;0;0;0;1;1;0;0;0;0;0;0;5;0;1;0;0;0;1;"D_0__Bacteria; D_1__Verrucomicrobia; D_2__Spartobacteria; D_3__Chthoniobacterales; D_4__Chthoniobacteraceae; D_5__Chthoniobacter; D_6__uncultured Verrucomicrobia bacterium"
AY921908	1	1359;10;1;5;4;4;8;18;4;1;3;3;12;6;17;9;12;2;7;"D_0__Bacteria; D_1__Chloroflexi; D_2__KD4-96"
AY921916	1	1348;7;5;3;1;3;7;1;7;11;6;5;11;11;14;13;15;2;9;"D_0__Bacteria; D_1__Proteobacteria; D_2__Alphaproteobacteria; D_3__Rhodospirillales; D_4__Rhodospirillaceae; D_5__Defluviicoccus; Ambiguous_taxa"
AY921923	1	1426;5;0;3;7;6;10;9;6;1;3;3;20;12;12;6;17;1;10;"D_0__Bacteria; D_1__Verrucomicrobia; D_2__OPB35 soil group; D_3__uncultured bacterium; D_4__uncultured bacterium; D_5__uncultured bacterium; D_6__uncultured bacterium"
AY921938	1	1342;1;2;0;1;2;0;2;0;0;0;2;1;0;1;0;1;0;3;"D_0__Bacteria; D_1__Proteobacteria; D_2__Alphaproteobacteria; D_3__Rhizobiales; D_4__Rhizobiales Incertae Sedis; D_5__Bauldia"
AY921946	1	1372;0;0;2;0;0;0;0;0;0;0;0;0;0;2;0;1;0;0;"D_0__Bacteria; D_1__Actinobacteria; D_2__Actinobacteria; D_3__Micrococcales; D_4__Dermatophilaceae"
AY921984	1	1413;0;0;0;1;0;0;0;0;0;0;0;3;0;0;0;1;0;0;"D_0__Bacteria; D_1__Acidobacteria; D_2__Blastocatellia; D_3__Blastocatellales; D_4__Blastocatellaceae (Subgroup 4); D_5__RB41; Ambiguous_taxa"
AY922015	1	1358;0;0;0;0;0;0;0;0;0;0;0;0;0;0;2;0;0;0;"D_0__Bacteria; D_1__Chloroflexi; D_2__Caldilineae; D_3__Caldilineales; D_4__Caldilineaceae; D_5__uncultured; D_6__uncultured bacterium"
AY922026	1	1341;0;0;0;0;0;0;0;0;0;0;0;0;0;1;4;0;0;1;"D_0__Bacteria; D_1__Proteobacteria; D_2__Alphaproteobacteria; D_3__Rhizobiales; D_4__Rhodobiaceae; D_5__uncultured; D_6__uncultured bacterium"
AY922031	1	1344;0;0;0;0;0;0;0;0;0;0;0;8;0;0;0;0;0;0;"D_0__Bacteria; D_1__Chloroflexi; D_2__Anaerolineae; D_3__Anaerolineales; D_4__Anaerolineaceae; D_5__uncultured; Ambiguous_taxa"
AY922047	1	1353;4;1;4;2;6;5;7;3;4;2;2;18;3;15;3;8;4;7;"D_0__Bacteria; D_1__Chloroflexi; D_2__KD4-96; Ambiguous_taxa; Ambiguous_taxa; Ambiguous_taxa; Ambiguous_taxa"
AY922066	1	1357;0;2;0;5;2;3;4;1;2;2;1;3;3;8;2;0;3;5;"D_0__Bacteria; D_1__Chloroflexi; D_2__KD4-96; Ambiguous_taxa; Ambiguous_taxa; Ambiguous_taxa; Ambiguous_taxa"
AY922067	1	1413;0;0;0;0;1;0;2;2;0;0;0;0;0;1;1;0;1;0;"D_0__Bacteria; D_1__Verrucomicrobia; D_2__Opitutae; D_3__Opitutales; D_4__Opitutaceae; D_5__Opitutus; D_6__uncultured bacterium"
AY922125	1	1353;3;2;1;3;4;3;3;1;1;0;0;7;0;5;0;9;0;5;"D_0__Bacteria; D_1__Chloroflexi; D_2__KD4-96; D_3__uncultured bacterium; D_4__uncultured bacterium; D_5__uncultured bacterium; D_6__uncultured bacterium"
AY922128	1	1385;1;0;0;0;0;0;0;0;0;0;0;0;0;0;0;1;1;0;"D_0__Bacteria; D_1__Gemmatimonadetes; D_2__Gemmatimonadetes; D_3__Gemmatimonadales; D_4__Gemmatimonadaceae; D_5__uncultured; D_6__uncultured bacterium"
AY922145	1	1331;1;0;0;0;0;0;1;1;0;0;0;3;1;1;0;0;0;1;"D_0__Bacteria; D_1__Saccharibacteria; D_2__uncultured bacterium; D_3__uncultured bacterium; D_4__uncultured bacterium; D_5__uncultured bacterium; D_6__uncultured bacterium"
AY922156	1	1408;0;0;0;0;0;0;1;0;1;0;0;0;1;0;0;0;0;0;"D_0__Bacteria; D_1__Proteobacteria; D_2__Deltaproteobacteria; D_3__Desulfuromonadales; D_4__Geobacteraceae; D_5__Geobacter; D_6__uncultured bacterium"
AY922159	1	1342;0;0;0;0;0;0;0;0;0;0;2;11;0;1;0;0;0;0;"D_0__Bacteria; D_1__Proteobacteria; D_2__Alphaproteobacteria; D_3__Sphingomonadales; D_4__Sphingomonadaceae; D_5__Sphingomonas"
AY922189	1	1377;0;0;0;2;0;0;0;0;0;0;2;66;0;2;1;2;0;0;"D_0__Bacteria; D_1__Proteobacteria; D_2__Epsilonproteobacteria; D_3__Campylobacterales; D_4__Helicobacteraceae; D_5__Sulfurimonas; D_6__uncultured bacterium"
AY923108	1	1218;0;0;0;0;0;0;0;0;0;1;0;0;0;0;2;0;0;0;"D_0__Bacteria; D_1__Proteobacteria; D_2__Deltaproteobacteria; D_3__Myxococcales; D_4__Haliangiaceae; D_5__Haliangium; D_6__uncultured bacterium"
AY928092	1	1495;0;0;0;0;0;0;0;0;0;0;0;1;0;1;1;0;0;0;"D_0__Bacteria; D_1__Chlamydiae; D_2__Chlamydiae; D_3__Chlamydiales; D_4__Simkaniaceae; D_5__Candidatus Rhabdochlamydia"
AY945890	1	1459;0;0;0;0;0;0;0;2;0;0;0;1;0;0;1;0;0;0;"D_0__Bacteria; D_1__Cyanobacteria; D_2__Melainabacteria; D_3__Obscuribacterales; D_4__uncultured bacterium; D_5__uncultured bacterium; D_6__uncultured bacterium"
AY945897	1	1499;0;0;0;0;0;0;0;0;0;0;0;2;0;1;0;0;0;0;"D_0__Bacteria; D_1__Proteobacteria; D_2__Betaproteobacteria; D_3__Nitrosomonadales; D_4__Gallionellaceae; D_5__Sideroxydans"
AY945913	1	1507;0;0;0;0;0;0;0;0;0;0;0;2;1;0;1;0;0;0;"D_0__Bacteria; D_1__Proteobacteria; D_2__Betaproteobacteria; D_3__Rhodocyclales; D_4__Rhodocyclaceae; D_5__uncultured; D_6__uncultured bacterium"
AY947895	1	1423;0;0;2;3;0;1;0;0;0;0;0;0;0;0;0;1;1;2;"D_0__Bacteria; D_1__Proteobacteria; D_2__Alphaproteobacteria; D_3__Rickettsiales; D_4__Rickettsiales Incertae Sedis; D_5__uncultured"
AY947939	1	1442;1;1;0;0;1;2;19;8;0;1;0;4;4;11;1;3;2;1;"D_0__Bacteria; D_1__Bacteroidetes; D_2__Bacteroidia; D_3__Bacteroidales; D_4__Porphyromonadaceae; D_5__Paludibacter; D_6__uncultured bacterium"
AY947951	1	1377;0;1;2;3;0;6;2;0;1;0;6;33;15;20;0;1;6;2;"D_0__Bacteria; D_1__Candidatus Berkelbacteria; Ambiguous_taxa; Ambiguous_taxa; Ambiguous_taxa; Ambiguous_taxa; Ambiguous_taxa"
AY955089	1	1524;0;1;1;1;1;1;1;0;22;18;15;76;2;1;3;0;2;4;"D_0__Bacteria; D_1__Proteobacteria; D_2__Gammaproteobacteria; D_3__Acidiferrobacterales; D_4__Acidiferrobacteraceae; D_5__Sulfurifustis; D_6__uncultured bacterium"
AY957887	1	1473;0;0;0;0;1;1;0;0;0;0;0;0;0;0;0;0;0;0;"D_0__Bacteria; D_1__Proteobacteria; D_2__Alphaproteobacteria; D_3__Sphingomonadales; D_4__Sphingomonadaceae; D_5__Novosphingobium; Ambiguous_taxa"
AY958784	1	1433;0;0;0;0;0;0;0;0;0;0;1;3;0;0;0;0;0;0;"D_0__Bacteria; D_1__Proteobacteria; D_2__Betaproteobacteria; D_3__Burkholderiales; D_4__Oxalobacteraceae; D_5__Noviherbaspirillum; D_6__uncultured bacterium"
AY959944	1	1489;3;6;3;1;2;2;0;0;1;6;2;1;1;1;0;2;1;2;"D_0__Bacteria; D_1__Firmicutes; D_2__Clostridia; D_3__Clostridiales; D_4__Ruminococcaceae"
AY960766	1	1351;0;0;0;0;0;0;0;0;0;0;0;6;0;0;0;0;0;0;"D_0__Bacteria; D_1__Verrucomicrobia; D_2__Spartobacteria; D_3__Chthoniobacterales; D_4__Chthoniobacteraceae; D_5__Chthoniobacter; D_6__uncultured bacterium"
AY963304	1	1460;0;0;0;0;0;0;0;0;0;0;0;0;2;0;0;0;0;0;"D_0__Bacteria; D_1__Acidobacteria; D_2__Subgroup 13; D_3__uncultured bacterium; D_4__uncultured bacterium; D_5__uncultured bacterium; D_6__uncultured bacterium"
AY963309	1	1436;0;0;0;0;2;0;0;0;0;0;0;3;0;0;0;0;0;0;"D_0__Bacteria; D_1__Acidobacteria; D_2__Subgroup 2; D_3__uncultured bacterium; D_4__uncultured bacterium; D_5__uncultured bacterium; D_6__uncultured bacterium"
AY963310	1	1452;0;0;0;0;0;0;0;0;0;0;1;5;0;0;0;0;0;0;"D_0__Bacteria; D_1__Acidobacteria; D_2__Subgroup 2; D_3__uncultured bacterium; D_4__uncultured bacterium; D_5__uncultured bacterium; D_6__uncultured bacterium"
AY963328	1	1460;0;0;0;0;0;0;0;0;0;0;1;4;0;0;0;0;0;0;"D_0__Bacteria; D_1__Proteobacteria; D_2__Gammaproteobacteria; D_3__Xanthomonadales; D_4__Xanthomonadales Incertae Sedis; D_5__Acidibacter; Ambiguous_taxa"
AY963330	1	1422;0;0;0;0;0;0;0;0;0;0;1;1;10;3;0;0;0;0;"D_0__Bacteria; D_1__Acidobacteria; D_2__Acidobacteria; D_3__Acidobacteriales; D_4__Acidobacteriaceae (Subgroup 1); D_5__Acidobacterium"
AY963336	1	1450;0;0;0;0;0;0;0;0;0;0;0;3;0;0;0;0;0;0;"D_0__Bacteria; D_1__Acidobacteria; D_2__Subgroup 2; D_3__uncultured bacterium; D_4__uncultured bacterium; D_5__uncultured bacterium; D_6__uncultured bacterium"
AY963343	1	1490;0;0;0;0;1;3;2;1;0;0;2;2;7;9;0;1;0;0;"D_0__Bacteria; D_1__Verrucomicrobia; D_2__OPB35 soil group; D_3__uncultured bacterium; D_4__uncultured bacterium; D_5__uncultured bacterium; D_6__uncultured bacterium"
AY963347	1	1422;0;0;0;0;0;0;2;0;0;0;0;0;0;0;0;0;0;0;"D_0__Bacteria; D_1__Acidobacteria; D_2__Acidobacteria; D_3__Acidobacteriales; D_4__Acidobacteriaceae (Subgroup 1); D_5__uncultured"
AY963370	1	1480;0;0;0;0;0;0;0;0;0;0;0;0;4;1;0;0;0;0;"D_0__Bacteria; D_1__Verrucomicrobia; D_2__Spartobacteria; D_3__Chthoniobacterales; D_4__Chthoniobacteraceae; D_5__Chthoniobacter; D_6__uncultured bacterium"
AY963373	1	1488;7;1;5;3;72;72;7;6;49;3;43;109;2193;2621;41;54;4;54;"D_0__Bacteria; D_1__Proteobacteria; D_2__Deltaproteobacteria; D_3__Desulfurellales; D_4__Desulfurellaceae; D_5__H16; D_6__uncultured bacterium"
AY963383	1	1488;0;0;0;0;7;11;0;2;0;1;4;7;4;7;2;1;0;0;"D_0__Bacteria; D_1__Proteobacteria; D_2__Deltaproteobacteria; D_3__Desulfurellales; D_4__Desulfurellaceae; D_5__H16"
AY963401	1	1424;0;0;1;0;1;0;0;0;0;0;0;5;2;6;0;0;0;3;"D_0__Bacteria; D_1__Acidobacteria; D_2__Acidobacteria; D_3__Acidobacteriales; D_4__Acidobacteriaceae (Subgroup 1); D_5__Candidatus Koribacter; D_6__uncultured bacterium"
AY963409	1	1440;0;0;0;1;11;8;0;0;1;1;1;6;0;3;0;2;1;1;"D_0__Bacteria; D_1__Acidobacteria; D_2__Subgroup 2"
AY963414	1	1522;0;0;0;1;0;0;0;0;0;0;1;6;0;1;0;0;0;0;"D_0__Bacteria; D_1__Verrucomicrobia; D_2__Spartobacteria; D_3__Chthoniobacterales; D_4__Xiphinematobacteraceae; D_5__Candidatus Xiphinematobacter; D_6__uncultured bacterium"
AY963417	1	1453;2;0;0;1;7;12;0;1;0;1;2;22;1;3;0;0;0;1;"D_0__Bacteria; D_1__Acidobacteria; D_2__Subgroup 2; D_3__uncultured bacterium; D_4__uncultured bacterium; D_5__uncultured bacterium; D_6__uncultured bacterium"
AY963451	1	1420;0;0;0;0;0;0;0;0;0;0;0;0;1;1;0;0;0;0;"D_0__Bacteria; D_1__Acidobacteria; D_2__Subgroup 2; D_3__uncultured bacterium; D_4__uncultured bacterium; D_5__uncultured bacterium; D_6__uncultured bacterium"
AY963470	1	1433;0;0;0;0;0;0;0;0;0;0;0;0;0;2;0;0;0;0;"D_0__Bacteria; D_1__Acidobacteria; D_2__Subgroup 2; D_3__uncultured bacterium; D_4__uncultured bacterium; D_5__uncultured bacterium; D_6__uncultured bacterium"
AY963477	1	1447;1;0;0;4;60;97;0;2;0;4;0;2;3;9;0;0;0;0;"D_0__Bacteria; D_1__Acidobacteria; D_2__Acidobacteria; D_3__Acidobacteriales; D_4__Acidobacteriaceae (Subgroup 1); D_5__Candidatus Koribacter; D_6__uncultured bacterium"
AY963482	1	1461;0;0;0;0;0;0;0;0;0;0;0;1;0;0;1;0;0;0;"D_0__Bacteria; D_1__Acidobacteria; D_2__Subgroup 6; D_3__uncultured bacterium; D_4__uncultured bacterium; D_5__uncultured bacterium; D_6__uncultured bacterium"
AY963502	1	1424;0;0;0;0;2;0;0;0;0;0;0;1;3;9;1;1;0;0;"D_0__Bacteria; D_1__Acidobacteria; D_2__Acidobacteria; D_3__Acidobacteriales; D_4__Acidobacteriaceae (Subgroup 1); D_5__uncultured; D_6__uncultured bacterium"
AY963505	1	1447;2;0;1;0;0;0;0;0;0;0;1;8;2;3;0;0;0;2;"D_0__Bacteria; D_1__Proteobacteria; D_2__Betaproteobacteria; D_3__SC-I-84; Ambiguous_taxa; Ambiguous_taxa; Ambiguous_taxa"
AY963507	1	1456;0;0;0;0;0;0;0;0;0;0;0;0;4;3;0;0;0;0;"D_0__Bacteria; D_1__Acidobacteria; D_2__Acidobacteria; D_3__Acidobacteriales; D_4__Acidobacteriaceae (Subgroup 1); D_5__uncultured"
AYNC01033637	24	1507;0;0;0;0;0;0;0;0;0;0;0;5;0;0;0;0;0;0;"D_0__Bacteria; D_1__Bacteroidetes; D_2__Cytophagia; D_3__Cytophagales; D_4__Cytophagaceae; D_5__Flectobacillus"
AYPR01000038	52	1523;2;1;1;3;0;2;1;1;3;0;22;125;1;10;44;65;2;7;"D_0__Bacteria; D_1__Proteobacteria; D_2__Alphaproteobacteria; D_3__Rhodobacterales; D_4__Rhodobacteraceae; D_5__Rhodobacter"
AYSW01000023	1652	3162;0;0;0;0;0;0;0;0;0;0;1;1;0;0;0;0;0;0;"D_0__Bacteria; D_1__Proteobacteria; D_2__Betaproteobacteria; D_3__Nitrosomonadales; D_4__Gallionellaceae; D_5__Sideroxydans; Ambiguous_taxa"
AZHS01000013	11871	13367;0;2;0;3;0;0;1;0;1;0;0;4;0;1;0;1;16;16;"D_0__Bacteria; D_1__Actinobacteria; D_2__Actinobacteria; D_3__Frankiales; D_4__Sporichthyaceae; Ambiguous_taxa; Ambiguous_taxa"
BABR01000545	100	1594;0;0;0;0;0;0;3;5;0;1;1;6;0;0;0;0;0;1;"D_0__Bacteria; D_1__Firmicutes; D_2__Clostridia; D_3__Clostridiales; D_4__Clostridiaceae 1"
BASI01000001	967275	968721;1;2;0;0;0;0;0;0;0;0;0;0;0;0;0;0;0;0;"D_0__Bacteria; D_1__Proteobacteria; D_2__Alphaproteobacteria; D_3__Rhodobacterales; D_4__Rhodobacteraceae"
BATP01000063	3915	5412;0;0;0;0;0;0;0;0;0;0;0;1;0;1;0;1;0;0;"D_0__Bacteria; D_1__Verrucomicrobia; D_2__Verrucomicrobiae; D_3__Verrucomicrobiales; D_4__Verrucomicrobiaceae; D_5__Haloferula; Ambiguous_taxa"
BAYP01000003	3456	4979;2;0;0;0;0;0;0;0;0;0;0;0;0;0;0;0;0;0;"D_0__Bacteria; D_1__Proteobacteria; D_2__Gammaproteobacteria; D_3__Legionellales; D_4__Legionellaceae; D_5__Legionella; D_6__uncultured bacterium"
BBCG01000153	29	1534;0;0;0;0;0;1;0;0;0;0;0;0;0;1;1;0;0;1;"D_0__Bacteria; D_1__Firmicutes; D_2__Clostridia; D_3__Clostridiales; D_4__Lachnospiraceae; D_5__Cellulosilyticum; Ambiguous_taxa"
BX294801	1	1313;0;0;0;0;0;0;0;0;0;0;0;2;0;0;0;0;0;0;"D_0__Bacteria; D_1__Planctomycetes; D_2__BD7-11; D_3__uncultured bacterium; D_4__uncultured bacterium; D_5__uncultured bacterium; D_6__uncultured bacterium"
BX294811	1	1309;0;0;1;0;0;0;0;0;0;0;1;0;0;0;0;0;0;1;"D_0__Bacteria; D_1__Planctomycetes; D_2__OM190; D_3__uncultured bacterium; D_4__uncultured bacterium; D_5__uncultured bacterium; D_6__uncultured bacterium"
BX294842	1	1280;0;0;1;0;0;0;0;1;0;0;0;2;0;1;0;1;0;1;"D_0__Bacteria; D_1__Planctomycetes; D_2__Planctomycetacia; D_3__Planctomycetales; D_4__Planctomycetaceae; D_5__Planctomyces; D_6__uncultured bacterium"
BX294877	1	1307;0;0;0;0;0;0;0;0;0;0;0;4;0;0;0;0;0;0;"D_0__Bacteria; D_1__Planctomycetes; D_2__OM190; D_3__uncultured bacterium; D_4__uncultured bacterium; D_5__uncultured bacterium; D_6__uncultured bacterium"
CACA01000066	281	1760;0;0;0;0;1;6;0;0;0;0;0;0;0;0;0;0;0;0;"D_0__Bacteria; D_1__Cyanobacteria; D_2__Cyanobacteria; D_3__SubsectionIII; D_4__FamilyI"
CAIC01015143	682	2534;0;0;0;0;1;0;0;0;0;0;0;2;0;0;0;0;0;0;"D_0__Bacteria; D_1__Proteobacteria; D_2__Alphaproteobacteria; D_3__Rickettsiales; D_4__Mitochondria"
CBQR020000178	48	1576;0;0;0;0;0;1;0;0;0;0;0;0;1;0;0;0;0;0;"D_0__Bacteria; D_1__Firmicutes; D_2__Bacilli; D_3__Bacillales; D_4__Paenibacillaceae; D_5__Paenibacillus; Ambiguous_taxa"
CP000383	120118	121499;0;0;0;0;1;1;0;0;0;0;0;3;0;1;0;0;1;0;"D_0__Bacteria; D_1__Bacteroidetes; D_2__Cytophagia; D_3__Cytophagales; D_4__Cytophagaceae; D_5__Cytophaga"
CP001097	112995	114488;0;0;0;0;0;0;1;1;0;0;0;0;0;0;0;0;0;0;"D_0__Bacteria; D_1__Chlorobi; D_2__Chlorobia; D_3__Chlorobiales; D_4__Chlorobiaceae"
CP001737	4499135	4500639;0;0;0;0;0;0;0;0;0;0;1;0;0;0;0;1;0;0;"D_0__Bacteria; D_1__Actinobacteria; D_2__Actinobacteria; D_3__Frankiales; D_4__Nakamurellaceae; D_5__Nakamurella"
CP001854	3764582	3766117;0;0;0;0;0;1;0;0;0;0;0;2;0;0;0;0;0;0;"D_0__Bacteria; D_1__Actinobacteria; D_2__Thermoleophilia; D_3__Solirubrobacterales; D_4__Conexibacteraceae; D_5__Conexibacter; D_6__uncultured bacterium"
CP002345	191924	193439;0;0;0;0;0;0;1;0;1;0;0;1;0;1;0;0;0;1;"D_0__Bacteria; D_1__Bacteroidetes; D_2__Bacteroidia; D_3__Bacteroidales; D_4__Porphyromonadaceae; D_5__Paludibacter; D_6__uncultured bacterium"
CP002551	490459	491943;55;5;57;4;47;4;25;7;105;53;59;32;39;11;11;3;66;33;"D_0__Archaea; D_1__Euryarchaeota; D_2__Methanobacteria; D_3__Methanobacteriales; D_4__Methanobacteriaceae; D_5__Methanobacterium"
CP003537	751710	753211;0;0;0;0;0;0;0;0;0;1;0;6;0;0;0;0;0;0;"D_0__Bacteria; D_1__Proteobacteria; D_2__Deltaproteobacteria; D_3__Bdellovibrionales; D_4__Bdellovibrionaceae; D_5__Bdellovibrio; D_6__uncultured bacterium"
CP003610	1871961	1873436;0;0;0;0;0;0;1;0;0;0;0;0;0;0;0;3;0;0;"D_0__Bacteria; D_1__Cyanobacteria; D_2__Cyanobacteria; D_3__SubsectionIV; D_4__FamilyII; D_5__Calothrix"
CP003639	105482	106929;0;0;0;1;1;1;0;0;0;1;2;1;0;0;0;1;0;0;"D_0__Bacteria; D_1__Firmicutes; D_2__Clostridia; D_3__Clostridiales; D_4__Peptococcaceae; D_5__Desulfosporosinus"
CP006932	105590	107114;0;4;0;0;0;0;0;0;0;0;0;0;0;0;0;0;0;0;"D_0__Bacteria; D_1__Tenericutes; D_2__Mollicutes; D_3__Entomoplasmatales; D_4__Entomoplasmatales Incertae Sedis; D_5__Candidatus Hepatoplasma; Ambiguous_taxa"
CP011265	1904854	1906419;0;0;0;0;0;0;1;0;0;0;1;0;0;0;0;0;0;0;"D_0__Bacteria; D_1__Verrucomicrobia; D_2__Opitutae; D_3__Opitutales; D_4__Opitutaceae; D_5__Opitutus"
CP011270	1884247	1885732;0;0;0;0;0;0;0;0;0;0;0;0;0;1;0;0;0;1;"D_0__Bacteria; D_1__Planctomycetes; D_2__Planctomycetacia; D_3__Planctomycetales; D_4__Planctomycetaceae; D_5__Planctomyces; Ambiguous_taxa"
CP014222	113932	115477;3;1;30;42;10;3;5;1;0;2;0;9;0;1;0;0;6;7;"D_0__Bacteria; D_1__Proteobacteria; D_2__Betaproteobacteria; D_3__Neisseriales; D_4__Neisseriaceae; D_5__Iodobacter; Ambiguous_taxa"
CR933053	1	1311;0;0;0;0;0;0;0;0;0;0;0;2;0;0;0;0;0;0;"D_0__Bacteria; D_1__Verrucomicrobia; D_2__MSBL3"
CR933188	2	1371;0;0;0;0;0;0;0;0;0;0;0;0;0;2;0;0;0;0;"D_0__Bacteria; D_1__Hydrogenedentes; D_2__uncultured bacterium; D_3__uncultured bacterium; D_4__uncultured bacterium; D_5__uncultured bacterium; D_6__uncultured bacterium"
CR933224	1	1278;0;0;0;0;0;0;0;0;0;0;1;1;0;0;0;0;0;0;"D_0__Bacteria; D_1__Actinobacteria; D_2__Acidimicrobiia; D_3__Acidimicrobiales; D_4__Acidimicrobiales Incertae Sedis; D_5__Candidatus Microthrix; D_6__uncultured bacterium"
CR933241	1	1285;0;0;1;0;0;0;0;1;0;0;0;0;0;2;0;0;0;0;"D_0__Bacteria; D_1__Proteobacteria; D_2__Alphaproteobacteria; D_3__Caulobacterales; D_4__Caulobacteraceae; D_5__Phenylobacterium"
CR933262	1	1291;0;0;0;0;0;0;1;1;0;0;0;0;0;0;0;0;0;0;"D_0__Bacteria; D_1__Proteobacteria; D_2__Betaproteobacteria; D_3__Burkholderiales; D_4__Comamonadaceae"
CTRL01000060	6676	8192;0;0;0;1;1;10;7;2;0;0;0;1;0;2;1;1;0;0;"D_0__Bacteria; D_1__Proteobacteria; D_2__Betaproteobacteria; D_3__Burkholderiales; D_4__Burkholderiales Incertae Sedis; D_5__Thiomonas"
CU466685	37	1383;0;0;0;0;0;0;1;0;0;0;0;0;0;1;0;0;0;0;"D_0__Bacteria; D_1__Saccharibacteria; D_2__uncultured bacterium; D_3__uncultured bacterium; D_4__uncultured bacterium; D_5__uncultured bacterium; D_6__uncultured bacterium"
CU466731	2	1357;1;0;0;0;0;0;0;0;0;0;0;0;0;2;0;1;0;0;"D_0__Bacteria; D_1__Bacteroidetes; D_2__Sphingobacteriia; D_3__Sphingobacteriales; D_4__Chitinophagaceae; D_5__Filimonas; D_6__uncultured bacterium"
CU466773	2	1368;4;3;4;2;6;0;3;1;3;4;4;9;5;2;1;11;1;10;"D_0__Bacteria; D_1__Proteobacteria; D_2__Deltaproteobacteria; D_3__Myxococcales; D_4__uncultured"
CU466801	2	1316;0;0;0;1;0;0;0;0;0;0;0;3;0;0;0;0;0;0;"D_0__Bacteria; D_1__Proteobacteria; D_2__Alphaproteobacteria; D_3__Sphingomonadales; D_4__Sphingomonadaceae"
CU466822	2	1353;0;0;0;0;3;1;0;1;0;0;3;17;0;1;0;0;0;1;"D_0__Bacteria; D_1__Proteobacteria; D_2__Gammaproteobacteria; D_3__Pseudomonadales; D_4__Moraxellaceae; D_5__uncultured; D_6__uncultured bacterium"
CU466877	2	1350;0;0;0;0;2;0;0;0;0;0;0;0;1;0;0;0;1;0;"D_0__Bacteria; D_1__Proteobacteria; D_2__Betaproteobacteria; D_3__Burkholderiales; D_4__Comamonadaceae"
CU466899	2	1297;0;0;1;0;0;0;0;0;0;0;0;2;0;0;0;0;0;0;"D_0__Bacteria; D_1__Proteobacteria; D_2__Betaproteobacteria; D_3__Burkholderiales; D_4__Comamonadaceae; D_5__uncultured; D_6__uncultured bacterium"
CU917662	1	1344;0;1;1;2;2;2;3;4;1;0;2;12;3;6;5;5;4;4;"D_0__Bacteria; D_1__Actinobacteria; D_2__Acidimicrobiia; D_3__Acidimicrobiales; D_4__Acidimicrobiaceae; D_5__CL500-29 marine group; D_6__uncultured bacterium"
CU917678	1	1353;0;0;1;1;0;0;0;0;0;0;2;4;0;0;0;0;0;0;"D_0__Bacteria; D_1__Proteobacteria; D_2__Gammaproteobacteria; D_3__Xanthomonadales; D_4__Xanthomonadaceae; D_5__uncultured; D_6__uncultured bacterium"
CU917740	1	1368;1;0;0;0;0;1;2;2;0;1;1;4;0;1;3;2;1;1;"D_0__Bacteria; D_1__WS1; D_2__uncultured bacterium; D_3__uncultured bacterium; D_4__uncultured bacterium; D_5__uncultured bacterium; D_6__uncultured bacterium"
CU917747	1	1325;2;1;0;4;1;1;5;3;0;2;2;1;2;3;2;0;0;0;"D_0__Bacteria; D_1__Chloroflexi; D_2__Caldilineae; D_3__Caldilineales; D_4__Caldilineaceae; D_5__uncultured; D_6__uncultured bacterium"
CU917889	1	1341;2;0;2;3;2;4;3;0;1;1;2;10;0;8;2;3;1;7;"D_0__Bacteria; D_1__Actinobacteria; D_2__Actinobacteria; D_3__Propionibacteriales; D_4__Propionibacteriaceae; D_5__uncultured; Ambiguous_taxa"
CU918020	1	1337;0;0;0;0;0;0;0;0;0;0;0;0;0;1;0;1;0;0;"D_0__Bacteria; D_1__Armatimonadetes; D_2__uncultured; D_3__uncultured bacterium; D_4__uncultured bacterium; D_5__uncultured bacterium; D_6__uncultured bacterium"
CU918262	1	1323;1;0;0;0;0;0;0;0;0;0;0;0;0;1;0;0;0;0;"D_0__Bacteria; D_1__Chloroflexi; D_2__Thermomicrobia; D_3__JG30-KF-CM45; D_4__uncultured bacterium; D_5__uncultured bacterium; D_6__uncultured bacterium"
CU918269	1	1311;0;0;0;0;0;0;0;0;0;0;0;0;0;0;2;0;0;0;"D_0__Bacteria; D_1__Chloroflexi; D_2__Anaerolineae; D_3__Anaerolineales; D_4__Anaerolineaceae; D_5__uncultured; D_6__uncultured bacterium"
CU918336	1	1305;1;2;0;0;0;0;0;0;0;0;0;0;0;0;0;0;0;0;"D_0__Bacteria; D_1__Proteobacteria; D_2__Alphaproteobacteria; D_3__Rhodobacterales; D_4__Rhodobacteraceae; D_5__Paracoccus"
CU918618	1	1355;0;0;0;0;0;0;0;2;0;0;0;0;0;0;0;1;0;0;"D_0__Bacteria; D_1__Chlorobi; D_2__Chlorobia; D_3__Chlorobiales; D_4__SJA-28; D_5__uncultured bacterium; D_6__uncultured bacterium"
CU918748	1	1343;1;0;0;0;0;0;0;0;0;0;0;0;0;1;0;0;0;0;"D_0__Bacteria; D_1__Actinobacteria; D_2__Actinobacteria; D_3__Micrococcales; D_4__Microbacteriaceae"
CU919129	1	1361;0;0;1;0;0;0;1;0;0;0;0;3;0;0;0;0;0;0;"D_0__Bacteria; D_1__Planctomycetes; D_2__Planctomycetacia; D_3__Planctomycetales; D_4__Planctomycetaceae; D_5__Planctomyces; D_6__uncultured bacterium"
CU919229	1	1382;0;0;0;0;0;0;0;0;0;0;0;0;0;2;0;0;0;0;"D_0__Bacteria; D_1__Proteobacteria; D_2__Deltaproteobacteria; D_3__Syntrophobacterales; D_4__Syntrophobacteraceae; D_5__Syntrophobacter; D_6__uncultured bacterium"
CU919262	1	1305;0;0;0;0;2;7;0;0;0;1;2;22;1;0;0;0;0;1;"D_0__Bacteria; D_1__Proteobacteria; D_2__Alphaproteobacteria; D_3__Rhizobiales"
CU919292	1	1306;0;0;0;0;0;0;0;0;0;0;0;0;0;1;1;0;0;0;"D_0__Bacteria; D_1__Proteobacteria; D_2__Alphaproteobacteria; D_3__Rhodobacterales; D_4__Rhodobacteraceae"
CU919304	1	1318;0;1;0;0;1;0;0;0;0;0;0;1;0;0;0;0;0;0;"D_0__Bacteria; D_1__Proteobacteria; D_2__Alphaproteobacteria; D_3__Rhodobacterales; D_4__Rhodobacteraceae"
CU919775	1	1355;0;0;0;0;0;0;0;0;0;0;0;0;0;0;4;3;0;0;"D_0__Bacteria; D_1__WS1; D_2__uncultured bacterium; D_3__uncultured bacterium; D_4__uncultured bacterium; D_5__uncultured bacterium; D_6__uncultured bacterium"
CU920011	1	1372;0;0;0;0;0;0;0;2;0;0;0;0;0;0;0;1;0;0;"D_0__Bacteria; D_1__Hydrogenedentes; D_2__uncultured bacterium; D_3__uncultured bacterium; D_4__uncultured bacterium; D_5__uncultured bacterium; D_6__uncultured bacterium"
CU920275	1	1344;0;0;0;0;0;0;0;0;0;0;0;8;0;0;0;0;0;2;"D_0__Bacteria; D_1__Cyanobacteria; D_2__Melainabacteria; D_3__Gastranaerophilales; D_4__uncultured bacterium; D_5__uncultured bacterium; D_6__uncultured bacterium"
CU920678	1	1283;0;0;0;0;0;1;0;0;0;0;0;3;0;0;0;0;0;0;"D_0__Bacteria; D_1__Proteobacteria; D_2__Alphaproteobacteria; D_3__Rhodobacterales; D_4__Rhodobacteraceae"
CU921041	1	1312;0;0;0;0;0;0;0;0;0;0;0;0;0;0;0;1;1;0;"D_0__Bacteria; D_1__Proteobacteria; D_2__Alphaproteobacteria; D_3__Rhizobiales; D_4__Rhizobiales Incertae Sedis; D_5__Bauldia; D_6__uncultured bacterium"
CU921055	1	1319;0;0;0;0;0;0;0;0;0;0;0;1;0;0;0;1;0;0;"D_0__Bacteria; D_1__Proteobacteria; D_2__Alphaproteobacteria; D_3__Rhodobacterales; D_4__Rhodobacteraceae"
CU921136	1	1310;2;0;1;2;0;1;0;0;0;0;0;2;0;1;1;1;2;3;"D_0__Bacteria; D_1__Proteobacteria; D_2__Alphaproteobacteria; D_3__Rhizobiales; D_4__MNG7; D_5__uncultured bacterium; D_6__uncultured bacterium"
CU921208	1	1339;0;1;0;0;0;0;0;0;0;0;0;0;0;0;1;0;0;0;"D_0__Bacteria; D_1__Proteobacteria; D_2__Alphaproteobacteria; D_3__Rhodobacterales; D_4__Rhodobacteraceae; D_5__uncultured; D_6__uncultured bacterium"
CU921228	1	1371;0;2;0;0;0;0;0;0;0;0;1;1;1;0;0;1;0;0;"D_0__Bacteria; D_1__Proteobacteria; D_2__Betaproteobacteria; D_3__SC-I-84; D_4__uncultured bacterium; D_5__uncultured bacterium; D_6__uncultured bacterium"
CU921260	1	1378;0;0;0;0;2;0;2;0;0;0;0;2;0;0;1;1;0;0;"D_0__Bacteria; D_1__Proteobacteria; D_2__Gammaproteobacteria; D_3__Xanthomonadales; D_4__Xanthomonadales Incertae Sedis; D_5__uncultured"
CU921278	1	1367;0;0;0;0;0;0;0;0;0;0;0;0;0;0;0;0;2;0;"D_0__Bacteria; D_1__Spirochaetae; D_2__Spirochaetes; D_3__Spirochaetales; D_4__Leptospiraceae; D_5__uncultured; D_6__uncultured bacterium"
CU921298	1	1323;0;0;0;0;0;0;0;0;1;0;0;1;0;1;0;1;0;0;"D_0__Bacteria; D_1__Chloroflexi; D_2__Anaerolineae; D_3__Anaerolineales; D_4__Anaerolineaceae; D_5__Leptolinea"
CU921385	1	1332;7;0;0;0;0;0;0;0;1;0;0;0;0;1;0;0;0;0;"D_0__Bacteria; D_1__Chloroflexi; D_2__Anaerolineae; D_3__Anaerolineales; D_4__Anaerolineaceae; D_5__Pelolinea"
CU921422	1	1357;0;0;0;0;1;1;2;0;0;0;0;0;0;0;0;0;0;0;"D_0__Bacteria; D_1__Proteobacteria; D_2__Betaproteobacteria; D_3__Burkholderiales; D_4__Comamonadaceae; D_5__uncultured"
CU921522	56	1415;0;0;0;2;0;0;0;0;0;0;0;1;0;0;0;0;0;0;"D_0__Bacteria; D_1__Proteobacteria; D_2__Betaproteobacteria; D_3__Burkholderiales; D_4__Comamonadaceae"
CU921530	1	1337;0;0;0;2;0;0;6;10;0;0;0;1;0;0;0;0;1;0;"D_0__Bacteria; D_1__Omnitrophica"
CU921644	1	1357;2;0;0;0;0;0;0;0;1;0;0;4;1;1;15;22;0;2;"D_0__Bacteria; D_1__Proteobacteria; D_2__Deltaproteobacteria; D_3__Myxococcales; D_4__Phaselicystidaceae; D_5__Phaselicystis; D_6__uncultured bacterium"
CU921732	1	1382;0;0;0;0;0;0;0;0;0;0;0;3;0;0;0;0;0;0;"D_0__Bacteria; D_1__Proteobacteria; D_2__Deltaproteobacteria; D_3__Bdellovibrionales; D_4__Bacteriovoracaceae; D_5__uncultured; D_6__uncultured bacterium"
CU921912	1	1322;0;0;0;0;0;0;0;0;0;0;1;2;0;0;0;0;0;0;"D_0__Bacteria; D_1__Chloroflexi; D_2__Anaerolineae; D_3__Anaerolineales; D_4__Anaerolineaceae; D_5__Anaerolinea; D_6__uncultured bacterium"
CU922216	1	1359;10;2;2;6;1;4;6;9;193;160;4;2;6;1;7;0;9;11;"D_0__Bacteria; D_1__Proteobacteria; D_2__Epsilonproteobacteria; D_3__Campylobacterales; D_4__Campylobacteraceae; D_5__Sulfurospirillum; Ambiguous_taxa"
CU922305	1	1349;0;0;1;0;0;0;0;0;0;0;1;0;0;0;0;0;0;1;"D_0__Bacteria; D_1__Actinobacteria; D_2__Actinobacteria; D_3__Micrococcales; D_4__Intrasporangiaceae; D_5__Terrabacter"
CU922557	1	1337;0;0;0;0;0;1;0;0;0;0;0;1;0;0;0;0;0;0;"D_0__Bacteria; D_1__Proteobacteria; D_2__Alphaproteobacteria; D_3__Rhizobiales"
CU922617	1	1306;0;0;0;0;1;0;0;0;0;0;0;1;0;0;0;0;0;0;"D_0__Bacteria; D_1__Chloroflexi; D_2__Anaerolineae; D_3__Anaerolineales; D_4__Anaerolineaceae; D_5__uncultured; D_6__uncultured bacterium"
CU922636	1	1357;0;2;0;0;0;0;0;0;0;0;0;0;0;0;0;0;0;0;"D_0__Bacteria; D_1__Bacteroidetes; D_2__Bacteroidetes vadinHA17; D_3__uncultured bacterium; D_4__uncultured bacterium; D_5__uncultured bacterium; D_6__uncultured bacterium"
CU922792	1	1322;0;0;0;0;0;0;0;1;0;0;0;1;0;0;0;0;0;0;"D_0__Bacteria; D_1__Proteobacteria; D_2__Alphaproteobacteria; D_3__Rhodospirillales; D_4__Rhodospirillaceae; D_5__uncultured; Ambiguous_taxa"
CU922800	2	1352;3;0;0;0;0;0;0;0;1;1;0;0;0;0;0;0;0;0;"D_0__Bacteria; D_1__Aminicenantes; D_2__uncultured bacterium; D_3__uncultured bacterium; D_4__uncultured bacterium; D_5__uncultured bacterium; D_6__uncultured bacterium"
CU923094	1	1310;0;0;0;0;0;0;1;0;0;0;0;1;0;0;0;0;0;0;"D_0__Bacteria; D_1__Proteobacteria; D_2__Alphaproteobacteria; D_3__Rhizobiales; D_4__MNG7; D_5__uncultured bacterium; D_6__uncultured bacterium"
CU923263	1	1330;0;0;0;0;0;0;0;0;0;0;0;2;0;0;0;0;0;0;"D_0__Bacteria; D_1__Proteobacteria; D_2__Alphaproteobacteria; D_3__Caulobacterales; D_4__Hyphomonadaceae; D_5__Hirschia"
CU923286	1	1316;2;0;0;0;0;0;0;0;1;0;1;1;0;2;1;0;0;1;"D_0__Bacteria; D_1__Chloroflexi; D_2__SBR2076; D_3__uncultured bacterium; D_4__uncultured bacterium; D_5__uncultured bacterium; D_6__uncultured bacterium"
CU923736	1	1378;0;0;0;0;0;0;0;0;0;0;0;0;0;0;1;1;0;0;"D_0__Bacteria; D_1__Proteobacteria; D_2__Deltaproteobacteria; D_3__Myxococcales; D_4__Phaselicystidaceae; D_5__Phaselicystis; D_6__uncultured bacterium"
CU924071	1	1281;0;0;0;0;0;1;0;0;0;0;0;1;0;0;0;0;0;0;"D_0__Bacteria; D_1__Proteobacteria; D_2__Alphaproteobacteria; D_3__Rhodobacterales; D_4__Rhodobacteraceae"
CU924086	1	1342;0;0;1;0;0;0;0;0;0;0;0;0;0;0;0;1;0;0;"D_0__Bacteria; D_1__Actinobacteria; D_2__Acidimicrobiia; D_3__Acidimicrobiales; D_4__Acidimicrobiales Incertae Sedis; D_5__Candidatus Microthrix; Ambiguous_taxa"
CU924144	1	1345;0;0;0;0;0;0;0;0;1;0;0;1;0;0;0;0;0;0;"D_0__Bacteria; D_1__Actinobacteria; D_2__Acidimicrobiia; D_3__Acidimicrobiales; D_4__Iamiaceae; D_5__Iamia; D_6__uncultured bacterium"
CU924198	1	1400;0;2;0;0;0;0;0;0;0;0;0;0;0;0;0;0;0;0;"D_0__Bacteria; D_1__Verrucomicrobia; D_2__LD1-PB3; D_3__uncultured bacterium; D_4__uncultured bacterium; D_5__uncultured bacterium; D_6__uncultured bacterium"
CU924417	1	1366;2;0;0;0;0;1;0;0;0;0;0;0;1;0;0;0;0;0;"D_0__Bacteria; D_1__Actinobacteria; D_2__Thermoleophilia; D_3__Gaiellales; D_4__uncultured; D_5__uncultured bacterium; D_6__uncultured bacterium"
CU924816	1	1368;0;0;0;0;0;1;1;1;0;0;0;3;0;3;0;0;0;0;"D_0__Bacteria; D_1__Proteobacteria; D_2__Deltaproteobacteria; D_3__Syntrophobacterales; D_4__Syntrophaceae; D_5__Smithella; Ambiguous_taxa"
CU925107	1	1303;0;0;0;0;3;0;0;0;0;0;0;1;0;0;0;0;0;0;"D_0__Bacteria; D_1__Proteobacteria; D_2__Alphaproteobacteria; D_3__Rhizobiales; D_4__Beijerinckiaceae; D_5__Methylorosula"
CU925479	1	1369;0;1;0;0;0;0;2;0;0;0;1;2;1;0;1;0;0;0;"D_0__Bacteria; D_1__Actinobacteria; D_2__Thermoleophilia; D_3__Gaiellales; D_4__uncultured; D_5__uncultured bacterium; D_6__uncultured bacterium"
CU925492	1	1338;0;0;0;0;0;0;0;0;0;0;0;1;0;0;0;0;0;1;"D_0__Bacteria; D_1__Actinobacteria; D_2__Acidimicrobiia; D_3__Acidimicrobiales; D_4__uncultured; D_5__uncultured bacterium; D_6__uncultured bacterium"
CU925753	1	1307;0;1;0;0;0;0;0;0;0;0;0;0;0;0;1;0;0;0;"D_0__Bacteria; D_1__Proteobacteria; D_2__Alphaproteobacteria; D_3__Rhodobacterales; D_4__Rhodobacteraceae; D_5__Rhodobacter; Ambiguous_taxa"
CU925775	1	1351;16;37;0;0;0;0;5;6;0;1;4;15;5;4;1;1;1;1;"D_0__Bacteria; D_1__Proteobacteria; D_2__Betaproteobacteria; D_3__Burkholderiales; D_4__Comamonadaceae; Ambiguous_taxa"
CU925786	1	1382;0;1;0;1;0;0;0;1;0;1;0;2;0;0;0;0;0;1;"D_0__Bacteria; D_1__Proteobacteria; D_2__Deltaproteobacteria; D_3__Deltaproteobacteria Incertae Sedis; D_4__Syntrophorhabdaceae; D_5__Syntrophorhabdus; D_6__uncultured bacterium"
CU925875	1	1310;0;0;0;0;0;0;0;0;0;0;0;2;0;1;0;0;0;0;"D_0__Bacteria; D_1__Proteobacteria; D_2__Alphaproteobacteria; D_3__Rhizobiales; D_4__Methylocystaceae"
CU925937	1	1328;0;0;0;0;0;0;0;1;0;0;0;1;0;0;0;0;0;0;"D_0__Bacteria; D_1__Planctomycetes; D_2__Phycisphaerae; D_3__Phycisphaerales; D_4__Phycisphaeraceae; D_5__CL500-3; D_6__uncultured bacterium"
CU926188	1	1317;3;1;0;0;0;0;0;0;0;0;0;0;0;0;0;0;0;0;"D_0__Bacteria; D_1__Proteobacteria; D_2__Alphaproteobacteria; D_3__Rhodobacterales; D_4__Rhodobacteraceae; D_5__Paracoccus; Ambiguous_taxa"
CU926221	1	1314;0;6;0;0;0;0;3;0;0;0;0;3;1;1;0;0;2;0;"D_0__Bacteria; D_1__Cyanobacteria; D_2__Melainabacteria; D_3__Obscuribacterales; D_4__uncultured bacterium; D_5__uncultured bacterium; D_6__uncultured bacterium"
CU926339	1	1362;3;1;0;0;0;1;0;0;17;21;0;2;0;0;0;0;1;3;"D_0__Bacteria; D_1__Proteobacteria; D_2__Betaproteobacteria; D_3__Rhodocyclales; D_4__Rhodocyclaceae; D_5__Denitratisoma; D_6__uncultured bacterium"
CU926702	1	1322;0;0;0;0;0;0;2;0;0;0;0;1;0;0;0;1;0;0;"D_0__Bacteria; D_1__Proteobacteria; D_2__Alphaproteobacteria; D_3__Rickettsiales; D_4__Holosporaceae; D_5__uncultured; Ambiguous_taxa"
CU927577	1	1307;0;0;0;0;1;0;2;0;0;0;0;1;0;1;0;0;0;0;"D_0__Bacteria; D_1__Microgenomates; D_2__Candidatus Collierbacteria; D_3__uncultured bacterium; D_4__uncultured bacterium; D_5__uncultured bacterium; D_6__uncultured bacterium"
CXWJ01000322	91024	92517;0;0;0;0;0;0;0;0;0;0;0;2;0;0;0;0;0;0;"D_0__Bacteria; D_1__Bacteroidetes; D_2__Sphingobacteriia; D_3__Sphingobacteriales; D_4__Saprospiraceae; D_5__uncultured"
CXWK01000304	18952	20458;2;5;0;1;1;1;3;1;0;2;1;3;0;1;0;0;1;2;"D_0__Bacteria; D_1__Actinobacteria; D_2__Acidimicrobiia; D_3__Acidimicrobiales; D_4__uncultured; D_5__uncultured bacterium; D_6__uncultured bacterium"
CXWK01003239	771	2277;9;15;8;23;15;20;9;17;11;26;12;31;18;29;18;12;9;19;"D_0__Bacteria; D_1__Actinobacteria; D_2__Acidimicrobiia; D_3__Acidimicrobiales; D_4__uncultured; Ambiguous_taxa; Ambiguous_taxa"
CXWK01016046	34616	35969;0;0;0;0;0;0;1;1;0;0;0;0;0;0;0;0;0;0;"D_0__Bacteria; D_1__Parcubacteria; D_2__Candidatus Nomurabacteria"
CXWK01028031	16070	17555;0;7;0;0;0;0;0;0;0;0;0;0;0;0;0;0;0;0;"D_0__Bacteria; D_1__Gracilibacteria"
CXWL01015066	1213	2653;1;0;0;0;0;0;0;0;0;0;0;1;1;0;7;9;0;0;"D_0__Bacteria; D_1__Parcubacteria"
CXWL01043325	321	1757;0;1;0;0;0;1;0;0;0;0;0;0;0;1;0;1;0;0;"D_0__Bacteria; D_1__Microgenomates; D_2__Candidatus Woesebacteria"
D45060	1	1486;0;0;2;0;0;0;1;1;0;1;1;0;0;0;0;1;1;0;"D_0__Bacteria; D_1__Actinobacteria; D_2__Actinobacteria; D_3__Micrococcales; D_4__Microbacteriaceae; Ambiguous_taxa; Ambiguous_taxa"
D84612	1	1483;35;41;33;26;49;20;42;17;23;19;18;53;16;15;13;30;11;43;"D_0__Bacteria; D_1__Actinobacteria; D_2__Actinobacteria; D_3__Micrococcales; D_4__Intrasporangiaceae"
D84618	1	1486;0;1;0;0;0;0;0;0;0;0;0;2;0;1;0;0;0;0;"D_0__Bacteria; D_1__Actinobacteria; D_2__Actinobacteria; D_3__Micrococcales; D_4__Intrasporangiaceae"
DQ001647	1	1440;0;0;0;0;0;0;0;1;0;0;0;0;2;0;0;0;0;0;"D_0__Bacteria; D_1__Acidobacteria; D_2__Solibacteres; D_3__Solibacterales; D_4__Solibacteraceae (Subgroup 3); D_5__Bryobacter; D_6__uncultured bacterium"
DQ015771	1	1563;1;0;0;0;0;0;0;0;1;0;0;0;1;0;0;0;0;0;"D_0__Bacteria; D_1__Firmicutes; D_2__Bacilli; D_3__Bacillales; D_4__Bacillaceae; D_5__Virgibacillus; Ambiguous_taxa"
DQ017913	1	1516;0;0;0;0;0;0;0;0;0;0;0;5;0;1;0;0;0;0;"D_0__Bacteria; D_1__Verrucomicrobia; D_2__OPB35 soil group"
DQ017933	1	1439;3;0;4;4;3;4;1;2;2;4;1;6;5;9;1;3;2;8;"D_0__Bacteria; D_1__Proteobacteria; D_2__Alphaproteobacteria; D_3__Rhizobiales; D_4__Rhizobiales Incertae Sedis; D_5__Bauldia"
DQ017935	1	1500;0;0;0;0;0;0;0;0;0;0;1;2;0;0;0;0;0;0;"D_0__Bacteria; D_1__Verrucomicrobia; D_2__S-BQ2-57 soil group; D_3__uncultured bacterium; D_4__uncultured bacterium; D_5__uncultured bacterium; D_6__uncultured bacterium"
DQ017943	1	1473;0;1;1;0;0;0;1;0;1;0;0;0;0;0;0;0;6;4;"D_0__Bacteria; D_1__Spirochaetae; D_2__Spirochaetes; D_3__Spirochaetales; D_4__Leptospiraceae; D_5__Turneriella"
DQ017945	1	1506;0;2;2;1;0;1;2;1;0;0;0;1;1;2;1;2;1;0;"D_0__Bacteria; D_1__Acidobacteria; D_2__Subgroup 17; D_3__uncultured bacterium; D_4__uncultured bacterium; D_5__uncultured bacterium; D_6__uncultured bacterium"
DQ018787	1	1370;0;0;0;0;0;0;4;1;0;0;0;0;0;0;0;0;0;0;"D_0__Bacteria; D_1__Omnitrophica; D_2__Omnitrophica Incertae Sedis; D_3__Unknown Order; D_4__Unknown Family; D_5__Candidatus Omnitrophus"
DQ018808	1	1303;0;0;0;0;0;0;3;1;0;0;0;3;0;0;0;0;0;0;"D_0__Bacteria; D_1__Parcubacteria; D_2__Candidatus Falkowbacteria"
DQ066980	1	1363;0;0;0;0;0;0;3;0;0;0;0;0;1;1;11;21;0;0;"D_0__Bacteria; D_1__Spirochaetae; D_2__Spirochaetes; D_3__Spirochaetales; D_4__Leptospiraceae; D_5__Leptospira; D_6__uncultured bacterium"
DQ066983	1	1380;0;0;0;0;0;0;0;0;0;0;1;3;0;0;0;0;0;0;"D_0__Bacteria; D_1__Ignavibacteriae; D_2__Ignavibacteria; D_3__Ignavibacteriales; D_4__BSV26; D_5__uncultured bacterium; D_6__uncultured bacterium"
DQ066987	1	1377;0;0;0;0;1;0;0;0;0;0;1;6;0;1;0;0;0;3;"D_0__Bacteria; D_1__Bacteroidetes; D_2__Sphingobacteriia; D_3__Sphingobacteriales; D_4__KD3-93; D_5__uncultured bacterium; D_6__uncultured bacterium"
DQ066999	1	1385;1;0;0;0;0;0;1;1;1;1;1;1;0;0;0;0;1;1;"D_0__Bacteria; D_1__Acidobacteria; D_2__Holophagae; D_3__Holophagales; D_4__Holophagaceae"
DQ067005	1	1354;0;0;0;0;0;0;0;0;0;0;0;2;0;0;0;0;0;0;"D_0__Bacteria; D_1__Planctomycetes; D_2__Phycisphaerae; D_3__Phycisphaerales; D_4__Phycisphaeraceae; D_5__CL500-3; D_6__uncultured bacterium"
DQ067014	1	1387;0;0;0;3;0;3;0;2;0;2;1;0;0;0;0;0;0;0;"D_0__Bacteria; D_1__Actinobacteria; D_2__MB-A2-108; Ambiguous_taxa; Ambiguous_taxa; Ambiguous_taxa; Ambiguous_taxa"
DQ067018	1	1409;1;2;3;2;4;0;3;0;1;2;3;3;2;2;2;1;4;2;"D_0__Bacteria; D_1__Actinobacteria; D_2__Thermoleophilia; D_3__Gaiellales; D_4__uncultured; D_5__uncultured bacterium; D_6__uncultured bacterium"
DQ067020	1	1370;0;0;0;0;0;0;4;1;0;0;2;5;0;0;0;4;2;0;"D_0__Bacteria; D_1__Gemmatimonadetes; D_2__Gemmatimonadetes; D_3__Gemmatimonadales; D_4__Gemmatimonadaceae; D_5__uncultured; D_6__uncultured bacterium"
DQ067028	1	1378;1;0;0;1;1;0;0;1;0;0;0;1;0;1;0;0;1;1;"D_0__Bacteria; D_1__Gemmatimonadetes; D_2__Gemmatimonadetes; D_3__Gemmatimonadales; D_4__Gemmatimonadaceae; D_5__uncultured; D_6__uncultured bacterium"
DQ067030	1	1417;0;0;0;0;0;0;0;1;1;0;0;0;0;0;0;0;0;0;"D_0__Bacteria; D_1__Proteobacteria; D_2__Deltaproteobacteria; D_3__Desulfurellales; D_4__Desulfurellaceae; D_5__H16; D_6__uncultured bacterium"
DQ067034	1	1406;0;0;0;0;0;0;0;0;0;0;1;2;0;0;0;1;12;7;"D_0__Bacteria; D_1__Proteobacteria; D_2__Deltaproteobacteria; D_3__Myxococcales; D_4__Blfdi19; D_5__uncultured bacterium; D_6__uncultured bacterium"
DQ071123	1	1407;0;0;0;1;0;0;0;0;0;0;4;37;1;1;0;1;1;1;"D_0__Bacteria; D_1__Proteobacteria; D_2__Alphaproteobacteria; D_3__Rhizobiales; D_4__Bradyrhizobiaceae"
DQ083100	1	1502;0;0;0;0;0;0;1;0;0;0;0;1;0;0;0;0;0;0;"D_0__Bacteria; D_1__Proteobacteria; D_2__Gammaproteobacteria; D_3__Legionellales; D_4__Coxiellaceae; D_5__Aquicella"
DQ083247	1	1417;1;0;0;0;0;0;0;0;0;0;0;1;1;0;0;0;1;0;"D_0__Bacteria; D_1__Chloroflexi; D_2__Thermomicrobia; D_3__JG30-KF-CM45; D_4__uncultured bacterium; D_5__uncultured bacterium; D_6__uncultured bacterium"
DQ083303	1	1416;0;0;4;3;5;7;5;6;0;1;2;8;7;3;4;2;2;0;"D_0__Bacteria; D_1__Acidobacteria; D_2__Subgroup 15; D_3__uncultured bacterium; D_4__uncultured bacterium; D_5__uncultured bacterium; D_6__uncultured bacterium"
DQ125505	1	1498;0;0;0;0;0;0;1;0;0;0;0;0;2;3;0;0;0;0;"D_0__Bacteria; D_1__Verrucomicrobia; D_2__OPB35 soil group; D_3__uncultured bacterium; D_4__uncultured bacterium; D_5__uncultured bacterium; D_6__uncultured bacterium"
DQ125526	1	1428;0;0;0;0;0;0;0;0;0;0;1;0;2;1;0;1;0;0;"D_0__Bacteria; D_1__Firmicutes; D_2__Clostridia; D_3__Clostridiales; D_4__Heliobacteriaceae; D_5__Hydrogenispora"
DQ125533	1	1417;0;0;0;0;0;0;1;0;0;0;0;0;0;0;0;1;1;0;"D_0__Bacteria; D_1__Proteobacteria; D_2__Alphaproteobacteria; D_3__Rhizobiales; D_4__Xanthobacteraceae; D_5__Pseudolabrys"
DQ125551	1	1449;1;0;0;0;0;0;1;0;1;0;0;1;0;0;0;0;2;0;"D_0__Bacteria; D_1__Actinobacteria; D_2__Actinobacteria; D_3__Propionibacteriales; D_4__Propionibacteriaceae; D_5__Aestuariimicrobium"
DQ125558	1	1453;0;0;0;1;0;0;0;0;0;0;0;0;0;1;0;0;0;0;"D_0__Bacteria; D_1__Actinobacteria; D_2__Actinobacteria; D_3__Micrococcales"
DQ125579	1	1431;0;1;0;0;0;0;1;0;1;0;0;1;5;6;0;0;0;0;"D_0__Bacteria; D_1__Firmicutes; D_2__Clostridia; D_3__Clostridiales; D_4__Heliobacteriaceae; D_5__Hydrogenispora; D_6__uncultured bacterium"
DQ125586	1	1467;3;2;2;0;4;0;0;0;0;1;0;0;0;1;0;2;4;2;"D_0__Bacteria; D_1__Actinobacteria; D_2__Thermoleophilia; D_3__Gaiellales; D_4__uncultured"
DQ125588	1	1440;0;0;0;1;0;0;0;0;0;0;0;1;0;0;0;0;0;0;"D_0__Bacteria; D_1__Firmicutes; D_2__Clostridia; D_3__Clostridiales; D_4__Clostridiaceae 1; D_5__Clostridium sensu stricto 13; D_6__uncultured bacterium"
DQ125643	1	1448;1;0;0;0;0;0;2;0;1;0;1;0;1;0;1;0;0;1;"D_0__Bacteria; D_1__Actinobacteria; D_2__Actinobacteria; D_3__Micrococcales; D_4__Intrasporangiaceae"
DQ125679	1	1363;0;0;0;0;0;0;0;0;0;0;0;2;0;0;0;1;0;1;"D_0__Bacteria; D_1__Actinobacteria; D_2__Actinobacteria; D_3__Micrococcales; D_4__Micrococcaceae; D_5__Pseudarthrobacter; D_6__uncultured bacterium"
DQ125684	1	1476;1;0;0;1;0;1;0;1;0;2;1;0;0;0;0;2;0;1;"D_0__Bacteria; D_1__Actinobacteria; D_2__Thermoleophilia; D_3__Gaiellales; D_4__uncultured"
DQ125691	1	1405;0;0;0;0;0;0;0;0;1;0;0;1;3;0;0;0;0;0;"D_0__Bacteria; D_1__Proteobacteria; D_2__Alphaproteobacteria; D_3__Rhizobiales; D_4__Rhizobiales Incertae Sedis; D_5__Rhizomicrobium; D_6__uncultured bacterium"
DQ125742	1	1449;2;0;2;2;0;1;4;3;1;1;5;20;0;0;1;2;0;1;"D_0__Bacteria; D_1__Firmicutes; D_2__Clostridia; D_3__Clostridiales; D_4__Clostridiaceae 1; D_5__Fonticella; D_6__uncultured bacterium"
DQ125743	1	1455;0;0;0;1;0;0;0;0;0;1;0;1;0;0;0;0;0;0;"D_0__Bacteria; D_1__Actinobacteria; D_2__Actinobacteria; D_3__Propionibacteriales; D_4__Nocardioidaceae; D_5__Nocardioides; D_6__uncultured bacterium"
DQ125762	1	1451;1;0;0;0;0;0;0;0;0;0;0;1;1;1;0;0;0;0;"D_0__Bacteria; D_1__Actinobacteria; D_2__Actinobacteria; D_3__Micrococcales; D_4__Micrococcaceae; D_5__Pseudarthrobacter"
DQ125789	1	1415;0;0;1;0;3;2;0;0;0;0;1;11;0;3;0;1;0;1;"D_0__Bacteria; D_1__Proteobacteria; D_2__Alphaproteobacteria; D_3__Rhizobiales; D_4__Bradyrhizobiaceae; D_5__Bradyrhizobium"
DQ125826	1	1445;0;0;0;1;1;0;0;0;0;0;0;0;0;0;0;0;0;0;"D_0__Bacteria; D_1__Gemmatimonadetes; D_2__AKAU4049; D_3__uncultured bacterium; D_4__uncultured bacterium; D_5__uncultured bacterium; D_6__uncultured bacterium"
DQ125834	1	1450;0;0;0;0;0;0;0;0;0;0;1;4;0;1;0;0;0;0;"D_0__Bacteria; D_1__Chloroflexi; D_2__Ktedonobacteria; D_3__JG30-KF-AS9; D_4__uncultured bacterium; D_5__uncultured bacterium; D_6__uncultured bacterium"
DQ125846	1	1479;0;0;0;0;0;0;0;0;0;0;0;1;0;1;0;0;0;0;"D_0__Bacteria; D_1__Actinobacteria; D_2__Thermoleophilia; D_3__Gaiellales; D_4__uncultured; D_5__uncultured bacterium; D_6__uncultured bacterium"
DQ125873	1	1443;0;0;1;1;0;0;0;0;0;0;0;0;0;0;0;0;0;0;"D_0__Bacteria; D_1__Actinobacteria; D_2__Actinobacteria; D_3__Micrococcales; D_4__Intrasporangiaceae"
DQ125892	1	1441;0;0;0;0;0;0;0;0;0;0;0;1;0;1;0;0;0;0;"D_0__Bacteria; D_1__Firmicutes; D_2__Clostridia; D_3__Clostridiales; D_4__Clostridiaceae 1; D_5__Clostridium sensu stricto 8"
DQ128511	1	1416;0;0;0;1;0;0;1;0;0;0;0;0;0;0;0;1;0;0;"D_0__Bacteria; D_1__Elusimicrobia; D_2__Elusimicrobia; D_3__Lineage IIa"
DQ128633	1	1442;1;0;0;0;5;2;6;4;0;0;0;0;0;3;0;0;0;1;"D_0__Bacteria; D_1__Saccharibacteria"
DQ128797	1	1347;0;0;0;0;1;0;1;1;0;0;0;0;0;0;0;0;0;0;"D_0__Bacteria; D_1__Parcubacteria; D_2__uncultured soil bacterium; D_3__uncultured soil bacterium; D_4__uncultured soil bacterium; D_5__uncultured soil bacterium; D_6__uncultured soil bacterium"
DQ128802	1	1430;0;3;0;0;1;0;0;0;0;0;0;1;0;0;1;0;0;0;"D_0__Bacteria; D_1__Actinobacteria; D_2__Thermoleophilia; D_3__Gaiellales; D_4__uncultured; D_5__uncultured bacterium; D_6__uncultured bacterium"
DQ129284	1	1310;0;0;0;0;0;0;0;2;0;0;0;0;0;0;0;1;0;0;"D_0__Bacteria; D_1__Actinobacteria; D_2__MB-A2-108; D_3__uncultured bacterium; D_4__uncultured bacterium; D_5__uncultured bacterium; D_6__uncultured bacterium"
DQ129298	1	1374;0;0;0;0;0;0;0;1;1;1;0;0;0;0;1;0;0;1;"D_0__Bacteria; D_1__Firmicutes; D_2__Bacilli; D_3__Bacillales; D_4__Alicyclobacillaceae; D_5__Tumebacillus; Ambiguous_taxa"
DQ129354	1	1416;0;1;0;0;0;2;0;0;1;0;1;3;0;5;3;2;1;2;"D_0__Bacteria; D_1__Actinobacteria; D_2__Thermoleophilia; D_3__Gaiellales; D_4__uncultured; D_5__uncultured bacterium; D_6__uncultured bacterium"
DQ129396	1	1475;1;0;0;5;0;0;1;2;0;0;0;1;0;0;0;0;1;0;"D_0__Bacteria; D_1__Firmicutes; D_2__Clostridia; D_3__Clostridiales; D_4__Clostridiaceae 1; D_5__Clostridium sensu stricto 1"
DQ129410	1	1474;0;0;0;0;0;0;0;0;0;0;1;0;0;0;1;0;0;0;"D_0__Bacteria; D_1__Firmicutes; D_2__Bacilli; D_3__Bacillales; D_4__Planococcaceae"
DQ129413	1	1487;0;0;0;0;0;0;0;0;0;0;0;2;0;0;0;0;0;0;"D_0__Bacteria; D_1__Firmicutes; D_2__Bacilli; D_3__Bacillales; D_4__Planococcaceae; D_5__Lysinibacillus; Ambiguous_taxa"
DQ129528	1	1521;0;0;0;1;0;0;0;0;0;0;0;0;1;0;0;0;0;0;"D_0__Bacteria; D_1__Firmicutes; D_2__Bacilli; D_3__Bacillales; D_4__Bacillaceae; D_5__Bacillus"
DQ129549	1	1478;0;0;0;0;0;0;0;0;0;0;1;0;0;0;0;0;1;0;"D_0__Bacteria; D_1__Firmicutes; D_2__Bacilli; D_3__Bacillales; D_4__Paenibacillaceae; D_5__Paenibacillus; Ambiguous_taxa"
DQ129587	1	1469;0;0;0;0;0;0;0;0;0;0;0;0;0;1;1;0;0;1;"D_0__Bacteria; D_1__Actinobacteria; D_2__Thermoleophilia; D_3__Solirubrobacterales; D_4__Solirubrobacteraceae; D_5__Solirubrobacter; D_6__uncultured bacterium"
DQ129588	1	1516;0;0;0;0;0;1;0;0;0;0;0;4;0;0;0;0;0;1;"D_0__Bacteria; D_1__Proteobacteria; D_2__Deltaproteobacteria; D_3__Myxococcales; D_4__P3OB-42; D_5__uncultured bacterium; D_6__uncultured bacterium"
DQ129632	1	1266;0;0;0;0;1;0;0;0;0;0;1;0;0;0;0;0;0;0;"D_0__Bacteria; D_1__Proteobacteria; D_2__Alphaproteobacteria; D_3__Rhizobiales; D_4__alphaI cluster; Ambiguous_taxa; Ambiguous_taxa"
DQ137918	1	1249;0;0;0;1;0;1;0;0;0;0;0;2;0;0;0;0;0;0;"D_0__Bacteria; D_1__Chloroflexi; D_2__Anaerolineae; D_3__Anaerolineales; D_4__Anaerolineaceae; D_5__uncultured; D_6__uncultured bacterium"
DQ137979	1	1208;0;0;0;0;0;0;0;0;0;0;0;0;0;0;5;12;0;1;"D_0__Bacteria; D_1__Chloroflexi; D_2__Anaerolineae; D_3__Anaerolineales; D_4__Anaerolineaceae; D_5__uncultured; D_6__uncultured bacterium"
DQ137991	1	1256;12;8;0;0;0;0;0;0;0;0;0;0;0;0;0;0;0;0;"D_0__Bacteria; D_1__GN01; D_2__uncultured bacterium; D_3__uncultured bacterium; D_4__uncultured bacterium; D_5__uncultured bacterium; D_6__uncultured bacterium"
DQ138964	1	1518;0;0;0;1;0;0;1;0;0;1;1;25;0;0;0;0;0;0;"D_0__Bacteria; D_1__Nitrospirae; D_2__Nitrospira; D_3__Nitrospirales; D_4__FW13; D_5__uncultured bacterium; D_6__uncultured bacterium"
DQ145977	1	1503;26;13;21;37;471;472;297;271;50;46;165;495;1774;2364;48;73;14;70;"D_0__Bacteria; D_1__Proteobacteria; D_2__Epsilonproteobacteria; D_3__Campylobacterales; D_4__Helicobacteraceae; D_5__Sulfurimonas; D_6__uncultured bacterium"
DQ168847	1	1460;0;0;0;0;0;2;1;1;0;0;0;0;0;0;1;0;0;0;"D_0__Bacteria; D_1__Bacteroidetes; D_2__Bacteroidia; D_3__Bacteroidales; D_4__uncultured; D_5__uncultured bacterium; D_6__uncultured bacterium"
DQ181673	1	1459;0;0;0;0;0;0;0;0;0;0;2;9;0;0;0;0;0;0;"D_0__Bacteria; D_1__Cyanobacteria; D_2__Cyanobacteria; D_3__SubsectionIII; D_4__FamilyI; D_5__uncultured; D_6__uncultured cyanobacterium"
DQ196634	1	1480;9;6;0;9;1;5;2;3;187;115;6;11;12;6;4;1;11;13;"D_0__Bacteria; D_1__Proteobacteria; D_2__Deltaproteobacteria; D_3__Desulfovibrionales; D_4__Desulfovibrionaceae; D_5__Desulfovibrio; D_6__uncultured bacterium"
DQ223081	1	1383;0;0;0;0;0;0;0;0;1;0;1;0;0;0;1;2;0;2;"D_0__Bacteria; D_1__Proteobacteria; D_2__Deltaproteobacteria; D_3__Myxococcales; D_4__Haliangiaceae; D_5__Haliangium; Ambiguous_taxa"
DQ226076	1	1360;144;164;2;0;4;1;2;0;3;1;1;3;0;0;0;1;2;2;"D_0__Archaea; D_1__Hadesarchaea; D_2__uncultured archaeon; D_3__uncultured archaeon; D_4__uncultured archaeon; D_5__uncultured archaeon; D_6__uncultured archaeon"
DQ228376	1	1412;0;0;0;0;1;0;0;0;0;0;0;1;0;2;0;0;0;0;"D_0__Bacteria; D_1__Proteobacteria; D_2__Betaproteobacteria; D_3__Rhodocyclales; D_4__Rhodocyclaceae; D_5__Georgfuchsia"
DQ228393	1	1514;2;0;0;0;1;1;0;0;0;0;0;1;0;0;0;1;0;1;"D_0__Bacteria; D_1__Verrucomicrobia; D_2__Spartobacteria; D_3__Chthoniobacterales; D_4__Chthoniobacteraceae; D_5__Chthoniobacter; D_6__uncultured bacterium"
DQ228402	1	1456;0;0;1;0;0;0;0;0;0;0;0;1;0;0;1;0;0;0;"D_0__Bacteria; D_1__Proteobacteria; D_2__Alphaproteobacteria; D_3__Rhodospirillales; D_4__DA111; D_5__uncultured alpha proteobacterium; D_6__uncultured alpha proteobacterium"
DQ228412	1	1485;1;0;0;0;1;4;0;0;1;0;0;1;0;0;0;1;0;2;"D_0__Bacteria; D_1__Proteobacteria; D_2__Betaproteobacteria; D_3__Nitrosomonadales; D_4__Nitrosomonadaceae; D_5__uncultured"
DQ228417	1	1439;0;0;0;1;4;0;0;1;0;1;0;1;1;3;0;0;0;2;"D_0__Bacteria; D_1__Planctomycetes; D_2__Planctomycetacia; D_3__Planctomycetales; D_4__Planctomycetaceae; D_5__Planctomyces; D_6__uncultured bacterium"
DQ228651	1	1449;0;0;0;0;0;0;0;0;0;0;0;2;0;0;0;0;0;0;"D_0__Bacteria; D_1__Proteobacteria; D_2__Epsilonproteobacteria; D_3__Campylobacterales; D_4__Helicobacteraceae; D_5__Sulfurimonas; D_6__uncultured bacterium"
DQ232438	1	1299;0;0;0;0;0;0;0;0;0;0;0;0;0;0;1;1;0;0;"D_0__Bacteria; D_1__Proteobacteria; D_2__Deltaproteobacteria; D_3__Myxococcales; D_4__mle1-27"
DQ241393	1	1500;0;0;0;0;1;0;1;0;0;0;0;1;0;1;0;0;0;0;"D_0__Bacteria; D_1__Proteobacteria; D_2__Betaproteobacteria; D_3__Nitrosomonadales; D_4__Gallionellaceae; D_5__Gallionella; D_6__uncultured bacterium"
DQ248234	1	1478;0;0;0;0;0;0;0;0;0;0;0;5;0;0;0;0;0;0;"D_0__Bacteria; D_1__Proteobacteria; D_2__Alphaproteobacteria; D_3__Sphingomonadales; D_4__Sphingomonadaceae; D_5__Sphingomonas"
DQ248243	1	1506;0;1;1;0;0;0;4;2;0;0;0;1;1;0;1;4;1;0;"D_0__Bacteria; D_1__Proteobacteria; D_2__Betaproteobacteria; D_3__Burkholderiales; D_4__Oxalobacteraceae"
DQ248270	1	1496;0;0;0;0;0;0;0;0;0;0;0;0;1;0;0;0;0;1;"D_0__Bacteria; D_1__Proteobacteria; D_2__Betaproteobacteria; D_3__Burkholderiales; D_4__Comamonadaceae; D_5__uncultured"
DQ248302	1	1451;0;1;0;0;0;0;0;0;0;1;0;0;0;0;0;0;1;0;"D_0__Bacteria; D_1__Proteobacteria; D_2__Alphaproteobacteria; D_3__Sphingomonadales; D_4__Sphingomonadaceae; D_5__Sphingomonas; D_6__uncultured bacterium"
DQ248303	1	1452;0;0;0;0;0;0;0;0;0;0;0;1;0;1;0;0;0;0;"D_0__Bacteria; D_1__Proteobacteria; D_2__Alphaproteobacteria; D_3__Sphingomonadales; D_4__Sphingomonadaceae; D_5__Sphingomonas"
DQ295540	1	1466;2;6;0;0;1;0;1;0;1;0;1;1;0;0;0;0;0;0;"D_0__Bacteria; D_1__Proteobacteria; D_2__Epsilonproteobacteria; D_3__Campylobacterales; D_4__Helicobacteraceae; D_5__Sulfuricurvum"
DQ295746	1	1324;0;0;0;0;0;0;0;0;2;0;0;0;0;0;0;0;0;0;"D_0__Bacteria; D_1__Proteobacteria; D_2__Epsilonproteobacteria; D_3__Campylobacterales; D_4__Campylobacteraceae; D_5__Sulfurospirillum; Ambiguous_taxa"
DQ297963	1	1511;0;0;1;1;1;1;2;0;1;2;0;1;0;3;1;1;2;0;"D_0__Bacteria; D_1__Chloroflexi; D_2__JG30-KF-CM66"
DQ297967	1	1515;1;1;0;0;3;0;0;2;2;0;0;6;1;4;1;1;2;2;"D_0__Bacteria; D_1__Acidobacteria; D_2__Subgroup 6; D_3__uncultured bacterium; D_4__uncultured bacterium; D_5__uncultured bacterium; D_6__uncultured bacterium"
DQ297969	1	1499;22;34;16;36;33;21;34;29;14;39;13;48;20;35;14;55;7;86;"D_0__Bacteria; D_1__Bacteroidetes; D_2__Sphingobacteriia; D_3__Sphingobacteriales; D_4__Sphingobacteriaceae"
DQ297970	1	1491;0;0;0;0;0;0;0;0;0;0;1;0;0;1;0;0;0;0;"D_0__Bacteria; D_1__Verrucomicrobia; D_2__OPB35 soil group; D_3__uncultured bacterium; D_4__uncultured bacterium; D_5__uncultured bacterium; D_6__uncultured bacterium"
DQ297977	1	1495;3;0;0;1;0;0;0;0;0;0;1;8;0;4;0;3;1;3;"D_0__Bacteria; D_1__Proteobacteria; D_2__Betaproteobacteria; D_3__SC-I-84; D_4__uncultured bacterium; D_5__uncultured bacterium; D_6__uncultured bacterium"
DQ297988	1	1408;7;11;11;16;15;23;14;23;6;17;11;42;12;41;13;48;8;48;"D_0__Bacteria; D_1__Chloroflexi; D_2__Anaerolineae; D_3__Anaerolineales; D_4__Anaerolineaceae; D_5__uncultured"
DQ297995	1	1449;0;0;0;0;0;0;0;0;0;0;0;0;1;1;0;0;0;0;"D_0__Bacteria; D_1__Planctomycetes; D_2__Phycisphaerae; D_3__Phycisphaerales; D_4__Phycisphaeraceae; D_5__uncultured; D_6__uncultured bacterium"
DQ298000	1	1435;0;0;0;0;0;0;0;0;1;0;0;0;1;0;0;1;0;1;"D_0__Bacteria; D_1__Bacteroidetes; D_2__Sphingobacteriia; D_3__Sphingobacteriales; D_4__Chitinophagaceae; D_5__Ferruginibacter; Ambiguous_taxa"
DQ301908	1	1041;19;18;1;21;1;11;0;8;952;1003;8;2;7;0;18;3;26;35;"D_0__Archaea; D_1__Euryarchaeota; D_2__Methanomicrobia; D_3__Methanomicrobiales; D_4__Methanoregulaceae; D_5__Methanoregula; Ambiguous_taxa"
DQ309326	1	1504;0;0;0;0;0;0;0;0;0;0;0;0;0;1;2;2;0;1;"D_0__Bacteria; D_1__Proteobacteria; D_2__Deltaproteobacteria; D_3__Desulfuromonadales; D_4__Geobacteraceae; D_5__Geoalkalibacter; Ambiguous_taxa"
DQ311006	1	1254;0;0;0;0;0;0;0;0;1;0;3;9;0;1;1;0;0;1;"D_0__Bacteria; D_1__Proteobacteria; D_2__Gammaproteobacteria; D_3__Enterobacteriales; D_4__Enterobacteriaceae; D_5__Serratia; Ambiguous_taxa"
DQ316373	1	1526;5;3;3;5;6;3;3;0;1;5;0;3;1;1;2;5;2;4;"D_0__Bacteria; D_1__Actinobacteria; D_2__Thermoleophilia; D_3__Solirubrobacterales; D_4__TM146"
DQ316384	1	1482;0;0;0;0;0;0;0;0;0;0;0;4;0;0;0;0;1;0;"D_0__Bacteria; D_1__Actinobacteria; D_2__Acidimicrobiia; D_3__Acidimicrobiales; D_4__Acidimicrobiales Incertae Sedis; D_5__Candidatus Microthrix; Ambiguous_taxa"
DQ324888	1	1313;0;0;0;0;0;0;0;0;0;0;0;0;2;3;0;0;0;0;"D_0__Bacteria; D_1__Proteobacteria; D_2__Alphaproteobacteria; D_3__Rhodospirillales; D_4__Acetobacteraceae; D_5__Acidiphilium; D_6__uncultured bacterium"
DQ334611	1	1312;0;3;0;1;0;6;0;8;8;1;5;0;10;6;10;7;0;9;"D_0__Bacteria; D_1__Proteobacteria; D_2__Alphaproteobacteria; D_3__Rhizobiales; D_4__Rhodobiaceae"
DQ337000	1	1440;0;0;0;1;0;0;0;1;0;0;0;0;0;0;0;0;0;0;"D_0__Bacteria; D_1__Proteobacteria; D_2__Alphaproteobacteria; D_3__Rickettsiales; D_4__SM2D12; D_5__uncultured bacterium; D_6__uncultured bacterium"
DQ337012	1	1441;0;0;0;0;0;0;0;0;0;0;0;0;0;0;2;1;0;0;"D_0__Bacteria; D_1__Proteobacteria; D_2__Alphaproteobacteria; D_3__Rhodobacterales; D_4__Rhodobacteraceae"
DQ337056	1	913;0;0;0;3;13;6;2;3;0;0;0;38;1;2;0;0;7;8;"D_0__Archaea; D_1__Thaumarchaeota; D_2__South African Gold Mine Gp 1(SAGMCG-1); D_3__Unknown Order; D_4__Unknown Family; D_5__Candidatus Nitrosotalea"
DQ344635	1	1522;0;2;0;0;0;0;0;0;0;0;0;1;0;0;0;0;0;0;"D_0__Bacteria; D_1__Firmicutes; D_2__Bacilli; D_3__Bacillales; D_4__Bacillaceae"
DQ345467	1	1516;0;0;0;0;0;0;0;0;0;0;0;0;1;1;1;0;0;0;"D_0__Bacteria; D_1__Firmicutes; D_2__Bacilli; D_3__Bacillales; D_4__Bacillaceae; D_5__Bacillus"
DQ346512	1	1519;0;3;0;0;0;0;2;0;0;0;0;0;0;0;0;0;0;0;"D_0__Bacteria; D_1__Firmicutes; D_2__Bacilli; D_3__Bacillales; D_4__Bacillaceae; D_5__Bacillus"
DQ347845	1	1466;0;0;0;0;0;1;0;0;0;0;0;0;2;1;1;1;0;1;"D_0__Bacteria; D_1__Actinobacteria; D_2__Thermoleophilia; D_3__Solirubrobacterales; D_4__Solirubrobacteraceae; D_5__Solirubrobacter; Ambiguous_taxa"
DQ347867	1	1437;0;0;0;0;0;0;0;1;0;0;1;0;0;1;2;1;0;1;"D_0__Bacteria; D_1__Actinobacteria; D_2__Thermoleophilia; D_3__Solirubrobacterales; D_4__Solirubrobacteraceae; D_5__Solirubrobacter; D_6__uncultured bacterium"
DQ354732	1	1483;0;0;0;1;3;5;0;1;0;1;1;18;0;0;0;0;0;1;"D_0__Bacteria; D_1__Proteobacteria; D_2__Gammaproteobacteria; D_3__Pseudomonadales; D_4__Moraxellaceae; D_5__Alkanindiges; Ambiguous_taxa"
DQ354733	1	1479;0;0;0;0;0;0;1;0;0;0;0;3;0;0;0;0;0;0;"D_0__Bacteria; D_1__Proteobacteria; D_2__Alphaproteobacteria; D_3__Sphingomonadales; D_4__Sphingomonadaceae; D_5__Novosphingobium"
DQ376575	1	1503;0;0;0;0;0;0;0;2;0;0;0;2;0;0;0;0;0;0;"D_0__Bacteria; D_1__Bacteroidetes; D_2__Cytophagia; D_3__Cytophagales; D_4__Cytophagaceae; D_5__uncultured; D_6__uncultured bacterium"
DQ378167	1	1447;0;0;0;3;0;0;0;0;0;0;0;0;0;0;0;0;0;0;"D_0__Bacteria; D_1__Proteobacteria; D_2__Alphaproteobacteria; D_3__Rhodospirillales; D_4__Acetobacteraceae; D_5__uncultured; D_6__uncultured bacterium"
DQ378251	1	1495;0;0;0;0;0;0;0;0;0;0;0;2;0;0;0;1;1;0;"D_0__Bacteria; D_1__Proteobacteria; D_2__Betaproteobacteria; D_3__Burkholderiales; D_4__Comamonadaceae"
DQ378265	1	1482;0;0;0;0;0;0;0;0;0;0;0;0;1;0;1;0;0;0;"D_0__Bacteria; D_1__Acidobacteria; D_2__Blastocatellia; D_3__Blastocatellales; D_4__Blastocatellaceae (Subgroup 4); D_5__Blastocatella"
DQ378270	1	1486;48;26;28;60;51;79;31;10;40;10;29;259;37;257;32;55;52;44;"D_0__Bacteria; D_1__Bacteroidetes; D_2__Bacteroidia; D_3__Bacteroidales; D_4__Porphyromonadaceae; D_5__uncultured"
DQ395956	1	1497;0;0;0;0;0;0;1;0;0;0;0;1;0;1;0;0;0;0;"D_0__Bacteria; D_1__Actinobacteria; D_2__Thermoleophilia; D_3__Solirubrobacterales; D_4__Gsoil-1167; Ambiguous_taxa; Ambiguous_taxa"
DQ404591	1	1539;0;0;0;0;2;1;1;0;0;1;0;2;0;1;0;1;0;1;"D_0__Bacteria; D_1__Proteobacteria; D_2__Deltaproteobacteria; D_3__Syntrophobacterales; D_4__Syntrophaceae; D_5__Desulfobacca; D_6__uncultured bacterium"
DQ404598	1	1496;0;0;0;0;0;0;0;0;0;0;0;0;3;3;0;0;0;0;"D_0__Bacteria; D_1__Acidobacteria; D_2__Acidobacteria; D_3__Acidobacteriales; D_4__Acidobacteriaceae (Subgroup 1); D_5__uncultured; D_6__uncultured bacterium"
DQ404623	1	1539;0;1;0;0;0;1;0;0;0;0;0;0;0;1;0;0;0;0;"D_0__Bacteria; D_1__Actinobacteria; D_2__OPB41; D_3__uncultured bacterium; D_4__uncultured bacterium; D_5__uncultured bacterium; D_6__uncultured bacterium"
DQ404724	1	1548;0;0;2;3;0;0;1;2;0;0;0;0;0;0;0;0;0;0;"D_0__Bacteria; D_1__Omnitrophica; Ambiguous_taxa; Ambiguous_taxa; Ambiguous_taxa; Ambiguous_taxa; Ambiguous_taxa"
DQ404733	1	1480;8;2;25;56;3;5;11;11;3;3;0;11;0;1;2;3;84;94;"D_0__Bacteria; D_1__Bacteroidetes; D_2__Bacteroidia; D_3__Bacteroidales; D_4__Prolixibacteraceae; D_5__BSV13; D_6__uncultured bacterium"
DQ404752	1	1451;0;0;0;0;0;0;0;0;0;0;0;1;2;0;0;0;0;0;"D_0__Bacteria; D_1__Proteobacteria; D_2__Alphaproteobacteria; D_3__Rhizobiales; D_4__Rhizobiales Incertae Sedis; D_5__Bauldia; D_6__uncultured bacterium"
DQ404774	1	1431;22;71;10;14;15;13;19;12;3;4;6;101;0;7;2;1;8;15;"D_0__Bacteria; D_1__Microgenomates; D_2__Candidatus Woesebacteria; D_3__uncultured bacterium; D_4__uncultured bacterium; D_5__uncultured bacterium; D_6__uncultured bacterium"
DQ404787	1	1467;0;0;0;4;1;1;1;3;1;1;1;20;0;0;1;2;1;0;"D_0__Bacteria; D_1__Chloroflexi; D_2__Dehalococcoidia; D_3__vadinBA26; D_4__uncultured bacterium; D_5__uncultured bacterium; D_6__uncultured bacterium"
DQ404811	1	1511;0;0;0;3;1;0;0;2;0;0;7;66;9;12;0;4;0;2;"D_0__Bacteria; D_1__Ignavibacteriae; D_2__Ignavibacteria; D_3__Ignavibacteriales"
DQ404822	1	1497;1;0;0;1;0;0;1;0;16;7;1;1;1;1;0;0;2;3;"D_0__Bacteria; D_1__Bacteroidetes; D_2__Bacteroidia; D_3__Bacteroidales; D_4__Prolixibacteraceae; D_5__BSV13; D_6__uncultured bacterium"
DQ404831	1	1448;0;1;0;0;0;0;0;0;0;0;2;2;0;0;0;0;0;0;"D_0__Bacteria; D_1__Microgenomates; D_2__Candidatus Woesebacteria; D_3__uncultured bacterium; D_4__uncultured bacterium; D_5__uncultured bacterium; D_6__uncultured bacterium"
DQ404868	1	1494;0;0;0;1;0;0;0;0;0;0;1;0;1;0;0;0;0;6;"D_0__Bacteria; D_1__Bacteroidetes; D_2__Sphingobacteriia; D_3__Sphingobacteriales; D_4__Chitinophagaceae"
DQ413127	1	1438;0;0;0;0;0;0;0;0;0;1;0;0;1;2;0;0;0;0;"D_0__Bacteria; D_1__Proteobacteria; D_2__Alphaproteobacteria; D_3__Rhodospirillales; D_4__Rhodospirillaceae; D_5__Defluviicoccus; D_6__uncultured bacterium"
DQ415759	1	1488;0;0;0;0;1;0;6;4;1;0;0;6;0;0;10;13;0;0;"D_0__Bacteria; D_1__Bacteroidetes; D_2__Sphingobacteriia; D_3__Sphingobacteriales; D_4__Lentimicrobiaceae; D_5__uncultured bacterium; D_6__uncultured bacterium"
DQ415767	1	1480;0;0;0;0;0;0;1;1;0;1;0;0;1;0;9;7;0;0;"D_0__Bacteria; D_1__Bacteroidetes; D_2__Cytophagia; D_3__Cytophagales; D_4__Flammeovirgaceae; D_5__uncultured; D_6__uncultured bacterium"
DQ415780	1	1534;0;0;0;0;1;3;10;2;2;1;5;4;6;3;221;107;0;4;"D_0__Bacteria; D_1__Verrucomicrobia; D_2__MSBL3; D_3__uncultured bacterium; D_4__uncultured bacterium; D_5__uncultured bacterium; D_6__uncultured bacterium"
DQ432396	1	1501;0;0;0;0;0;0;0;0;0;0;0;1;0;1;0;0;0;1;"D_0__Bacteria; D_1__Actinobacteria; D_2__Nitriliruptoria; D_3__Nitriliruptorales; D_4__Nitriliruptoraceae; D_5__uncultured bacterium; D_6__uncultured bacterium"
DQ446116	1	1442;2;0;0;0;0;0;0;0;0;0;0;0;0;0;0;0;0;0;"D_0__Bacteria; D_1__Spirochaetae; D_2__Spirochaetes; D_3__Spirochaetales; D_4__Leptospiraceae; D_5__uncultured"
DQ447806	1	1356;0;0;0;1;0;0;0;1;0;0;0;0;0;0;0;0;0;0;"D_0__Bacteria; D_1__Firmicutes; D_2__Bacilli; D_3__Bacillales; D_4__Planococcaceae; D_5__Psychrobacillus"
DQ450180	1	1496;3;0;1;2;9;5;0;1;0;1;2;6;1;8;1;6;1;6;"D_0__Bacteria; D_1__Proteobacteria; D_2__Gammaproteobacteria; D_3__Xanthomonadales; D_4__uncultured"
DQ450725	1	1358;0;0;1;0;1;1;0;0;0;0;0;0;1;1;0;1;0;0;"D_0__Bacteria; D_1__Chloroflexi; D_2__KD4-96; Ambiguous_taxa; Ambiguous_taxa; Ambiguous_taxa; Ambiguous_taxa"
DQ450727	1	1290;0;0;1;0;0;0;0;0;0;1;0;0;0;1;0;0;0;0;"D_0__Bacteria; D_1__Chloroflexi; D_2__TK10; D_3__uncultured bacterium; D_4__uncultured bacterium; D_5__uncultured bacterium; D_6__uncultured bacterium"
DQ450736	1	1371;0;0;0;0;0;0;0;0;0;0;0;6;0;2;0;0;0;1;"D_0__Bacteria; D_1__Chloroflexi; D_2__Ktedonobacteria; D_3__Ktedonobacterales; D_4__HSB OF53-F07"
DQ450737	1	1366;0;0;1;1;0;1;0;0;0;0;2;4;2;6;0;1;0;0;"D_0__Bacteria; D_1__Chloroflexi; D_2__JG37-AG-4; D_3__uncultured bacterium; D_4__uncultured bacterium; D_5__uncultured bacterium; D_6__uncultured bacterium"
DQ450739	1	1360;0;0;0;0;0;1;0;0;0;0;0;1;0;0;0;0;0;0;"D_0__Bacteria; D_1__Chloroflexi; D_2__Ktedonobacteria; D_3__Ktedonobacterales; D_4__G12-WMSP1; D_5__uncultured Chloroflexi bacterium; D_6__uncultured Chloroflexi bacterium"
DQ450751	1	1387;0;1;0;2;3;4;0;0;0;0;0;3;0;1;0;0;1;0;"D_0__Bacteria; D_1__Bacteroidetes; D_2__Sphingobacteriia; D_3__Sphingobacteriales; D_4__Chitinophagaceae; D_5__uncultured; Ambiguous_taxa"
DQ450755	1	1317;0;0;0;0;0;0;0;0;0;0;0;4;0;0;0;0;0;0;"D_0__Bacteria; D_1__Proteobacteria; D_2__Alphaproteobacteria; D_3__Rhodospirillales; D_4__Rhodospirillales Incertae Sedis; D_5__Reyranella; D_6__uncultured bacterium"
DQ450762	1	1349;0;0;0;0;0;0;0;0;0;0;0;3;0;0;0;0;0;0;"D_0__Bacteria; D_1__Proteobacteria; D_2__Alphaproteobacteria; D_3__Rhodospirillales; D_4__DA111; D_5__uncultured bacterium; D_6__uncultured bacterium"
DQ450769	1	1360;18;7;11;19;8;8;10;4;11;29;2;32;4;29;4;19;329;528;"D_0__Bacteria; D_1__Proteobacteria; D_2__Betaproteobacteria; D_3__Nitrosomonadales; D_4__Nitrosomonadaceae; D_5__uncultured"
DQ450770	1	1367;64;71;63;100;101;55;95;95;36;97;49;184;56;76;36;151;22;164;"D_0__Bacteria; D_1__Proteobacteria; D_2__Betaproteobacteria; D_3__Nitrosomonadales; D_4__Nitrosomonadaceae; D_5__uncultured"
DQ450778	1	1383;0;0;1;0;0;0;0;0;0;0;0;0;1;0;0;0;0;1;"D_0__Bacteria; D_1__Verrucomicrobia; D_2__S-BQ2-57 soil group"
DQ450782	1	1423;0;0;0;0;3;3;1;0;1;0;1;11;16;18;0;1;0;1;"D_0__Bacteria; D_1__Verrucomicrobia; D_2__OPB35 soil group"
DQ450784	1	1419;1;0;0;0;0;0;1;1;0;0;0;1;0;0;0;0;0;0;"D_0__Bacteria; D_1__Verrucomicrobia; D_2__Spartobacteria; D_3__Chthoniobacterales; D_4__DA101 soil group"
DQ450785	1	1411;0;0;0;0;0;0;1;0;0;0;0;3;1;1;0;2;0;3;"D_0__Bacteria; D_1__Verrucomicrobia; D_2__S-BQ2-57 soil group; D_3__uncultured bacterium; D_4__uncultured bacterium; D_5__uncultured bacterium; D_6__uncultured bacterium"
DQ450786	1	1419;0;0;0;0;1;0;0;0;0;0;0;0;0;1;0;0;0;0;"D_0__Bacteria; D_1__Verrucomicrobia; D_2__Spartobacteria; D_3__Chthoniobacterales; D_4__DA101 soil group; D_5__uncultured bacterium; D_6__uncultured bacterium"
DQ450806	1	1322;0;0;0;0;1;0;1;0;0;0;0;0;0;0;0;0;0;0;"D_0__Bacteria; D_1__Nitrospirae; D_2__Nitrospira; D_3__Nitrospirales; D_4__Nitrospiraceae; D_5__uncultured"
DQ450814	1	1267;0;0;0;0;0;0;0;1;0;0;0;1;0;1;0;0;0;0;"D_0__Bacteria; D_1__Armatimonadetes; D_2__Fimbriimonadia; D_3__Fimbriimonadales; D_4__Fimbriimonadaceae; D_5__uncultured Armatimonadetes bacterium; D_6__uncultured Armatimonadetes bacterium"
DQ450820	1	1393;2;4;4;3;0;4;4;1;1;5;2;7;2;4;3;9;2;14;"D_0__Bacteria; D_1__Acidobacteria; D_2__Holophagae; D_3__Subgroup 7; D_4__uncultured bacterium; D_5__uncultured bacterium; D_6__uncultured bacterium"
DQ451471	1	1495;0;0;0;0;1;0;0;0;0;0;0;1;0;2;0;0;0;0;"D_0__Bacteria; D_1__Bacteroidetes; D_2__Sphingobacteriia; D_3__Sphingobacteriales; D_4__Chitinophagaceae; D_5__uncultured; D_6__uncultured Bacteroidetes bacterium"
DQ451472	1	1478;0;0;0;0;0;4;0;0;0;0;0;1;0;1;0;0;0;0;"D_0__Bacteria; D_1__Bacteroidetes; D_2__Sphingobacteriia; D_3__Sphingobacteriales; D_4__Sphingobacteriaceae; D_5__Mucilaginibacter; Ambiguous_taxa"
DQ451486	1	1475;0;0;0;0;0;0;0;0;0;0;1;4;0;1;1;0;0;0;"D_0__Bacteria; D_1__Planctomycetes; D_2__Planctomycetacia; D_3__Planctomycetales; D_4__Planctomycetaceae; D_5__Isosphaera; Ambiguous_taxa"
DQ451524	1	1421;0;0;0;0;0;0;0;2;0;0;0;0;0;0;0;0;0;0;"D_0__Bacteria; D_1__Saccharibacteria; D_2__uncultured bacterium; D_3__uncultured bacterium; D_4__uncultured bacterium; D_5__uncultured bacterium; D_6__uncultured bacterium"
DQ451527	1	1503;0;0;0;0;0;0;0;2;0;0;0;0;0;0;0;0;1;0;"D_0__Bacteria; D_1__Elusimicrobia; D_2__Elusimicrobia; D_3__Lineage IIa; D_4__uncultured bacterium; D_5__uncultured bacterium; D_6__uncultured bacterium"
DQ451528	1	1480;0;0;1;0;2;1;3;6;0;0;0;1;0;0;2;1;0;1;"D_0__Bacteria; D_1__Verrucomicrobia; D_2__Verrucomicrobia Incertae Sedis; D_3__Unknown Order; D_4__Unknown Family; D_5__Candidatus Methylacidiphilum; Ambiguous_taxa"
DQ469223	1	1489;0;0;0;0;0;2;0;0;0;0;0;1;0;0;0;0;0;0;"D_0__Bacteria; D_1__Proteobacteria; D_2__Betaproteobacteria; D_3__Rhodocyclales; D_4__Rhodocyclaceae; D_5__Sulfuritalea"
DQ490297	1	1494;1;1;3;1;3;4;0;1;2;1;0;2;2;2;3;1;0;3;"D_0__Bacteria; D_1__Proteobacteria; D_2__Betaproteobacteria; D_3__Burkholderiales; D_4__Burkholderiaceae; D_5__Burkholderia-Paraburkholderia; Ambiguous_taxa"
DQ490374	1	1448;0;0;0;0;0;0;0;0;0;0;1;3;0;0;0;0;0;0;"D_0__Bacteria; D_1__Proteobacteria; D_2__Alphaproteobacteria; D_3__Sphingomonadales; D_4__Sphingomonadaceae; D_5__Sphingomonas; Ambiguous_taxa"
DQ490465	1	1485;0;0;0;0;0;1;1;2;0;0;0;5;0;0;0;0;0;0;"D_0__Bacteria; D_1__Bacteroidetes; D_2__Sphingobacteriia; D_3__Sphingobacteriales; D_4__Sphingobacteriaceae; D_5__Mucilaginibacter; Ambiguous_taxa"
DQ497771	1	1403;0;0;0;0;0;1;0;1;0;0;0;1;0;0;0;1;0;3;"D_0__Bacteria; D_1__Proteobacteria; D_2__Betaproteobacteria; D_3__Burkholderiales; D_4__Comamonadaceae; Ambiguous_taxa; Ambiguous_taxa"
DQ499287	1	1423;0;0;0;0;1;0;3;0;0;0;0;0;0;0;0;0;0;0;"D_0__Bacteria; D_1__Parcubacteria; D_2__uncultured bacterium; D_3__uncultured bacterium; D_4__uncultured bacterium; D_5__uncultured bacterium; D_6__uncultured bacterium"
DQ501302	1	1481;0;0;0;2;19;24;3;8;2;1;4;3;2;9;0;2;1;1;"D_0__Bacteria; D_1__Proteobacteria; D_2__Betaproteobacteria; D_3__Rhodocyclales; D_4__Rhodocyclaceae"
DQ501317	1	1484;0;0;0;0;1;0;1;1;0;1;0;1;2;1;0;0;0;0;"D_0__Bacteria; D_1__Bacteroidetes; D_2__Sphingobacteriia; D_3__Sphingobacteriales; D_4__Chitinophagaceae; D_5__uncultured; D_6__uncultured bacterium"
DQ501327	1	1474;0;0;0;0;0;1;0;0;0;0;0;1;0;1;0;0;0;0;"D_0__Bacteria; D_1__Proteobacteria; D_2__Deltaproteobacteria; D_3__Bdellovibrionales; D_4__Bdellovibrionaceae; D_5__OM27 clade; Ambiguous_taxa"
DQ521524	1	1461;13;34;12;11;12;12;8;4;18;6;9;23;12;16;9;14;14;14;"D_0__Bacteria; D_1__Actinobacteria; D_2__Actinobacteria; D_3__Micrococcales; D_4__Intrasporangiaceae"
DQ521525	1	1438;11;5;6;3;9;3;6;4;7;8;4;7;4;9;1;24;3;22;"D_0__Bacteria; D_1__Actinobacteria; D_2__Acidimicrobiia; D_3__Acidimicrobiales; D_4__Acidimicrobiaceae; D_5__CL500-29 marine group"
DQ521529	1	1458;8;14;6;10;10;5;11;3;9;6;6;11;8;22;8;11;6;10;"D_0__Bacteria; D_1__Actinobacteria; D_2__Actinobacteria; D_3__Micrococcales; D_4__Intrasporangiaceae; D_5__Tetrasphaera"
DQ521566	1	1445;0;0;0;0;0;0;0;0;0;0;0;0;0;1;0;1;0;0;"D_0__Bacteria; D_1__Actinobacteria; D_2__Actinobacteria; D_3__Micrococcales; D_4__Demequinaceae; D_5__Demequina; D_6__uncultured bacterium"
DQ532192	1	1475;0;0;0;0;0;0;0;0;0;0;0;3;0;0;0;0;0;0;"D_0__Bacteria; D_1__Planctomycetes; D_2__Planctomycetacia; D_3__Planctomycetales; D_4__Planctomycetaceae; D_5__Singulisphaera; D_6__uncultured bacterium"
DQ532201	1	1454;0;0;0;1;0;0;0;1;0;0;0;5;0;1;0;0;0;1;"D_0__Bacteria; D_1__Proteobacteria; D_2__Alphaproteobacteria; D_3__Caulobacterales; D_4__Caulobacteraceae; D_5__uncultured"
DQ532221	1	1463;1;0;0;0;0;0;0;0;0;0;0;0;0;0;0;1;0;0;"D_0__Bacteria; D_1__Chloroflexi; D_2__Anaerolineae; D_3__Anaerolineales; D_4__Anaerolineaceae; D_5__uncultured; D_6__uncultured bacterium"
DQ532229	1	1476;0;0;0;0;1;1;0;0;0;0;1;7;0;2;0;0;0;0;"D_0__Bacteria; D_1__Acidobacteria; D_2__Acidobacteria; D_3__Acidobacteriales; D_4__Acidobacteriaceae (Subgroup 1); D_5__Terriglobus; Ambiguous_taxa"
DQ535028	1	1539;0;1;0;0;3;0;3;1;0;1;0;3;0;1;1;1;2;1;"D_0__Bacteria; D_1__Proteobacteria; D_2__Betaproteobacteria; D_3__Burkholderiales; D_4__Comamonadaceae"
DQ537531	1	1476;1;0;0;0;0;0;0;0;0;0;0;0;1;1;0;0;0;0;"D_0__Bacteria; D_1__Proteobacteria; D_2__Alphaproteobacteria; D_3__Rhizobiales; D_4__Xanthobacteraceae; D_5__Variibacter"
DQ640676	1	1373;0;0;0;0;0;0;0;0;0;0;1;1;0;0;0;0;0;0;"D_0__Bacteria; D_1__Bacteroidetes; D_2__Flavobacteriia; D_3__Flavobacteriales; D_4__NS9 marine group; D_5__uncultured bacterium; D_6__uncultured bacterium"
DQ640679	1	1352;0;0;0;0;0;0;0;0;0;0;0;0;0;0;3;2;0;0;"D_0__Bacteria; D_1__Bacteroidetes; D_2__Sphingobacteriia; D_3__Sphingobacteriales; D_4__Saprospiraceae; D_5__uncultured"
DQ640696	1	1358;2;0;0;0;2;2;1;0;3;2;0;8;2;0;0;1;5;2;"D_0__Bacteria; D_1__Saccharibacteria; D_2__uncultured bacterium; D_3__uncultured bacterium; D_4__uncultured bacterium; D_5__uncultured bacterium; D_6__uncultured bacterium"
DQ640703	1	1424;0;1;1;0;1;1;0;0;1;0;0;3;0;3;0;1;0;0;"D_0__Bacteria; D_1__Bacteroidetes; D_2__Sphingobacteriia; D_3__Sphingobacteriales; D_4__Saprospiraceae; D_5__uncultured; Ambiguous_taxa"
DQ640724	1	1420;0;0;0;0;0;0;0;0;0;0;1;2;0;0;0;0;0;0;"D_0__Bacteria; D_1__Proteobacteria; D_2__Betaproteobacteria; D_3__Nitrosomonadales; D_4__Gallionellaceae; D_5__Sideroxydans; D_6__uncultured bacterium"
DQ640737	1	1400;0;0;0;0;0;0;0;0;0;0;0;5;0;0;0;0;0;0;"D_0__Bacteria; D_1__Bacteroidetes; D_2__Sphingobacteriia; D_3__Sphingobacteriales; D_4__LiUU-11-161; D_5__uncultured Bacteroidetes bacterium; D_6__uncultured Bacteroidetes bacterium"
DQ649335	1	1413;0;0;0;0;0;1;0;0;2;0;0;0;0;0;1;0;0;0;"D_0__Archaea; D_1__Euryarchaeota; D_2__Methanobacteria; D_3__Methanobacteriales; D_4__Methanobacteriaceae; Ambiguous_taxa"
DQ660844	1	1343;0;0;0;1;0;0;0;0;0;0;0;0;0;1;0;0;0;0;"D_0__Bacteria; D_1__Actinobacteria; D_2__Acidimicrobiia; D_3__Acidimicrobiales; Ambiguous_taxa"
DQ660865	1	1325;0;0;0;0;0;0;0;0;0;0;0;0;0;3;0;0;0;0;"D_0__Bacteria; D_1__Acidobacteria; D_2__Acidobacteria; D_3__Acidobacteriales; D_4__Acidobacteriaceae (Subgroup 1)"
DQ660875	1	1330;0;0;0;0;1;1;0;0;0;0;0;0;3;7;0;0;0;0;"D_0__Bacteria; D_1__Acidobacteria; D_2__Acidobacteria; D_3__Acidobacteriales; D_4__Acidobacteriaceae (Subgroup 1); Ambiguous_taxa; Ambiguous_taxa"
DQ676246	1	1188;0;0;0;0;0;0;1;0;0;1;0;0;0;0;0;2;0;0;"D_0__Archaea; D_1__Woesearchaeota (DHVEG-6); D_2__uncultured euryarchaeote; D_3__uncultured euryarchaeote; D_4__uncultured euryarchaeote; D_5__uncultured euryarchaeote; D_6__uncultured euryarchaeote"
DQ676253	1	1287;0;0;0;0;0;0;2;3;0;0;1;1;0;0;0;0;0;0;"D_0__Archaea; D_1__Woesearchaeota (DHVEG-6); D_2__uncultured euryarchaeote; D_3__uncultured euryarchaeote; D_4__uncultured euryarchaeote; D_5__uncultured euryarchaeote; D_6__uncultured euryarchaeote"
DQ676254	1	1245;0;0;0;0;0;0;0;0;1;5;0;0;0;0;0;0;0;0;"D_0__Archaea; D_1__Euryarchaeota; D_2__Methanomicrobia; D_3__Methanomicrobiales; D_4__Methanoregulaceae; D_5__Methanoregula"
DQ676295	1	1421;0;0;0;0;0;0;0;0;0;0;0;4;0;0;0;0;0;0;"D_0__Bacteria; D_1__Firmicutes; D_2__Clostridia; D_3__Clostridiales; D_4__Clostridiaceae 1; D_5__Fonticella; D_6__uncultured bacterium"
DQ676319	1	1395;3;1;7;15;1;5;4;5;7;4;8;53;2;5;4;13;105;87;"D_0__Bacteria; D_1__Chloroflexi; D_2__JG30-KF-CM66; D_3__uncultured bacterium; D_4__uncultured bacterium; D_5__uncultured bacterium; D_6__uncultured bacterium"
DQ676349	1	1434;0;0;0;0;0;0;0;1;1;0;0;0;0;0;0;0;0;0;"D_0__Bacteria; D_1__TM6 (Dependentiae)"
DQ676363	1	1454;0;1;0;0;1;0;1;1;0;0;0;1;0;1;0;0;0;0;"D_0__Bacteria; D_1__Proteobacteria; D_2__Deltaproteobacteria; D_3__Syntrophobacterales; D_4__Syntrophobacteraceae; D_5__uncultured; D_6__uncultured bacterium"
DQ676370	1	1496;0;0;0;0;0;0;2;1;0;0;0;0;0;0;0;0;0;0;"D_0__Bacteria; D_1__Proteobacteria; D_2__Deltaproteobacteria; D_3__Bdellovibrionales; D_4__Bacteriovoracaceae; D_5__uncultured"
DQ676382	1	1369;0;0;1;0;1;0;6;5;0;0;0;0;0;0;0;2;1;0;"D_0__Bacteria; D_1__Microgenomates; D_2__Candidatus Woesebacteria; D_3__uncultured Microgenomates group bacterium; D_4__uncultured Microgenomates group bacterium; D_5__uncultured Microgenomates group bacterium; D_6__uncultured Microgenomates group bacterium"
DQ676386	1	1467;0;0;0;0;0;0;2;0;0;0;0;0;0;0;0;1;0;0;"D_0__Bacteria; D_1__Omnitrophica; D_2__uncultured bacterium; D_3__uncultured bacterium; D_4__uncultured bacterium; D_5__uncultured bacterium; D_6__uncultured bacterium"
DQ676387	1	1446;64;26;883;1857;58;65;60;48;39;68;48;496;14;68;11;48;1643;1508;"D_0__Bacteria; D_1__Proteobacteria; D_2__Deltaproteobacteria; D_3__Bdellovibrionales; D_4__Bacteriovoracaceae; D_5__Bacteriovorax; Ambiguous_taxa"
DQ676394	1	1433;7;4;1;0;0;0;3;1;0;0;0;0;0;1;1;0;1;2;"D_0__Bacteria; D_1__Fibrobacteres; D_2__Chitinivibrionia; D_3__possible order 07; D_4__uncultured bacterium; D_5__uncultured bacterium; D_6__uncultured bacterium"
DQ676404	1	1415;0;0;0;0;0;0;0;0;0;0;1;1;3;1;0;0;0;0;"D_0__Bacteria; D_1__Proteobacteria; D_2__Betaproteobacteria; D_3__SC-I-84"
DQ676409	1	1456;0;0;0;0;0;0;0;0;0;0;0;0;0;0;2;1;0;0;"D_0__Bacteria; D_1__Proteobacteria; D_2__Deltaproteobacteria; D_3__NB1-j"
DQ676413	1	1389;0;0;0;0;0;0;0;0;0;0;0;0;0;0;1;1;0;0;"D_0__Bacteria; D_1__Bacteroidetes; D_2__Bacteroidetes BD2-2"
DQ676424	1	1377;0;0;0;0;0;0;0;0;0;0;0;1;0;0;2;1;0;0;"D_0__Bacteria; D_1__Chlorobi; D_2__Chlorobia; D_3__Chlorobiales; D_4__OPB56; D_5__uncultured bacterium; D_6__uncultured bacterium"
DQ676441	1	1388;0;0;0;0;0;0;1;0;1;0;0;0;0;0;0;0;0;0;"D_0__Bacteria; D_1__Parcubacteria; D_2__Candidatus Azambacteria"
DQ676442	1	1452;0;0;0;0;0;0;1;0;0;1;0;0;0;0;0;0;0;1;"D_0__Bacteria; D_1__Proteobacteria; D_2__Deltaproteobacteria; D_3__Bdellovibrionales; D_4__Bacteriovoracaceae; D_5__uncultured"
DQ676443	1	1423;0;0;1;1;0;1;2;3;2;1;0;3;0;1;1;1;0;0;"D_0__Bacteria; D_1__Firmicutes; D_2__Clostridia; D_3__Clostridiales; D_4__Family XIII; D_5__[Eubacterium] brachy group"
DQ676447	1	1410;0;0;0;1;0;0;0;0;0;0;0;0;0;0;0;0;0;1;"D_0__Bacteria; D_1__Bacteroidetes; D_2__Bacteroidia; D_3__Bacteroidales; D_4__Porphyromonadaceae; D_5__Microbacter; D_6__uncultured Bacteroidetes bacterium"
DQ676449	1	1354;0;0;0;4;0;2;1;6;3;0;0;5;1;3;13;29;2;1;"D_0__Bacteria; D_1__Parcubacteria; D_2__Candidatus Falkowbacteria"
DQ676452	1	1325;0;0;1;0;0;0;2;1;0;0;0;1;0;0;9;17;0;0;"D_0__Bacteria; D_1__Parcubacteria; D_2__Candidatus Falkowbacteria; D_3__uncultured bacterium; D_4__uncultured bacterium; D_5__uncultured bacterium; D_6__uncultured bacterium"
DQ676456	1	1338;1;0;1;3;1;2;4;2;0;0;2;57;0;5;2;13;0;1;"D_0__Bacteria; D_1__Parcubacteria; D_2__Candidatus Falkowbacteria; D_3__uncultured Parcubacteria group bacterium; D_4__uncultured Parcubacteria group bacterium; D_5__uncultured Parcubacteria group bacterium; D_6__uncultured Parcubacteria group bacterium"
DQ676467	1	1461;1;0;0;0;0;1;2;4;0;0;0;1;0;0;0;0;0;0;"D_0__Bacteria; D_1__Parcubacteria; D_2__Candidatus Magasanikbacteria; D_3__uncultured bacterium; D_4__uncultured bacterium; D_5__uncultured bacterium; D_6__uncultured bacterium"
DQ676474	1	1340;3;3;12;29;7;10;17;11;5;1;109;1039;8;38;14;27;6;24;"D_0__Bacteria; D_1__Parcubacteria; D_2__Candidatus Falkowbacteria"
DQ676475	1	1342;15;20;1;0;1;0;6;3;2;0;1;2;2;5;54;60;0;4;"D_0__Bacteria; D_1__Parcubacteria; D_2__Candidatus Falkowbacteria; D_3__uncultured Parcubacteria group bacterium; D_4__uncultured Parcubacteria group bacterium; D_5__uncultured Parcubacteria group bacterium; D_6__uncultured Parcubacteria group bacterium"
DQ676478	1	1331;1;0;0;0;0;0;0;0;0;0;0;3;0;2;0;0;0;0;"D_0__Bacteria; D_1__Parcubacteria; D_2__Candidatus Falkowbacteria; D_3__uncultured bacterium; D_4__uncultured bacterium; D_5__uncultured bacterium; D_6__uncultured bacterium"
DQ767879	1	1482;0;0;1;0;0;0;0;0;0;0;0;2;0;0;2;0;0;0;"D_0__Bacteria; D_1__Firmicutes; D_2__Clostridia; D_3__Clostridiales; D_4__Eubacteriaceae; D_5__Acetobacterium; Ambiguous_taxa"
DQ785487	1	950;0;0;1;0;0;0;0;0;4;4;0;0;0;0;0;0;0;1;"D_0__Archaea; D_1__Euryarchaeota; D_2__Methanobacteria; D_3__Methanobacteriales; D_4__Methanobacteriaceae; D_5__Methanobacterium"
DQ787701	1	1638;1;0;0;0;0;0;0;0;0;0;0;0;0;0;0;0;0;1;"D_0__Bacteria; D_1__Firmicutes; D_2__Bacilli; D_3__Bacillales; D_4__Paenibacillaceae; D_5__Paenibacillus; Ambiguous_taxa"
DQ787712	1	1574;0;0;0;0;0;0;0;0;1;1;0;0;0;0;0;0;0;0;"D_0__Bacteria; D_1__Proteobacteria; D_2__Gammaproteobacteria; D_3__Legionellales; D_4__Coxiellaceae; D_5__Coxiella; D_6__uncultured bacterium"
DQ811891	1	1467;7;3;0;0;0;0;0;0;0;0;0;0;0;0;0;0;0;0;"D_0__Bacteria; D_1__Chloroflexi; D_2__Dehalococcoidia; D_3__GIF9; D_4__uncultured Chloroflexi bacterium; D_5__uncultured Chloroflexi bacterium; D_6__uncultured Chloroflexi bacterium"
DQ814201	1	1427;0;0;0;0;1;1;2;2;0;0;0;0;0;1;0;0;0;1;"D_0__Bacteria; D_1__Proteobacteria; D_2__Gammaproteobacteria; D_3__Legionellales; D_4__Coxiellaceae; D_5__Coxiella; D_6__uncultured bacterium"
DQ814451	1	1362;0;0;1;0;0;0;1;1;0;0;0;3;0;0;0;0;0;0;"D_0__Bacteria; D_1__Proteobacteria; D_2__Gammaproteobacteria; D_3__HTA4; D_4__uncultured bacterium; D_5__uncultured bacterium; D_6__uncultured bacterium"
DQ814518	1	1408;0;0;0;0;0;0;0;1;1;1;0;1;0;2;0;1;1;0;"D_0__Bacteria; D_1__Chloroflexi; D_2__KD4-96; D_3__uncultured bacterium; D_4__uncultured bacterium; D_5__uncultured bacterium; D_6__uncultured bacterium"
DQ814965	1	1452;0;0;0;0;0;0;0;0;0;0;3;7;0;0;0;0;0;0;"D_0__Bacteria; D_1__Proteobacteria; D_2__Gammaproteobacteria; D_3__Enterobacteriales; D_4__Enterobacteriaceae; Ambiguous_taxa; Ambiguous_taxa"
DQ823213	1	1492;0;0;0;0;1;1;0;0;0;0;0;0;0;0;0;0;0;0;"D_0__Bacteria; D_1__Proteobacteria; D_2__Alphaproteobacteria; D_3__Sphingomonadales; D_4__Sphingomonadaceae"
DQ829641	1	1510;0;0;0;0;0;0;0;1;0;0;0;1;0;1;1;0;0;0;"D_0__Bacteria; D_1__Acidobacteria; D_2__Holophagae; D_3__Subgroup 7"
DQ831550	1	1519;4;2;0;0;1;0;0;0;0;1;0;1;0;0;0;0;0;0;"D_0__Bacteria; D_1__Proteobacteria; D_2__Deltaproteobacteria; D_3__Desulfarculales; D_4__Desulfarculaceae; D_5__Desulfatiglans; D_6__uncultured bacterium"
DQ833389	1	1261;0;0;0;0;0;0;1;0;0;0;0;1;0;1;0;0;0;0;"D_0__Bacteria; D_1__Actinobacteria; D_2__Actinobacteria; D_3__Micrococcales; D_4__Cellulomonadaceae; D_5__Actinotalea; Ambiguous_taxa"
DQ833500	1	1551;8;20;0;0;1;0;1;1;6;7;0;1;0;0;2;0;1;1;"D_0__Bacteria; D_1__FCPU426; D_2__uncultured bacterium; D_3__uncultured bacterium; D_4__uncultured bacterium; D_5__uncultured bacterium; D_6__uncultured bacterium"
DQ833505	1	1532;0;0;0;0;0;1;0;0;0;1;0;0;0;0;0;0;0;0;"D_0__Bacteria; D_1__Proteobacteria; D_2__Betaproteobacteria"
DQ836764	1	1426;0;0;0;0;0;0;4;0;1;0;1;2;1;2;31;50;0;1;"D_0__Bacteria; D_1__Chlorobi; D_2__Chlorobia; D_3__Chlorobiales; D_4__OPB56; D_5__uncultured bacterium; D_6__uncultured bacterium"
DQ837242	1	1371;6;3;5;12;162;193;4;5;2;5;24;152;18;23;2;4;28;29;"D_0__Bacteria; D_1__Proteobacteria; D_2__Alphaproteobacteria; D_3__Rhizobiales; D_4__alphaI cluster; Ambiguous_taxa; Ambiguous_taxa"
DQ837253	1	1554;2;2;6;5;2;3;17;20;5;2;4;20;5;15;137;173;19;38;"D_0__Bacteria; D_1__Proteobacteria; D_2__Betaproteobacteria; D_3__Nitrosomonadales; D_4__Nitrosomonadaceae; D_5__uncultured"
DQ837257	1	1221;0;0;1;0;0;1;3;0;0;1;0;0;1;1;0;0;0;0;"D_0__Bacteria; D_1__Proteobacteria; D_2__Betaproteobacteria; D_3__Nitrosomonadales; D_4__Nitrosomonadaceae; D_5__uncultured"
DQ839498	1	1491;0;0;0;0;2;0;0;0;0;0;0;0;0;0;0;0;0;0;"D_0__Bacteria; D_1__Proteobacteria; D_2__Betaproteobacteria; D_3__Burkholderiales; D_4__Comamonadaceae"
DQ840467	1	1305;0;0;0;0;0;0;0;0;0;0;0;2;0;0;0;0;0;0;"D_0__Bacteria; D_1__Proteobacteria; D_2__Alphaproteobacteria; D_3__Rhizobiales"
DQ903988	1	1373;0;0;0;0;0;0;1;1;0;0;0;1;1;0;0;0;0;0;"D_0__Bacteria; D_1__Chlamydiae; D_2__Chlamydiae; D_3__Chlamydiales; D_4__Simkaniaceae; D_5__uncultured; D_6__uncultured bacterium"
DQ903997	1	1366;0;0;0;1;0;0;0;0;1;0;0;0;0;0;0;0;0;0;"D_0__Bacteria; D_1__Chlamydiae; D_2__Chlamydiae; D_3__Chlamydiales; D_4__cvE6"
DQ906052	1	1457;0;1;1;1;12;12;0;0;5;0;3;4;200;212;7;7;1;2;"D_0__Bacteria; D_1__Proteobacteria; D_2__Alphaproteobacteria; D_3__Rhodospirillales; D_4__Acetobacteraceae; D_5__Acidiphilium; D_6__uncultured bacterium"
DQ906060	1	1463;0;0;0;1;0;0;0;0;0;0;1;0;4;3;0;0;0;1;"D_0__Bacteria; D_1__Acidobacteria; D_2__Acidobacteria; D_3__Acidobacteriales; D_4__Acidobacteriaceae (Subgroup 1); D_5__uncultured; D_6__uncultured bacterium"
DQ906062	1	1442;0;0;0;0;0;1;0;0;0;0;0;0;2;2;0;0;0;0;"D_0__Bacteria; D_1__Proteobacteria; D_2__Alphaproteobacteria; D_3__Rhizobiales; D_4__Roseiarcaceae; D_5__Roseiarcus; D_6__uncultured bacterium"
DQ906063	1	1502;0;0;0;1;1;1;1;2;0;0;1;6;1;2;0;3;1;1;"D_0__Bacteria; D_1__Actinobacteria; D_2__Thermoleophilia; D_3__Solirubrobacterales"
DQ984561	1	1509;1;0;0;0;0;0;0;1;0;0;0;2;0;0;0;0;0;0;"D_0__Bacteria; D_1__Proteobacteria; D_2__Deltaproteobacteria; D_3__Bdellovibrionales; D_4__Bacteriovoracaceae; D_5__uncultured; D_6__uncultured bacterium"
DQ984563	1	1456;0;0;0;0;0;0;0;0;0;0;0;0;2;1;0;1;0;0;"D_0__Bacteria; D_1__Acidobacteria; D_2__Acidobacteria; D_3__Acidobacteriales; D_4__Acidobacteriaceae (Subgroup 1); D_5__uncultured; Ambiguous_taxa"
DQ984565	1	1483;0;0;0;0;0;1;0;1;0;0;0;3;1;4;0;0;0;1;"D_0__Bacteria; D_1__Acidobacteria; D_2__Subgroup 2; D_3__uncultured bacterium; D_4__uncultured bacterium; D_5__uncultured bacterium; D_6__uncultured bacterium"
DQ984569	1	1483;0;0;0;1;0;0;0;0;0;0;0;0;1;1;0;0;0;0;"D_0__Bacteria; D_1__Planctomycetes; D_2__Planctomycetacia; D_3__Planctomycetales; D_4__Planctomycetaceae; D_5__uncultured; D_6__uncultured bacterium"
DQ984593	1	1488;0;0;0;0;0;2;0;0;0;0;0;0;0;0;0;0;0;0;"D_0__Bacteria; D_1__Bacteroidetes; D_2__Sphingobacteriia; D_3__Sphingobacteriales; D_4__Sphingobacteriaceae; D_5__Mucilaginibacter; D_6__uncultured bacterium"
DQ988263	1	1307;0;0;0;0;0;0;0;0;2;0;0;0;0;0;0;0;0;0;"D_0__Bacteria; D_1__Proteobacteria; D_2__Betaproteobacteria; D_3__Rhodocyclales; D_4__Rhodocyclaceae; D_5__Denitratisoma; D_6__uncultured bacterium"
EA273499	59	1432;0;0;1;0;1;0;0;0;0;0;0;0;0;0;0;0;0;0;"D_0__Bacteria; D_1__Proteobacteria; D_2__Alphaproteobacteria; D_3__Rhizobiales; D_4__Hyphomicrobiaceae; D_5__Rhodoplanes"
EA273501	1	1225;0;0;0;0;0;0;1;0;0;0;0;1;1;0;0;0;0;0;"D_0__Bacteria; D_1__Proteobacteria; D_2__Alphaproteobacteria; D_3__Caulobacterales; D_4__Caulobacteraceae; D_5__uncultured"
EA273520	1	1299;0;0;0;0;0;0;0;0;0;0;0;1;0;0;0;0;0;1;"D_0__Bacteria; D_1__Acidobacteria; D_2__AT-s3-28; D_3__uncultured bacterium; D_4__uncultured bacterium; D_5__uncultured bacterium; D_6__uncultured bacterium"
EA286903	1	1458;70;99;79;92;161;57;110;49;53;89;61;109;145;48;81;81;48;104;"D_0__Bacteria; D_1__Proteobacteria; D_2__Betaproteobacteria; D_3__Nitrosomonadales; D_4__Nitrosomonadaceae; D_5__Nitrosospira"
EF014495	1	1526;0;0;0;0;0;0;0;0;0;0;0;2;0;2;0;0;0;0;"D_0__Bacteria; D_1__Proteobacteria; D_2__Deltaproteobacteria; D_3__Desulfuromonadales; D_4__Geobacteraceae; D_5__Geobacter; D_6__uncultured bacterium"
EF016792	1	1540;0;5;0;0;0;0;1;0;1;0;0;0;0;0;0;0;0;1;"D_0__Bacteria; D_1__Firmicutes; D_2__Bacilli; D_3__Bacillales; D_4__Paenibacillaceae; D_5__Paenibacillus; D_6__uncultured bacterium"
EF018074	1	1392;1;0;3;2;43;44;3;2;1;2;4;26;0;5;0;0;0;0;"D_0__Bacteria; D_1__Acidobacteria; D_2__Acidobacteria; D_3__Acidobacteriales; D_4__Acidobacteriaceae (Subgroup 1); D_5__uncultured; D_6__uncultured bacterium"
EF018077	1	1360;0;0;0;0;0;0;1;0;0;1;0;0;0;1;0;0;1;0;"D_0__Bacteria; D_1__Chloroflexi; D_2__JG37-AG-4; D_3__uncultured bacterium; D_4__uncultured bacterium; D_5__uncultured bacterium; D_6__uncultured bacterium"
EF018078	1	1352;0;0;0;0;2;0;0;1;0;0;0;5;0;0;0;0;0;0;"D_0__Bacteria; D_1__Acidobacteria; D_2__Solibacteres; D_3__Solibacterales; D_4__Solibacteraceae (Subgroup 3); D_5__Bryobacter; D_6__uncultured bacterium"
EF018095	1	1335;0;1;0;0;0;1;0;0;0;0;0;1;0;0;0;0;0;0;"D_0__Bacteria; D_1__Proteobacteria; D_2__Alphaproteobacteria; D_3__Rhizobiales; D_4__Xanthobacteraceae; D_5__Variibacter; D_6__uncultured bacterium"
EF018106	1	1378;1;0;0;0;0;0;0;0;0;0;0;0;0;0;1;0;0;0;"D_0__Bacteria; D_1__Chloroflexi; D_2__JG37-AG-4; D_3__uncultured bacterium; D_4__uncultured bacterium; D_5__uncultured bacterium; D_6__uncultured bacterium"
EF018107	1	1389;0;0;1;1;0;0;1;0;0;0;2;8;4;3;0;0;0;1;"D_0__Bacteria; D_1__Proteobacteria; D_2__Gammaproteobacteria; D_3__Xanthomonadales; D_4__Xanthomonadaceae; D_5__Rhodanobacter"
EF018110	1	1322;0;0;0;0;0;2;0;0;0;0;0;0;0;0;0;0;0;0;"D_0__Bacteria; D_1__Acidobacteria; D_2__Solibacteres; D_3__Solibacterales; D_4__Solibacteraceae (Subgroup 3); D_5__Bryobacter; D_6__uncultured bacterium"
EF018111	1	1410;0;0;1;0;0;0;0;0;0;0;0;0;0;0;0;0;0;1;"D_0__Bacteria; D_1__Nitrospirae; D_2__Nitrospira; D_3__Nitrospirales; D_4__0319-6A21; Ambiguous_taxa; Ambiguous_taxa"
EF018119	1	1339;0;0;0;0;0;3;0;4;0;0;0;3;1;0;0;3;0;0;"D_0__Bacteria; D_1__Proteobacteria; D_2__Alphaproteobacteria; D_3__Rhizobiales; D_4__Xanthobacteraceae"
EF018122	1	1368;45;45;50;68;81;54;67;53;32;60;45;42;78;64;45;68;23;45;"D_0__Bacteria; D_1__Gemmatimonadetes; D_2__Gemmatimonadetes; D_3__Gemmatimonadales; D_4__Gemmatimonadaceae; D_5__uncultured; Ambiguous_taxa"
EF018126	1	1410;0;0;0;3;0;0;1;0;0;0;0;1;0;1;0;0;0;0;"D_0__Bacteria; D_1__Proteobacteria; D_2__Deltaproteobacteria; D_3__Myxococcales; D_4__Haliangiaceae; D_5__Haliangium"
EF018141	1	1356;0;0;0;0;0;0;0;0;0;0;0;4;0;0;0;0;0;0;"D_0__Bacteria; D_1__Chloroflexi; D_2__JG37-AG-4; D_3__uncultured bacterium; D_4__uncultured bacterium; D_5__uncultured bacterium; D_6__uncultured bacterium"
EF018168	1	1376;0;0;0;0;0;1;0;0;0;0;0;3;0;1;0;0;0;0;"D_0__Bacteria; D_1__Acidobacteria; D_2__Subgroup 2; D_3__uncultured bacterium; D_4__uncultured bacterium; D_5__uncultured bacterium; D_6__uncultured bacterium"
EF018176	1	1350;0;0;0;0;0;0;0;0;0;0;0;5;14;15;0;1;0;0;"D_0__Bacteria; D_1__Acidobacteria; D_2__Acidobacteria; D_3__Acidobacteriales; D_4__Acidobacteriaceae (Subgroup 1); D_5__Candidatus Koribacter"
EF018180	1	1378;0;0;0;0;0;0;0;0;0;0;0;1;0;0;1;0;0;1;"D_0__Bacteria; D_1__Proteobacteria; D_2__Betaproteobacteria; D_3__SC-I-84; D_4__uncultured Rhodocyclaceae bacterium; D_5__uncultured Rhodocyclaceae bacterium; D_6__uncultured Rhodocyclaceae bacterium"
EF018189	1	1324;0;0;0;0;0;0;1;1;0;0;0;0;0;0;0;0;0;0;"D_0__Bacteria; D_1__Parcubacteria; D_2__uncultured bacterium; D_3__uncultured bacterium; D_4__uncultured bacterium; D_5__uncultured bacterium; D_6__uncultured bacterium"
EF018193	1	1364;0;0;0;0;1;0;0;0;0;0;0;1;2;0;0;0;0;0;"D_0__Bacteria; D_1__Proteobacteria; D_2__Alphaproteobacteria; D_3__Rhizobiales; D_4__Xanthobacteraceae; D_5__Pseudolabrys"
EF018212	1	1336;0;0;0;0;0;1;0;0;0;0;0;1;5;14;0;0;0;1;"D_0__Bacteria; D_1__Acidobacteria; D_2__Acidobacteria; D_3__Acidobacteriales; D_4__Acidobacteriaceae (Subgroup 1); Ambiguous_taxa; Ambiguous_taxa"
EF018219	1	1324;0;0;0;0;0;0;0;0;0;0;1;0;0;1;0;1;0;0;"D_0__Bacteria; D_1__Parcubacteria; D_2__uncultured bacterium; D_3__uncultured bacterium; D_4__uncultured bacterium; D_5__uncultured bacterium; D_6__uncultured bacterium"
EF018246	1	1399;1;0;0;1;0;1;0;1;0;0;1;1;0;2;0;0;0;0;"D_0__Bacteria; D_1__Gemmatimonadetes; D_2__Gemmatimonadetes; D_3__Gemmatimonadales; D_4__Gemmatimonadaceae; D_5__uncultured; Ambiguous_taxa"
EF018297	1	1405;0;0;0;0;0;0;0;0;0;0;0;3;0;0;0;0;0;0;"D_0__Bacteria; D_1__Planctomycetes; D_2__BD7-11; D_3__uncultured bacterium; D_4__uncultured bacterium; D_5__uncultured bacterium; D_6__uncultured bacterium"
EF018312	1	1372;2;0;0;0;2;0;5;0;0;2;0;13;1;7;2;3;0;7;"D_0__Bacteria; D_1__Gemmatimonadetes; D_2__Gemmatimonadetes; D_3__Gemmatimonadales; D_4__Gemmatimonadaceae; D_5__uncultured; D_6__uncultured Gemmatimonadetes bacterium"
EF018333	1	1369;0;0;0;0;0;0;0;0;0;0;1;2;0;0;0;0;0;0;"D_0__Bacteria; D_1__Proteobacteria; D_2__Alphaproteobacteria; D_3__Rhizobiales"
EF018337	1	1401;0;0;0;0;0;0;0;0;0;0;0;4;0;0;0;0;0;0;"D_0__Bacteria; D_1__Proteobacteria; D_2__Deltaproteobacteria; D_3__Myxococcales; D_4__mle1-27"
EF018364	1	1403;0;0;0;0;0;0;0;0;0;0;1;1;0;0;0;0;0;0;"D_0__Bacteria; D_1__Acidobacteria; D_2__Holophagae; D_3__Subgroup 7"
EF018378	1	1386;0;0;0;0;2;2;1;1;2;3;1;6;0;2;0;8;0;3;"D_0__Bacteria; D_1__Proteobacteria; D_2__Betaproteobacteria; D_3__Nitrosomonadales; D_4__Nitrosomonadaceae; D_5__uncultured"
EF018382	1	1327;12;0;7;13;96;91;301;182;21;18;25;342;19;43;10;25;5;6;"D_0__Bacteria; D_1__Parcubacteria; D_2__uncultured bacterium; D_3__uncultured bacterium; D_4__uncultured bacterium; D_5__uncultured bacterium; D_6__uncultured bacterium"
EF018387	1	1367;0;0;0;0;0;0;0;0;0;0;1;0;2;0;0;0;0;0;"D_0__Bacteria; D_1__Chloroflexi; D_2__JG37-AG-4; D_3__uncultured bacterium; D_4__uncultured bacterium; D_5__uncultured bacterium; D_6__uncultured bacterium"
EF018392	1	1390;0;0;0;0;0;1;0;0;0;0;0;0;0;1;0;0;0;0;"D_0__Bacteria; D_1__Planctomycetes; D_2__Planctomycetacia; D_3__Planctomycetales; D_4__Planctomycetaceae; D_5__uncultured; D_6__uncultured bacterium"
EF018405	1	1367;0;0;0;0;1;1;0;0;0;0;0;1;0;0;0;0;0;0;"D_0__Bacteria; D_1__Acidobacteria; D_2__Acidobacteria; D_3__Acidobacteriales; D_4__Acidobacteriaceae (Subgroup 1); D_5__uncultured; Ambiguous_taxa"
EF018407	1	1369;0;0;1;1;0;0;0;1;0;1;0;0;0;1;0;0;0;1;"D_0__Bacteria; D_1__Gemmatimonadetes; D_2__Gemmatimonadetes; D_3__Gemmatimonadales; D_4__Gemmatimonadaceae; D_5__uncultured; D_6__uncultured bacterium"
EF018410	1	1333;1;0;0;0;1;0;4;8;0;0;0;0;0;0;0;1;0;0;"D_0__Bacteria; D_1__Proteobacteria; D_2__Alphaproteobacteria; D_3__Rhodospirillales; D_4__Rhodospirillaceae; D_5__uncultured; D_6__uncultured bacterium"
EF018430	1	1323;1;0;1;1;2;0;1;0;0;0;0;0;0;1;1;1;0;0;"D_0__Bacteria; D_1__Chloroflexi; D_2__JG30-KF-CM66"
EF018450	1	1368;3;2;1;6;3;9;4;2;3;3;2;11;10;20;3;8;2;8;"D_0__Bacteria; D_1__Actinobacteria; D_2__Acidimicrobiia; D_3__Acidimicrobiales; D_4__uncultured"
EF018459	1	1335;0;0;0;1;0;0;1;1;0;0;0;1;1;1;1;2;0;1;"D_0__Bacteria; D_1__Proteobacteria; D_2__Alphaproteobacteria; D_3__Rhizobiales; D_4__Rhizobiales Incertae Sedis; D_5__Bauldia"
EF018464	1	1387;0;0;0;0;0;0;0;0;0;0;0;4;3;1;0;0;0;0;"D_0__Bacteria; D_1__Planctomycetes; D_2__Planctomycetacia; D_3__Planctomycetales; D_4__Planctomycetaceae; D_5__Planctomyces; D_6__uncultured bacterium"
EF018474	1	1383;0;0;0;0;0;0;0;0;0;0;0;2;0;0;0;0;0;0;"D_0__Bacteria; D_1__Ignavibacteriae; D_2__Ignavibacteria; D_3__Ignavibacteriales; D_4__BSV26; D_5__uncultured bacterium; D_6__uncultured bacterium"
EF018483	1	1408;0;0;0;2;0;0;0;0;0;0;0;3;0;2;0;0;1;0;"D_0__Bacteria; D_1__Verrucomicrobia; D_2__Spartobacteria; D_3__Chthoniobacterales; D_4__DA101 soil group; D_5__uncultured Verrucomicrobia bacterium; D_6__uncultured Verrucomicrobia bacterium"
EF018498	1	1336;0;0;0;0;0;0;0;1;0;0;0;2;0;0;0;0;0;0;"D_0__Bacteria; D_1__Chloroflexi; D_2__JG37-AG-4; D_3__uncultured bacterium; D_4__uncultured bacterium; D_5__uncultured bacterium; D_6__uncultured bacterium"
EF018499	1	1391;1;0;1;2;2;0;24;20;0;1;0;0;4;1;0;0;0;1;"D_0__Bacteria; D_1__Omnitrophica; D_2__uncultured bacterium; D_3__uncultured bacterium; D_4__uncultured bacterium; D_5__uncultured bacterium; D_6__uncultured bacterium"
EF018506	1	1382;1;0;0;1;0;0;1;0;0;0;0;0;0;1;0;0;0;0;"D_0__Bacteria; D_1__Acidobacteria; D_2__Subgroup 6; D_3__uncultured bacterium; D_4__uncultured bacterium; D_5__uncultured bacterium; D_6__uncultured bacterium"
EF018509	1	1397;0;0;0;0;0;0;1;0;0;0;0;0;0;2;0;0;0;0;"D_0__Bacteria; D_1__Acidobacteria; D_2__Blastocatellia; D_3__Blastocatellales; D_4__Blastocatellaceae (Subgroup 4); D_5__RB41; D_6__uncultured bacterium"
EF018510	1	1407;0;0;0;0;1;0;0;0;0;0;1;0;0;0;0;0;0;0;"D_0__Bacteria; D_1__Verrucomicrobia; D_2__Spartobacteria; D_3__Chthoniobacterales; D_4__Chthoniobacteraceae; D_5__Chthoniobacter; D_6__uncultured Verrucomicrobia bacterium"
EF018513	1	1349;3;1;4;5;11;3;3;2;3;6;1;26;1;10;2;3;2;7;"D_0__Bacteria; D_1__Chloroflexi; D_2__KD4-96; D_3__uncultured bacterium; D_4__uncultured bacterium; D_5__uncultured bacterium; D_6__uncultured bacterium"
EF018524	1	1409;0;0;0;0;0;0;1;0;0;0;1;0;1;3;0;0;0;0;"D_0__Bacteria; D_1__Verrucomicrobia; D_2__Spartobacteria; D_3__Chthoniobacterales; D_4__Chthoniobacteraceae; D_5__Chthoniobacter; D_6__uncultured bacterium"
EF018539	1	1330;0;0;0;0;0;0;0;0;0;0;1;1;0;0;0;0;0;0;"D_0__Bacteria; D_1__Proteobacteria; D_2__Alphaproteobacteria; D_3__Rhizobiales"
EF018585	1	1350;1;0;2;4;0;2;2;0;0;0;0;4;0;3;1;2;0;6;"D_0__Bacteria; D_1__Chloroflexi; D_2__KD4-96; Ambiguous_taxa; Ambiguous_taxa; Ambiguous_taxa; Ambiguous_taxa"
EF018592	1	1333;0;0;1;0;1;1;0;2;0;2;1;2;3;3;0;1;1;1;"D_0__Bacteria; D_1__Proteobacteria; D_2__Alphaproteobacteria; D_3__Rhizobiales; D_4__Hyphomicrobiaceae; D_5__Pedomicrobium; D_6__uncultured bacterium"
EF018601	1	1383;0;0;0;0;0;0;0;0;0;0;0;1;0;0;0;0;1;0;"D_0__Bacteria; D_1__Proteobacteria; D_2__Betaproteobacteria; D_3__Nitrosomonadales; D_4__Nitrosomonadaceae; D_5__uncultured; D_6__uncultured bacterium"
EF018607	1	1371;0;0;0;0;1;0;0;1;0;0;2;10;0;4;0;0;0;1;"D_0__Bacteria; D_1__Proteobacteria; D_2__Alphaproteobacteria; D_3__Rhizobiales; D_4__Bradyrhizobiaceae; D_5__Bradyrhizobium; D_6__uncultured Bradyrhizobiaceae bacterium"
EF018635	1	1339;17;9;19;45;31;49;27;20;13;33;15;55;15;44;23;14;7;31;"D_0__Bacteria; D_1__Chloroflexi; D_2__KD4-96; D_3__uncultured bacterium; D_4__uncultured bacterium; D_5__uncultured bacterium; D_6__uncultured bacterium"
EF018659	1	1389;0;0;0;0;0;0;0;0;0;0;0;3;0;0;0;0;0;0;"D_0__Bacteria; D_1__Proteobacteria; D_2__Gammaproteobacteria; D_3__Xanthomonadales; D_4__Xanthomonadaceae; D_5__Rhodanobacter; Ambiguous_taxa"
EF018662	1	1366;0;0;0;0;0;2;0;0;0;0;0;4;1;0;0;0;0;0;"D_0__Bacteria; D_1__Proteobacteria; D_2__Alphaproteobacteria; D_3__Rhizobiales; D_4__Bradyrhizobiaceae; D_5__Bradyrhizobium"
EF018679	1	1354;0;0;0;0;17;19;0;1;1;0;0;1;1;3;1;0;0;0;"D_0__Bacteria; D_1__Acidobacteria; D_2__Solibacteres; D_3__Solibacterales; D_4__Solibacteraceae (Subgroup 3); D_5__Bryobacter"
EF018681	1	1385;0;0;0;0;0;0;1;0;0;0;0;1;0;0;0;1;1;0;"D_0__Bacteria; D_1__Proteobacteria; D_2__Betaproteobacteria; D_3__SC-I-84"
EF018707	1	1365;3;4;4;1;3;3;6;0;2;0;1;7;4;1;2;1;5;3;"D_0__Bacteria; D_1__Actinobacteria; D_2__Actinobacteria; D_3__Micrococcales; D_4__Intrasporangiaceae"
EF018712	1	1373;0;0;0;0;0;0;0;0;0;0;0;0;1;0;1;0;0;1;"D_0__Bacteria; D_1__Gemmatimonadetes; D_2__Gemmatimonadetes; D_3__Gemmatimonadales; D_4__Gemmatimonadaceae; D_5__uncultured; D_6__uncultured Gemmatimonadetes bacterium"
EF018713	1	1399;0;0;0;0;0;0;0;0;0;0;0;0;1;2;1;1;1;1;"D_0__Bacteria; D_1__Proteobacteria; D_2__Deltaproteobacteria; D_3__Myxococcales; D_4__Polyangiaceae; D_5__Sorangium"
EF018718	1	1337;0;0;0;1;4;2;0;0;0;0;0;0;0;1;0;0;0;0;"D_0__Bacteria; D_1__Acidobacteria; D_2__Solibacteres; D_3__Solibacterales; D_4__Solibacteraceae (Subgroup 3); D_5__Bryobacter"
EF018729	1	1402;0;0;0;1;0;0;0;0;0;1;0;1;0;0;0;0;0;0;"D_0__Bacteria; D_1__Acidobacteria; D_2__Holophagae; D_3__Subgroup 7; D_4__uncultured bacterium; D_5__uncultured bacterium; D_6__uncultured bacterium"
EF018747	1	1385;1;0;0;0;1;5;7;5;1;1;0;12;4;2;0;2;0;0;"D_0__Bacteria; D_1__Proteobacteria; D_2__Alphaproteobacteria; D_3__Rhizobiales; D_4__Rhizobiales Incertae Sedis; D_5__Rhizomicrobium"
EF018750	1	1338;0;0;0;0;0;0;1;0;0;0;0;1;0;0;0;0;0;0;"D_0__Bacteria; D_1__Proteobacteria; D_2__Alphaproteobacteria; D_3__Rhizobiales; D_4__Bradyrhizobiaceae; D_5__Bradyrhizobium"
EF018760	1	1377;0;0;0;0;0;0;0;0;0;0;0;1;0;0;0;0;0;1;"D_0__Bacteria; D_1__Chloroflexi; D_2__Ktedonobacteria; D_3__JG30-KF-AS9; D_4__uncultured bacterium; D_5__uncultured bacterium; D_6__uncultured bacterium"
EF018767	1	1391;0;0;0;0;0;0;1;0;0;0;0;0;0;0;0;1;0;2;"D_0__Bacteria; D_1__Proteobacteria; D_2__Betaproteobacteria; D_3__Burkholderiales; D_4__Comamonadaceae"
EF018775	1	1355;3;0;2;1;2;0;1;0;0;1;2;2;2;0;3;0;2;1;"D_0__Bacteria; D_1__Chloroflexi; D_2__Thermomicrobia; D_3__Sphaerobacterales; D_4__Sphaerobacteraceae; D_5__Nitrolancea; D_6__uncultured bacterium"
EF018783	1	1352;0;0;0;0;0;0;0;0;0;0;0;2;0;0;0;0;0;0;"D_0__Bacteria; D_1__Acidobacteria; D_2__Acidobacteria; D_3__Acidobacteriales; D_4__Acidobacteriaceae (Subgroup 1); D_5__uncultured; D_6__uncultured bacterium"
EF018787	1	1373;0;0;0;0;0;1;0;0;0;0;0;1;0;0;0;0;0;0;"D_0__Bacteria; D_1__Gemmatimonadetes; D_2__Gemmatimonadetes; D_3__Gemmatimonadales; D_4__Gemmatimonadaceae; D_5__Gemmatimonas"
EF018803	1	1401;0;0;0;0;0;0;0;0;0;0;0;0;0;1;0;1;0;0;"D_0__Bacteria; D_1__Verrucomicrobia; D_2__Spartobacteria; D_3__Chthoniobacterales; D_4__DA101 soil group"
EF018820	1	1386;0;0;0;0;0;0;1;0;0;0;1;0;0;0;0;0;0;0;"D_0__Bacteria; D_1__Bacteroidetes; D_2__Sphingobacteriia; D_3__Sphingobacteriales; D_4__Chitinophagaceae; D_5__Terrimonas; Ambiguous_taxa"
EF018821	1	1377;10;2;11;9;7;10;5;2;3;6;2;19;6;8;1;11;6;4;"D_0__Bacteria; D_1__Chloroflexi; D_2__KD4-96; D_3__uncultured bacterium; D_4__uncultured bacterium; D_5__uncultured bacterium; D_6__uncultured bacterium"
EF018844	1	1345;1;0;2;1;4;5;0;0;0;0;0;0;0;0;0;0;0;0;"D_0__Bacteria; D_1__Acidobacteria; D_2__Solibacteres; D_3__Solibacterales; D_4__Solibacteraceae (Subgroup 3); D_5__Bryobacter"
EF018847	1	1380;2;4;12;18;129;142;24;9;2;6;6;30;9;14;0;3;14;29;"D_0__Bacteria; D_1__Proteobacteria; D_2__Betaproteobacteria; D_3__Burkholderiales; D_4__Oxalobacteraceae; D_5__Undibacterium; Ambiguous_taxa"
EF018858	1	1332;0;0;0;0;13;16;5;4;0;1;0;12;3;0;0;0;1;5;"D_0__Bacteria; D_1__Proteobacteria; D_2__Alphaproteobacteria; D_3__Rhizobiales; D_4__Rhizobiales Incertae Sedis; D_5__Rhizomicrobium"
EF018864	1	1403;0;0;0;1;0;0;0;0;0;0;0;1;0;0;0;0;0;0;"D_0__Bacteria; D_1__Acidobacteria; D_2__Holophagae; D_3__Subgroup 7; D_4__uncultured bacterium; D_5__uncultured bacterium; D_6__uncultured bacterium"
EF018866	1	1351;0;0;2;1;0;0;0;1;0;1;1;9;0;0;2;2;0;0;"D_0__Bacteria; D_1__Chloroflexi; D_2__P2-11E; D_3__uncultured bacterium; D_4__uncultured bacterium; D_5__uncultured bacterium; D_6__uncultured bacterium"
EF018870	1	1348;3;1;5;4;7;7;5;5;1;7;4;14;8;13;4;5;2;7;"D_0__Bacteria; D_1__Chloroflexi; D_2__KD4-96; D_3__uncultured bacterium; D_4__uncultured bacterium; D_5__uncultured bacterium; D_6__uncultured bacterium"
EF018884	1	1381;5;4;2;5;4;8;12;4;1;1;3;13;1;23;3;14;4;10;"D_0__Bacteria; D_1__Actinobacteria; D_2__Acidimicrobiia; D_3__Acidimicrobiales; D_4__Acidimicrobiaceae; D_5__CL500-29 marine group; D_6__uncultured bacterium"
EF018913	1	1413;0;0;0;0;1;1;2;2;0;0;2;15;2;4;0;0;1;1;"D_0__Bacteria; D_1__Proteobacteria; D_2__Deltaproteobacteria; D_3__Desulfurellales; D_4__Desulfurellaceae; D_5__H16; D_6__uncultured bacterium"
EF018926	1	1368;1;0;0;1;1;1;4;7;0;0;0;0;0;0;0;0;0;0;"D_0__Bacteria; D_1__Parcubacteria; D_2__Candidatus Azambacteria"
EF018964	1	1373;5;3;3;2;6;6;9;3;0;4;2;24;2;10;1;11;0;16;"D_0__Bacteria; D_1__Actinobacteria; D_2__Acidimicrobiia; D_3__Acidimicrobiales; D_4__uncultured"
EF018978	1	1338;0;0;0;0;1;0;0;0;0;0;0;0;1;0;0;0;0;0;"D_0__Bacteria; D_1__Proteobacteria; D_2__Alphaproteobacteria; D_3__Rhizobiales; D_4__Xanthobacteraceae; D_5__Pseudolabrys"
EF018986	1	1412;0;0;0;0;0;0;0;0;0;0;0;2;0;0;0;0;0;0;"D_0__Bacteria; D_1__Proteobacteria; D_2__Deltaproteobacteria; D_3__Desulfurellales; D_4__Desulfurellaceae; D_5__H16; D_6__uncultured bacterium"
EF019027	1	1242;0;0;0;0;0;0;0;0;0;0;0;3;0;0;0;0;0;0;"D_0__Bacteria; D_1__Proteobacteria; D_2__Gammaproteobacteria; D_3__Xanthomonadales; D_4__Xanthomonadales Incertae Sedis; D_5__Acidibacter"
EF019033	1	1358;0;0;0;0;1;2;1;1;0;0;1;5;2;0;1;0;0;0;"D_0__Bacteria; D_1__Chloroflexi; D_2__Anaerolineae; D_3__Anaerolineales; D_4__Anaerolineaceae; D_5__uncultured; D_6__uncultured bacterium"
EF019036	1	1384;0;0;0;0;0;0;0;0;0;0;0;10;0;0;0;0;0;0;"D_0__Bacteria; D_1__Acidobacteria; D_2__Subgroup 2; D_3__uncultured bacterium; D_4__uncultured bacterium; D_5__uncultured bacterium; D_6__uncultured bacterium"
EF019044	1	1392;0;0;0;0;0;0;0;0;0;0;0;1;0;0;0;0;1;0;"D_0__Bacteria; D_1__Proteobacteria; D_2__Betaproteobacteria; D_3__SC-I-84"
EF019054	1	1385;71;117;47;134;77;145;91;114;122;122;79;215;133;234;154;171;161;210;"D_0__Bacteria; D_1__Actinobacteria; D_2__Thermoleophilia; D_3__Solirubrobacterales; D_4__Elev-16S-1332"
EF019072	1	1393;0;0;1;1;0;0;0;0;0;1;0;0;0;0;1;0;0;0;"D_0__Bacteria; D_1__Actinobacteria; D_2__Thermoleophilia; D_3__Gaiellales; D_4__uncultured"
EF019074	1	1353;0;0;2;1;0;1;0;1;0;3;1;0;0;1;0;2;0;0;"D_0__Bacteria; D_1__Proteobacteria; D_2__Alphaproteobacteria; D_3__Rhizobiales; D_4__Rhizobiales Incertae Sedis; D_5__Bauldia"
EF019076	1	1385;0;0;0;0;0;0;0;0;0;0;0;1;0;0;0;0;0;1;"D_0__Bacteria; D_1__Verrucomicrobia; D_2__Spartobacteria; D_3__Chthoniobacterales; D_4__DA101 soil group; D_5__uncultured bacterium; D_6__uncultured bacterium"
EF019078	1	1352;0;0;0;2;2;4;0;0;0;0;0;1;0;1;0;0;0;0;"D_0__Bacteria; D_1__Acidobacteria; D_2__Acidobacteria; D_3__Acidobacteriales; D_4__Acidobacteriaceae (Subgroup 1); D_5__uncultured"
EF019088	1	1375;0;0;0;0;0;0;0;0;0;0;0;2;0;0;0;0;0;0;"D_0__Bacteria; D_1__Proteobacteria; D_2__Betaproteobacteria; D_3__SC-I-84"
EF019096	1	1407;0;0;0;0;2;2;0;0;0;0;0;3;0;1;0;0;0;0;"D_0__Bacteria; D_1__Acidobacteria; D_2__Subgroup 2; D_3__uncultured bacterium; D_4__uncultured bacterium; D_5__uncultured bacterium; D_6__uncultured bacterium"
EF019107	1	1339;0;0;0;0;0;0;1;0;0;1;0;0;1;0;1;0;0;0;"D_0__Bacteria; D_1__Proteobacteria; D_2__Alphaproteobacteria; D_3__Rhizobiales; D_4__Xanthobacteraceae"
EF019109	1	1392;2;0;1;0;0;0;0;1;0;0;1;8;0;2;0;0;0;1;"D_0__Bacteria; D_1__Actinobacteria; D_2__Thermoleophilia; D_3__Gaiellales; D_4__uncultured; Ambiguous_taxa; Ambiguous_taxa"
EF019121	1	1389;0;0;0;0;0;0;0;0;0;0;1;5;0;0;0;0;0;0;"D_0__Bacteria; D_1__Verrucomicrobia; D_2__Spartobacteria; D_3__Chthoniobacterales; D_4__Xiphinematobacteraceae; D_5__Candidatus Xiphinematobacter; Ambiguous_taxa"
EF019230	1	1388;0;0;0;0;2;3;1;2;1;0;0;3;1;2;0;0;0;0;"D_0__Bacteria; D_1__Proteobacteria; D_2__Deltaproteobacteria; D_3__Desulfurellales; D_4__Desulfurellaceae; D_5__H16; D_6__uncultured bacterium"
EF019234	1	1378;0;0;0;0;0;0;2;2;8;1;0;0;0;2;0;0;0;0;"D_0__Bacteria; D_1__Proteobacteria; D_2__Alphaproteobacteria; D_3__Rhizobiales; D_4__Rhizobiales Incertae Sedis; D_5__Rhizomicrobium"
EF019235	1	1362;0;0;0;0;0;0;0;0;0;0;0;3;0;0;0;0;0;0;"D_0__Bacteria; D_1__Proteobacteria; D_2__Deltaproteobacteria; D_3__Bdellovibrionales; D_4__Bdellovibrionaceae; D_5__Bdellovibrio; D_6__uncultured bacterium"
EF019237	1	1345;1;0;3;4;2;0;2;2;1;3;0;10;3;4;4;8;0;5;"D_0__Bacteria; D_1__Chloroflexi; D_2__S085; D_3__uncultured bacterium; D_4__uncultured bacterium; D_5__uncultured bacterium; D_6__uncultured bacterium"
EF019245	1	1376;1;0;0;1;0;0;0;0;0;0;0;1;1;1;0;0;1;1;"D_0__Bacteria; D_1__Gemmatimonadetes; D_2__Gemmatimonadetes; D_3__Gemmatimonadales; D_4__Gemmatimonadaceae; D_5__uncultured; D_6__uncultured bacterium"
EF019248	1	1386;0;0;0;1;0;0;0;1;0;0;1;1;0;0;0;0;0;0;"D_0__Bacteria; D_1__Acidobacteria; D_2__Subgroup 2; D_3__uncultured bacterium; D_4__uncultured bacterium; D_5__uncultured bacterium; D_6__uncultured bacterium"
EF019249	1	1402;1;0;0;0;0;0;0;0;0;0;0;0;0;1;0;0;0;0;"D_0__Bacteria; D_1__Latescibacteria; D_2__uncultured bacterium; D_3__uncultured bacterium; D_4__uncultured bacterium; D_5__uncultured bacterium; D_6__uncultured bacterium"
EF019260	1	1382;0;0;0;0;0;0;0;0;0;0;0;3;0;0;0;0;0;0;"D_0__Bacteria; D_1__Proteobacteria; D_2__Betaproteobacteria; D_3__SC-I-84"
EF019277	1	1363;0;1;0;0;0;0;1;0;0;0;0;1;0;0;0;0;1;0;"D_0__Bacteria; D_1__Actinobacteria; D_2__Actinobacteria; D_3__Corynebacteriales; D_4__Mycobacteriaceae; D_5__Mycobacterium"
EF019287	1	1363;0;0;0;0;0;0;0;0;0;0;1;0;0;2;0;1;0;0;"D_0__Bacteria; D_1__Actinobacteria; D_2__Acidimicrobiia; D_3__Acidimicrobiales; D_4__uncultured; Ambiguous_taxa; Ambiguous_taxa"
EF019290	1	1375;0;0;0;0;0;0;0;2;1;0;0;0;0;0;0;1;1;0;"D_0__Bacteria; D_1__Proteobacteria; D_2__Gammaproteobacteria; D_3__HTA4; D_4__uncultured bacterium; D_5__uncultured bacterium; D_6__uncultured bacterium"
EF019297	1	1330;0;0;2;2;0;1;3;1;0;1;1;6;1;4;0;2;2;3;"D_0__Bacteria; D_1__Proteobacteria; D_2__Alphaproteobacteria; D_3__Rhizobiales; D_4__Xanthobacteraceae; D_5__Pseudolabrys"
EF019298	1	1337;32;17;15;33;132;128;44;34;21;20;32;179;84;108;36;40;74;53;"D_0__Bacteria; D_1__Proteobacteria; D_2__Alphaproteobacteria; D_3__Rhizobiales; D_4__Xanthobacteraceae; D_5__Pseudolabrys"
EF019299	1	1344;0;0;0;0;0;0;0;0;1;0;0;0;0;1;0;0;0;0;"D_0__Bacteria; D_1__Proteobacteria; D_2__Alphaproteobacteria; D_3__Rhizobiales; D_4__Hyphomicrobiaceae; D_5__uncultured; D_6__uncultured bacterium"
EF019300	1	1394;2;1;0;1;0;1;1;1;0;0;1;2;2;2;3;0;1;1;"D_0__Bacteria; D_1__Actinobacteria; D_2__Thermoleophilia; D_3__Gaiellales; D_4__uncultured; D_5__uncultured bacterium; D_6__uncultured bacterium"
EF019315	1	1418;1;0;1;1;0;1;1;0;0;1;1;4;0;3;0;1;0;1;"D_0__Bacteria; D_1__Verrucomicrobia; D_2__OPB35 soil group; D_3__uncultured bacterium; D_4__uncultured bacterium; D_5__uncultured bacterium; D_6__uncultured bacterium"
EF019338	1	1324;0;1;1;0;0;0;0;0;0;0;1;0;0;0;2;0;2;4;"D_0__Bacteria; D_1__Chloroflexi; D_2__JG30-KF-CM66; D_3__uncultured bacterium; D_4__uncultured bacterium; D_5__uncultured bacterium; D_6__uncultured bacterium"
EF019349	1	1380;1;0;0;0;1;0;3;0;1;1;0;7;1;5;0;7;2;2;"D_0__Bacteria; D_1__Actinobacteria; D_2__Thermoleophilia; D_3__Gaiellales; D_4__uncultured; D_5__uncultured bacterium; D_6__uncultured bacterium"
EF019355	1	1401;0;0;0;0;0;0;0;0;0;0;0;4;0;0;0;0;0;2;"D_0__Bacteria; D_1__Planctomycetes; D_2__OM190; D_3__uncultured bacterium; D_4__uncultured bacterium; D_5__uncultured bacterium; D_6__uncultured bacterium"
EF019369	1	1353;13;7;8;19;11;14;17;11;4;16;7;30;7;21;9;28;4;20;"D_0__Bacteria; D_1__Chloroflexi; D_2__KD4-96; Ambiguous_taxa; Ambiguous_taxa; Ambiguous_taxa; Ambiguous_taxa"
EF019372	1	1391;0;0;0;0;0;0;0;0;0;1;0;1;0;0;0;0;0;0;"D_0__Bacteria; D_1__Verrucomicrobia; D_2__Spartobacteria; D_3__Chthoniobacterales; D_4__DA101 soil group; D_5__uncultured bacterium; D_6__uncultured bacterium"
EF019394	1	1330;0;0;0;0;0;0;0;1;0;0;0;0;0;0;0;0;1;0;"D_0__Bacteria; D_1__Proteobacteria; D_2__Alphaproteobacteria; D_3__Rhizobiales; D_4__Hyphomicrobiaceae; Ambiguous_taxa"
EF019395	1	1463;1;0;0;2;0;1;0;0;0;0;4;11;1;3;0;1;2;0;"D_0__Bacteria; D_1__Verrucomicrobia; D_2__Spartobacteria; D_3__Chthoniobacterales; D_4__DA101 soil group; D_5__uncultured bacterium; D_6__uncultured bacterium"
EF019397	1	1385;0;0;0;0;0;0;0;0;0;0;0;2;0;0;0;0;0;0;"D_0__Bacteria; D_1__Bacteroidetes; D_2__Sphingobacteriia; D_3__Sphingobacteriales; D_4__Chitinophagaceae; D_5__Terrimonas"
EF019436	1	1324;2;0;0;1;0;1;0;3;0;1;4;9;1;1;0;0;0;0;"D_0__Bacteria; D_1__Proteobacteria; D_2__Alphaproteobacteria; D_3__Rhodospirillales; D_4__Rhodospirillales Incertae Sedis; D_5__Reyranella; D_6__uncultured bacterium"
EF019441	1	1380;18;20;46;114;54;116;69;72;10;77;45;73;46;63;42;61;17;65;"D_0__Bacteria; D_1__Gemmatimonadetes; D_2__Gemmatimonadetes; D_3__Gemmatimonadales; D_4__Gemmatimonadaceae; D_5__uncultured"
EF019448	1	1377;2;0;3;5;7;9;5;5;8;2;0;26;3;22;8;17;26;6;"D_0__Bacteria; D_1__Actinobacteria; D_2__MB-A2-108"
EF019449	1	1369;0;0;0;0;0;0;0;0;1;0;0;2;0;0;0;0;0;1;"D_0__Bacteria; D_1__Acidobacteria; D_2__Subgroup 11; Ambiguous_taxa; Ambiguous_taxa; Ambiguous_taxa; Ambiguous_taxa"
EF019466	1	1371;0;0;1;0;0;0;1;0;0;0;0;0;0;0;0;0;0;0;"D_0__Bacteria; D_1__Proteobacteria; D_2__Gammaproteobacteria; D_3__Xanthomonadales; D_4__uncultured"
EF019478	1	1389;0;0;0;1;0;0;0;0;0;0;0;1;0;0;0;0;0;0;"D_0__Bacteria; D_1__Planctomycetes; D_2__Planctomycetacia; D_3__Planctomycetales; D_4__Planctomycetaceae; D_5__Planctomyces; D_6__uncultured bacterium"
EF019484	1	1392;0;0;2;0;0;1;0;0;0;0;1;1;1;2;1;1;2;1;"D_0__Bacteria; D_1__Actinobacteria; D_2__Thermoleophilia; D_3__Solirubrobacterales; D_4__0319-6M6; D_5__uncultured bacterium; D_6__uncultured bacterium"
EF019487	1	1418;0;0;0;0;0;1;0;0;0;0;0;2;0;1;0;0;0;0;"D_0__Bacteria; D_1__Verrucomicrobia; D_2__OPB35 soil group; D_3__uncultured bacterium; D_4__uncultured bacterium; D_5__uncultured bacterium; D_6__uncultured bacterium"
EF019505	1	1343;0;0;1;1;0;1;0;1;2;1;3;6;0;0;0;0;1;1;"D_0__Bacteria; D_1__Chloroflexi; D_2__S085; D_3__uncultured bacterium; D_4__uncultured bacterium; D_5__uncultured bacterium; D_6__uncultured bacterium"
EF019508	1	1339;1;2;3;1;3;1;0;4;0;1;0;6;2;9;3;3;3;3;"D_0__Bacteria; D_1__Chloroflexi; D_2__S085; D_3__uncultured bacterium; D_4__uncultured bacterium; D_5__uncultured bacterium; D_6__uncultured bacterium"
EF019537	1	1350;0;0;0;1;0;0;0;0;0;0;1;15;0;2;1;1;0;0;"D_0__Bacteria; D_1__Bacteroidetes; D_2__Cytophagia; D_3__Cytophagales; D_4__Cytophagaceae; D_5__uncultured; D_6__uncultured bacterium"
EF019541	1	1393;0;0;1;0;0;0;0;1;0;0;0;0;1;0;0;1;1;1;"D_0__Bacteria; D_1__Actinobacteria; D_2__Thermoleophilia; D_3__Solirubrobacterales; D_4__Elev-16S-1332; D_5__uncultured bacterium; D_6__uncultured bacterium"
EF019542	1	1392;0;0;0;0;0;1;0;0;0;0;0;0;0;0;1;1;1;0;"D_0__Bacteria; D_1__Actinobacteria; D_2__Thermoleophilia; D_3__Gaiellales; D_4__uncultured; D_5__uncultured bacterium; D_6__uncultured bacterium"
EF019549	1	1385;0;0;0;0;0;0;0;0;0;0;0;3;0;1;0;0;0;0;"D_0__Bacteria; D_1__Bacteroidetes; D_2__Sphingobacteriia; D_3__Sphingobacteriales; D_4__Chitinophagaceae; D_5__uncultured"
EF019580	1	1351;0;0;0;0;0;0;0;0;0;0;0;1;0;0;0;1;0;0;"D_0__Bacteria; D_1__Actinobacteria; D_2__Acidimicrobiia; D_3__Acidimicrobiales; D_4__uncultured"
EF019586	1	1358;0;0;0;0;0;0;0;0;0;0;0;2;1;0;0;0;0;0;"D_0__Bacteria; D_1__Proteobacteria; D_2__Betaproteobacteria"
EF019618	1	1333;0;0;0;0;0;1;3;1;0;0;0;1;2;0;0;0;0;0;"D_0__Bacteria; D_1__Proteobacteria; D_2__Alphaproteobacteria; D_3__Rhizobiales; D_4__Rhizobiales Incertae Sedis; D_5__Rhizomicrobium; D_6__uncultured bacterium"
EF019631	1	1377;0;0;0;0;0;0;0;0;0;0;0;3;0;0;0;0;0;0;"D_0__Bacteria; D_1__Acidobacteria; D_2__Subgroup 22; D_3__uncultured bacterium; D_4__uncultured bacterium; D_5__uncultured bacterium; D_6__uncultured bacterium"
EF019673	1	1403;0;0;0;0;0;0;0;0;0;0;1;1;0;0;0;0;0;0;"D_0__Bacteria; D_1__Proteobacteria; D_2__Betaproteobacteria; D_3__SC-I-84"
EF019681	1	1331;0;0;0;0;0;0;0;0;0;0;0;1;0;1;0;0;0;0;"D_0__Bacteria; D_1__Proteobacteria; D_2__Alphaproteobacteria; D_3__Sphingomonadales; D_4__Sphingomonadaceae; D_5__Sphingomonas; D_6__uncultured Sphingomonadaceae bacterium"
EF019689	1	1417;0;0;0;0;0;0;0;0;0;1;0;1;0;0;0;0;0;0;"D_0__Bacteria; D_1__Planctomycetes; D_2__vadinHA49; D_3__uncultured bacterium; D_4__uncultured bacterium; D_5__uncultured bacterium; D_6__uncultured bacterium"
EF019703	1	1354;0;0;0;0;0;0;0;0;0;0;0;0;3;1;0;0;0;0;"D_0__Bacteria; D_1__Chloroflexi; D_2__SBR2076; D_3__uncultured bacterium; D_4__uncultured bacterium; D_5__uncultured bacterium; D_6__uncultured bacterium"
EF019724	1	1361;68;48;61;75;105;47;83;56;27;70;30;122;34;65;29;117;33;103;"D_0__Bacteria; D_1__Chloroflexi; D_2__KD4-96; D_3__uncultured bacterium; D_4__uncultured bacterium; D_5__uncultured bacterium; D_6__uncultured bacterium"
EF019737	1	1373;9;6;15;27;14;19;5;12;2;14;11;50;11;36;9;23;6;28;"D_0__Bacteria; D_1__Proteobacteria; D_2__Alphaproteobacteria; D_3__Rhizobiales; D_4__Xanthobacteraceae; D_5__Variibacter; D_6__uncultured proteobacterium"
EF019738	1	1366;0;0;0;0;0;0;0;0;0;0;0;0;1;5;0;0;0;0;"D_0__Bacteria; D_1__Acidobacteria; D_2__Acidobacteria; D_3__Acidobacteriales; D_4__Acidobacteriaceae (Subgroup 1); D_5__uncultured"
EF019739	1	1379;0;0;0;0;0;0;0;0;0;0;0;2;0;0;0;0;0;0;"D_0__Bacteria; D_1__Proteobacteria; D_2__Betaproteobacteria; D_3__Nitrosomonadales; D_4__Nitrosomonadaceae; D_5__uncultured"
EF019747	1	1394;0;0;0;0;0;1;1;1;1;0;1;11;4;1;0;0;0;1;"D_0__Bacteria; D_1__Proteobacteria; D_2__Gammaproteobacteria; D_3__Xanthomonadales; D_4__uncultured"
EF019761	1	1335;0;0;0;0;1;0;1;0;0;0;0;0;0;0;0;0;0;0;"D_0__Bacteria; D_1__Proteobacteria; D_2__Alphaproteobacteria; D_3__Rhizobiales; D_4__Xanthobacteraceae"
EF019780	1	1401;0;0;0;0;0;0;0;0;0;0;0;4;0;0;0;0;0;0;"D_0__Bacteria; D_1__Verrucomicrobia; D_2__Spartobacteria; D_3__Chthoniobacterales; D_4__Chthoniobacteraceae; D_5__Chthoniobacter; D_6__uncultured bacterium"
EF019781	1	1319;0;0;0;0;1;0;0;0;0;0;0;2;0;1;0;0;0;1;"D_0__Bacteria; D_1__Proteobacteria; D_2__Alphaproteobacteria; D_3__Sphingomonadales; D_4__Sphingomonadaceae; D_5__Sphingomonas"
EF019800	1	1372;4;4;4;7;6;0;3;5;2;10;1;0;1;1;3;5;0;0;"D_0__Bacteria; D_1__Gemmatimonadetes; D_2__Gemmatimonadetes; D_3__Gemmatimonadales; D_4__Gemmatimonadaceae; D_5__uncultured; D_6__uncultured bacterium"
EF019802	1	1332;0;0;0;0;0;0;1;0;0;0;0;1;0;0;0;0;0;0;"D_0__Bacteria; D_1__Proteobacteria; D_2__Alphaproteobacteria; D_3__Rhizobiales; D_4__Rhizobiales Incertae Sedis; D_5__Rhizomicrobium; D_6__uncultured bacterium"
EF019814	1	1408;0;0;0;0;0;0;0;1;0;0;0;0;0;0;0;1;0;0;"D_0__Bacteria; D_1__Proteobacteria; D_2__Deltaproteobacteria; D_3__Myxococcales; D_4__Sandaracinaceae; D_5__uncultured; D_6__uncultured bacterium"
EF019815	1	1354;2;2;1;3;0;0;0;1;1;0;1;0;0;1;1;3;0;1;"D_0__Bacteria; D_1__Gemmatimonadetes; D_2__Gemmatimonadetes; D_3__Gemmatimonadales; D_4__Gemmatimonadaceae; D_5__uncultured; D_6__uncultured Gemmatimonadetes bacterium"
EF019822	1	1360;0;0;0;1;0;0;1;0;0;1;0;0;1;0;0;1;0;2;"D_0__Bacteria; D_1__Proteobacteria; D_2__Betaproteobacteria; D_3__Burkholderiales; D_4__Alcaligenaceae; D_5__Achromobacter; D_6__uncultured proteobacterium"
EF019826	1	1396;0;0;0;1;2;0;0;1;0;0;0;0;0;0;0;0;0;0;"D_0__Bacteria; D_1__Acidobacteria; D_2__Blastocatellia; D_3__Blastocatellales; D_4__Blastocatellaceae (Subgroup 4); D_5__uncultured"
EF019827	1	1371;0;0;0;0;0;0;2;1;0;0;0;0;0;0;0;0;0;0;"D_0__Bacteria; D_1__Parcubacteria; D_2__uncultured bacterium; D_3__uncultured bacterium; D_4__uncultured bacterium; D_5__uncultured bacterium; D_6__uncultured bacterium"
EF019828	1	1383;0;0;0;2;0;0;2;1;0;1;1;9;1;1;0;3;0;2;"D_0__Bacteria; D_1__Proteobacteria; D_2__Betaproteobacteria; D_3__Nitrosomonadales; D_4__Nitrosomonadaceae; D_5__uncultured; D_6__uncultured bacterium"
EF019830	1	1336;0;0;0;0;0;0;1;0;0;0;0;1;0;0;0;0;0;0;"D_0__Bacteria; D_1__Microgenomates; D_2__Candidatus Woesebacteria; D_3__uncultured Microgenomates group bacterium; D_4__uncultured Microgenomates group bacterium; D_5__uncultured Microgenomates group bacterium; D_6__uncultured Microgenomates group bacterium"
EF019831	1	1364;0;1;0;0;0;1;1;0;0;1;0;0;0;0;0;0;0;1;"D_0__Bacteria; D_1__Saccharibacteria; D_2__uncultured bacterium; D_3__uncultured bacterium; D_4__uncultured bacterium; D_5__uncultured bacterium; D_6__uncultured bacterium"
EF019833	1	1382;1;0;0;0;3;0;1;1;0;0;2;3;2;1;0;0;0;0;"D_0__Bacteria; D_1__Proteobacteria; D_2__Alphaproteobacteria; D_3__Rhizobiales; D_4__Bradyrhizobiaceae; D_5__Bradyrhizobium"
EF019836	1	1395;1;0;1;0;0;0;2;1;0;0;0;0;0;0;0;1;0;1;"D_0__Bacteria; D_1__Actinobacteria; D_2__Thermoleophilia; D_3__Solirubrobacterales; D_4__0319-6M6; D_5__uncultured bacterium; D_6__uncultured bacterium"
EF019840	1	1328;0;0;0;0;4;3;0;0;0;0;0;0;0;0;0;1;0;0;"D_0__Bacteria; D_1__Proteobacteria; D_2__Alphaproteobacteria; D_3__Caulobacterales; D_4__Caulobacteraceae; D_5__uncultured"
EF019850	1	1402;0;1;1;2;4;0;2;1;0;1;0;4;1;1;0;1;0;0;"D_0__Bacteria; D_1__Acidobacteria; D_2__Subgroup 6; D_3__uncultured bacterium; D_4__uncultured bacterium; D_5__uncultured bacterium; D_6__uncultured bacterium"
EF019890	1	1329;0;0;0;0;0;0;1;1;0;0;0;2;0;0;0;0;0;0;"D_0__Bacteria; D_1__Proteobacteria; D_2__Alphaproteobacteria; D_3__Rhizobiales; D_4__KF-JG30-B3; D_5__uncultured bacterium; D_6__uncultured bacterium"
EF019900	1	1373;0;0;0;0;0;0;0;0;0;0;0;3;0;0;0;0;0;0;"D_0__Bacteria; D_1__Nitrospirae; D_2__Nitrospira; D_3__Nitrospirales; D_4__Nitrospiraceae; D_5__Nitrospira"
EF019904	1	1374;0;0;0;0;0;0;1;0;0;0;0;0;0;0;0;0;1;0;"D_0__Bacteria; D_1__Acidobacteria; D_2__Subgroup 6; D_3__uncultured bacterium; D_4__uncultured bacterium; D_5__uncultured bacterium; D_6__uncultured bacterium"
EF019906	1	1355;0;0;0;0;0;0;0;2;0;0;1;1;4;4;0;1;0;1;"D_0__Bacteria; D_1__Proteobacteria; D_2__Alphaproteobacteria; D_3__Rhizobiales; D_4__Xanthobacteraceae; D_5__Pseudolabrys; D_6__uncultured bacterium"
EF019908	1	1335;0;0;0;1;2;5;0;0;0;0;3;12;1;5;0;1;0;0;"D_0__Bacteria; D_1__Proteobacteria; D_2__Alphaproteobacteria; D_3__Rhizobiales; D_4__Bradyrhizobiaceae"
EF019917	1	1358;0;0;0;0;0;0;0;0;0;1;0;5;2;2;1;0;0;2;"D_0__Bacteria; D_1__Actinobacteria; D_2__Acidimicrobiia; D_3__Acidimicrobiales; D_4__uncultured"
EF019923	1	1370;0;0;0;0;1;1;0;0;0;0;0;1;0;0;0;0;0;0;"D_0__Bacteria; D_1__Acidobacteria; D_2__Acidobacteria; D_3__Acidobacteriales; D_4__Acidobacteriaceae (Subgroup 1); D_5__uncultured; D_6__uncultured bacterium"
EF019926	1	1371;0;0;0;0;1;0;0;0;0;0;0;1;3;8;0;0;0;0;"D_0__Bacteria; D_1__Acidobacteria; D_2__Acidobacteria; D_3__Acidobacteriales; D_4__Acidobacteriaceae (Subgroup 1); D_5__Acidobacterium"
EF019928	1	1403;1;0;0;0;0;0;1;1;0;0;0;0;0;0;0;0;0;0;"D_0__Bacteria; D_1__Latescibacteria; D_2__uncultured bacterium; D_3__uncultured bacterium; D_4__uncultured bacterium; D_5__uncultured bacterium; D_6__uncultured bacterium"
EF019933	1	1410;0;0;0;0;0;1;0;0;0;0;0;0;0;1;0;0;0;0;"D_0__Bacteria; D_1__Acidobacteria; D_2__Blastocatellia; D_3__Blastocatellales; D_4__Blastocatellaceae (Subgroup 4); D_5__RB41; D_6__uncultured bacterium"
EF019942	1	1347;0;0;0;3;0;1;1;0;0;0;0;5;0;3;1;0;0;0;"D_0__Bacteria; D_1__Acidobacteria; D_2__Solibacteres; D_3__Solibacterales; D_4__Solibacteraceae (Subgroup 3); D_5__Bryobacter; D_6__uncultured bacterium"
EF019949	1	1377;0;0;0;1;1;0;0;0;0;1;0;6;0;0;0;0;0;0;"D_0__Bacteria; D_1__Acidobacteria; D_2__Subgroup 2"
EF019951	1	1368;3;0;2;0;4;2;9;4;1;3;0;3;3;3;1;1;1;4;"D_0__Bacteria; D_1__Parcubacteria; D_2__uncultured bacterium; D_3__uncultured bacterium; D_4__uncultured bacterium; D_5__uncultured bacterium; D_6__uncultured bacterium"
EF019953	1	1394;0;0;0;0;0;0;0;0;0;0;0;1;0;0;0;0;0;1;"D_0__Bacteria; D_1__Actinobacteria; D_2__Thermoleophilia; D_3__Solirubrobacterales; D_4__Elev-16S-1332; D_5__uncultured bacterium; D_6__uncultured bacterium"
EF019954	1	1365;1;0;0;0;0;0;2;4;0;0;0;0;0;1;1;2;0;0;"D_0__Bacteria; D_1__Parcubacteria; D_2__uncultured bacterium; D_3__uncultured bacterium; D_4__uncultured bacterium; D_5__uncultured bacterium; D_6__uncultured bacterium"
EF019958	1	1361;0;0;0;0;0;0;0;0;0;0;0;2;0;0;0;0;0;0;"D_0__Bacteria; D_1__Planctomycetes; D_2__Phycisphaerae; D_3__Tepidisphaerales; D_4__Tepidisphaeraceae; D_5__uncultured bacterium; D_6__uncultured bacterium"
EF019974	1	1386;0;0;0;1;0;0;1;1;0;0;0;0;0;0;0;0;0;0;"D_0__Bacteria; D_1__Bacteroidetes; D_2__Sphingobacteriia; D_3__Sphingobacteriales; D_4__Saprospiraceae; D_5__uncultured; D_6__uncultured bacterium"
EF019987	1	1350;0;0;1;0;1;2;5;1;1;1;0;5;0;2;0;0;0;1;"D_0__Bacteria; D_1__Chloroflexi; D_2__Anaerolineae; D_3__Anaerolineales; D_4__Anaerolineaceae; D_5__uncultured"
EF020034	1	1372;0;0;0;0;0;0;0;0;0;0;0;1;0;0;0;0;0;2;"D_0__Bacteria; D_1__Gemmatimonadetes; D_2__Gemmatimonadetes; D_3__Gemmatimonadales; D_4__Gemmatimonadaceae; D_5__uncultured"
EF020060	1	1371;3;3;1;2;3;3;0;1;0;4;0;6;1;12;1;3;1;6;"D_0__Bacteria; D_1__Actinobacteria; D_2__Acidimicrobiia; D_3__Acidimicrobiales; D_4__uncultured; D_5__uncultured bacterium; D_6__uncultured bacterium"
EF020096	1	1339;1;0;0;0;0;1;0;0;0;0;0;1;0;0;0;0;1;0;"D_0__Bacteria; D_1__Proteobacteria; D_2__Alphaproteobacteria; D_3__Rhizobiales; D_4__Xanthobacteraceae; D_5__Variibacter; D_6__uncultured bacterium"
EF020105	1	1330;0;0;0;0;0;1;0;0;0;0;0;0;0;0;0;1;0;0;"D_0__Bacteria; D_1__Proteobacteria; D_2__Alphaproteobacteria; D_3__Rhizobiales; D_4__Rhizobiales Incertae Sedis; D_5__Bauldia"
EF020122	1	1383;0;0;0;0;0;0;1;1;0;0;0;0;0;0;0;0;0;0;"D_0__Bacteria; D_1__Parcubacteria; D_2__Candidatus Magasanikbacteria; D_3__uncultured bacterium; D_4__uncultured bacterium; D_5__uncultured bacterium; D_6__uncultured bacterium"
EF020153	1	1360;0;0;1;1;0;0;0;0;0;0;3;10;0;1;0;0;0;0;"D_0__Bacteria; D_1__Proteobacteria; D_2__Betaproteobacteria; D_3__SC-I-84"
EF020155	1	1367;0;0;0;0;1;0;0;0;0;0;0;0;0;0;0;0;0;1;"D_0__Bacteria; D_1__Acidobacteria; D_2__Solibacteres; D_3__Solibacterales; D_4__Solibacteraceae (Subgroup 3); D_5__Candidatus Solibacter"
EF020157	1	1362;0;0;0;0;1;2;4;4;0;0;0;0;0;0;0;0;0;0;"D_0__Bacteria; D_1__Parcubacteria; D_2__Candidatus Azambacteria; D_3__uncultured bacterium; D_4__uncultured bacterium; D_5__uncultured bacterium; D_6__uncultured bacterium"
EF020173	1	1379;0;0;0;0;0;1;0;0;0;0;0;0;0;1;0;0;0;0;"D_0__Bacteria; D_1__Bacteroidetes; D_2__Sphingobacteriia; D_3__Sphingobacteriales; D_4__AKYH767"
EF020183	1	1334;0;0;0;0;0;0;0;0;0;0;0;1;0;0;0;0;1;0;"D_0__Bacteria; D_1__Proteobacteria; D_2__Alphaproteobacteria; D_3__Sphingomonadales; D_4__Sphingomonadaceae; D_5__Novosphingobium; D_6__uncultured bacterium"
EF020230	1	1332;1;0;0;2;0;0;0;0;0;0;0;0;0;0;0;0;0;0;"D_0__Bacteria; D_1__Proteobacteria; D_2__Alphaproteobacteria; D_3__Rhizobiales; D_4__Bradyrhizobiaceae; D_5__Bradyrhizobium"
EF020258	1	1328;0;0;0;0;0;0;0;0;0;1;0;2;0;2;1;0;0;0;"D_0__Bacteria; D_1__Proteobacteria; D_2__Alphaproteobacteria; D_3__Rhizobiales; D_4__Rhizobiales Incertae Sedis; D_5__Rhizomicrobium"
EF020263	1	1346;0;0;0;0;0;0;0;0;0;0;0;0;0;0;0;0;0;2;"D_0__Bacteria; D_1__Acidobacteria; D_2__Solibacteres; D_3__Solibacterales; D_4__Solibacteraceae (Subgroup 3); D_5__Bryobacter"
EF020275	1	1401;1;0;0;0;0;0;0;1;0;0;0;1;0;1;0;0;0;1;"D_0__Bacteria; D_1__Acidobacteria; D_2__Blastocatellia; D_3__Blastocatellales; D_4__Blastocatellaceae (Subgroup 4); D_5__RB41; D_6__uncultured bacterium"
EF020281	1	1408;0;0;0;0;0;1;0;0;0;0;0;0;0;0;0;1;0;0;"D_0__Bacteria; D_1__Acidobacteria; D_2__Blastocatellia; D_3__Blastocatellales; D_4__Blastocatellaceae (Subgroup 4); D_5__RB41; Ambiguous_taxa"
EF020302	1	1380;0;0;0;0;0;0;2;1;0;0;0;1;1;0;0;0;0;0;"D_0__Bacteria; D_1__Acidobacteria; D_2__Solibacteres; D_3__Solibacterales; D_4__Solibacteraceae (Subgroup 3); D_5__Candidatus Solibacter; D_6__uncultured bacterium"
EF020353	1	936;0;0;0;0;0;0;0;0;0;0;0;0;2;1;0;0;0;0;"D_0__Archaea; D_1__Thaumarchaeota; D_2__FHMa11 terrestrial group; D_3__uncultured archaeon; D_4__uncultured archaeon; D_5__uncultured archaeon; D_6__uncultured archaeon"
EF020370	1	911;0;0;0;0;0;0;1;0;0;0;0;2;0;0;0;0;2;2;"D_0__Archaea; D_1__Thaumarchaeota; D_2__South African Gold Mine Gp 1(SAGMCG-1); D_3__Unknown Order; D_4__Unknown Family; D_5__Candidatus Nitrosotalea"
EF020430	1	911;0;0;0;0;0;0;0;0;0;0;0;3;0;0;0;0;0;0;"D_0__Archaea; D_1__Thaumarchaeota; D_2__FHMa11 terrestrial group; D_3__uncultured archaeon; D_4__uncultured archaeon; D_5__uncultured archaeon; D_6__uncultured archaeon"
EF020862	1	901;0;0;0;0;0;1;5;3;10;5;1;1;1;0;0;0;2;1;"D_0__Archaea; D_1__Thaumarchaeota; D_2__South African Gold Mine Gp 1(SAGMCG-1); D_3__uncultured archaeon; D_4__uncultured archaeon; D_5__uncultured archaeon; D_6__uncultured archaeon"
EF020933	1	923;0;0;0;0;0;0;0;0;1;0;0;33;0;0;0;0;0;1;"D_0__Archaea; D_1__Thaumarchaeota; D_2__FHMa11 terrestrial group"
EF022070	1	932;0;0;0;1;0;0;0;0;4;2;0;1;0;0;0;0;0;0;"D_0__Archaea; D_1__Thaumarchaeota; D_2__FHMa11 terrestrial group; D_3__uncultured archaeon; D_4__uncultured archaeon; D_5__uncultured archaeon; D_6__uncultured archaeon"
EF032656	1	1451;0;0;0;0;0;0;0;1;0;0;0;0;0;0;0;0;2;7;"D_0__Bacteria; D_1__Proteobacteria; D_2__Alphaproteobacteria; D_3__Rhizobiales; D_4__MNG7"
EF032660	1	1450;0;0;0;0;0;0;0;0;0;0;3;12;0;2;0;0;0;0;"D_0__Bacteria; D_1__Cyanobacteria; D_2__Cyanobacteria; D_3__SubsectionIII; D_4__FamilyI; D_5__uncultured"
EF032738	1	1406;0;0;0;0;0;0;0;2;0;0;0;1;0;0;0;0;0;0;"D_0__Bacteria; D_1__Proteobacteria; D_2__Alphaproteobacteria; D_3__Rickettsiales; D_4__SM2D12; D_5__uncultured bacterium; D_6__uncultured bacterium"
EF032762	1	1451;1;0;0;0;0;0;0;2;0;0;0;1;0;1;0;0;0;0;"D_0__Bacteria; D_1__Elusimicrobia; D_2__Elusimicrobia; D_3__Lineage IV; D_4__uncultured bacterium; D_5__uncultured bacterium; D_6__uncultured bacterium"
EF063617	1	1490;0;0;0;0;0;0;0;0;0;0;0;2;0;0;1;1;0;1;"D_0__Bacteria; D_1__Bacteroidetes; D_2__Bacteroidetes vadinHA17; D_3__uncultured bacterium; D_4__uncultured bacterium; D_5__uncultured bacterium; D_6__uncultured bacterium"
EF079084	1	1500;0;0;0;1;0;0;0;0;1;2;0;3;0;0;0;0;0;0;"D_0__Bacteria; D_1__Proteobacteria; D_2__Betaproteobacteria"
EF106235	1	1411;0;3;0;0;0;0;0;0;0;0;0;0;0;0;0;0;0;0;"D_0__Bacteria; D_1__Bacteroidetes; D_2__Bacteroidetes Incertae Sedis; D_3__Order II; D_4__Rhodothermaceae; D_5__Longimonas"
EF111054	1	1289;0;0;0;0;0;0;0;0;1;0;0;0;0;1;0;1;0;0;"D_0__Bacteria; D_1__Verrucomicrobia; D_2__OPB35 soil group; Ambiguous_taxa; Ambiguous_taxa; Ambiguous_taxa; Ambiguous_taxa"
EF111089	1	1286;0;0;0;0;0;0;1;0;0;0;3;7;0;1;1;0;0;0;"D_0__Bacteria; D_1__Proteobacteria; D_2__Gammaproteobacteria; D_3__Xanthomonadales; D_4__uncultured"
EF111096	1	1279;0;0;0;0;4;6;0;1;1;1;0;1;19;45;2;0;0;1;"D_0__Bacteria; D_1__Bacteroidetes; D_2__Sphingobacteriia; D_3__Sphingobacteriales; D_4__uncultured; D_5__uncultured Bacteroidetes bacterium; D_6__uncultured Bacteroidetes bacterium"
EF111147	1	1246;0;0;0;0;0;0;0;0;0;0;0;2;0;0;0;0;0;1;"D_0__Bacteria; D_1__Chloroflexi; D_2__Anaerolineae; D_3__Anaerolineales; D_4__Anaerolineaceae"
EF111148	1	1229;0;0;0;1;4;1;1;0;1;0;0;2;1;3;0;0;1;0;"D_0__Bacteria; D_1__Proteobacteria; D_2__Alphaproteobacteria; D_3__Caulobacterales; D_4__Caulobacteraceae; D_5__uncultured"
EF111151	1	1230;0;0;0;0;0;1;0;2;37;14;1;0;0;0;0;0;3;0;"D_0__Bacteria; D_1__Saccharibacteria; D_2__uncultured bacterium; D_3__uncultured bacterium; D_4__uncultured bacterium; D_5__uncultured bacterium; D_6__uncultured bacterium"
EF111167	1	1274;1;0;0;1;0;0;0;1;9;19;2;0;0;0;1;0;1;1;"D_0__Bacteria; D_1__Bacteroidetes; D_2__Bacteroidia; D_3__Bacteroidales; D_4__Rikenellaceae; D_5__Blvii28 wastewater-sludge group; D_6__uncultured bacterium"
EF111202	1	1252;0;0;0;0;0;0;2;1;0;0;0;0;0;0;0;0;0;0;"D_0__Bacteria; D_1__Proteobacteria; D_2__Deltaproteobacteria; D_3__Bdellovibrionales; D_4__Bdellovibrionaceae; D_5__Bdellovibrio"
EF125410	1	1462;0;0;0;0;0;0;0;2;0;0;0;0;0;0;0;0;1;0;"D_0__Bacteria; D_1__Proteobacteria; D_2__Alphaproteobacteria; D_3__Rhodospirillales; D_4__MSB-1E8; D_5__uncultured bacterium; D_6__uncultured bacterium"
EF127610	1	1448;0;0;0;0;0;0;0;0;2;0;0;0;0;0;0;0;1;1;"D_0__Bacteria; D_1__Actinobacteria; D_2__Thermoleophilia; D_3__Solirubrobacterales; D_4__0319-6M6"
EF127612	1	1424;2;1;0;0;0;1;0;0;0;2;0;1;1;1;1;1;0;0;"D_0__Bacteria; D_1__Actinobacteria; D_2__Actinobacteria; D_3__Propionibacteriales; D_4__Nocardioidaceae; D_5__Nocardioides; Ambiguous_taxa"
EF154091	1	1436;0;0;1;0;1;1;0;0;0;0;0;0;0;0;0;0;0;0;"D_0__Bacteria; D_1__Actinobacteria; D_2__Actinobacteria; D_3__Micrococcales; D_4__Micrococcaceae; D_5__Pseudarthrobacter"
EF157223	1	1446;0;0;0;0;0;0;0;1;0;0;0;0;0;0;0;1;0;0;"D_0__Bacteria; D_1__Actinobacteria; D_2__Acidimicrobiia; D_3__Acidimicrobiales; D_4__Iamiaceae; D_5__Iamia; D_6__uncultured bacterium"
EF157272	1	1464;0;0;0;0;0;0;0;0;0;0;1;1;0;0;0;0;0;0;"D_0__Bacteria; D_1__Proteobacteria; D_2__Alphaproteobacteria; D_3__Sphingomonadales; D_4__Sphingomonadaceae; D_5__Sphingomonas; D_6__uncultured bacterium"
EF173336	1	1476;0;0;0;1;1;1;1;2;1;1;1;6;7;8;0;0;0;4;"D_0__Bacteria; D_1__Proteobacteria; D_2__Betaproteobacteria; D_3__Nitrosomonadales; D_4__Nitrosomonadaceae; D_5__uncultured"
EF188431	1	1544;0;0;0;0;0;0;0;0;0;0;0;2;0;0;0;0;0;0;"D_0__Bacteria; D_1__Bacteroidetes; D_2__Sphingobacteriia; D_3__Sphingobacteriales; D_4__uncultured; D_5__uncultured bacterium; D_6__uncultured bacterium"
EF200119	1	1575;0;0;0;0;0;0;0;0;3;0;0;0;0;0;0;0;0;0;"D_0__Bacteria; D_1__Firmicutes; D_2__Clostridia; D_3__Clostridiales; D_4__Peptococcaceae"
EF203188	1	1518;31;35;0;0;1;0;4;0;1;0;0;1;0;0;1;0;3;3;"D_0__Bacteria; D_1__RBG-1 (Zixibacteria); D_2__uncultured bacterium; D_3__uncultured bacterium; D_4__uncultured bacterium; D_5__uncultured bacterium; D_6__uncultured bacterium"
EF205531	1	1404;0;0;0;1;0;0;0;0;0;0;0;0;0;0;2;3;0;0;"D_0__Bacteria; D_1__Chlorobi; D_2__Chlorobia; D_3__Chlorobiales; D_4__OPB56"
EF209339	1	1527;0;0;0;0;0;1;0;1;0;0;0;0;0;0;0;0;0;0;"D_0__Bacteria; D_1__Proteobacteria; D_2__Betaproteobacteria; D_3__Burkholderiales; D_4__Comamonadaceae"
EF210101	1	1500;0;0;0;0;1;0;0;0;0;0;0;5;0;0;0;0;0;0;"D_0__Bacteria; D_1__Proteobacteria; D_2__Gammaproteobacteria; D_3__Enterobacteriales; D_4__Enterobacteriaceae; D_5__Serratia; Ambiguous_taxa"
EF219001	1	1370;0;0;0;0;0;0;1;0;0;0;3;4;0;0;0;0;0;0;"D_0__Bacteria; D_1__Proteobacteria; D_2__Epsilonproteobacteria; D_3__Campylobacterales; D_4__Helicobacteraceae; D_5__Sulfurimonas; D_6__uncultured bacterium"
EF219007	1	1376;2;1;0;0;0;0;0;0;0;0;0;10;0;0;0;0;0;0;"D_0__Bacteria; D_1__Proteobacteria; D_2__Epsilonproteobacteria; D_3__Campylobacterales; D_4__Helicobacteraceae; D_5__Sulfurimonas; D_6__uncultured bacterium"
EF438210	1	1467;0;0;0;0;0;0;0;0;0;0;0;3;0;1;0;0;0;0;"D_0__Bacteria; D_1__Proteobacteria; D_2__Gammaproteobacteria; D_3__Enterobacteriales; D_4__Enterobacteriaceae; D_5__Yersinia; D_6__Yersinia ruckeri"
EF441889	1	1219;0;0;0;0;0;0;0;0;0;0;0;1;0;1;0;0;0;0;"D_0__Bacteria; D_1__TM6 (Dependentiae); D_2__uncultured bacterium; D_3__uncultured bacterium; D_4__uncultured bacterium; D_5__uncultured bacterium; D_6__uncultured bacterium"
EF441915	1	1262;0;0;1;2;18;8;2;0;11;0;14;23;499;525;12;10;3;11;"D_0__Bacteria; D_1__Chloroflexi; D_2__JG37-AG-4; D_3__uncultured bacterium; D_4__uncultured bacterium; D_5__uncultured bacterium; D_6__uncultured bacterium"
EF444661	1	1062;18;16;0;0;0;0;0;0;0;0;0;0;0;1;0;0;0;0;"D_0__Archaea; D_1__Hadesarchaea; D_2__uncultured archaeon; D_3__uncultured archaeon; D_4__uncultured archaeon; D_5__uncultured archaeon; D_6__uncultured archaeon"
EF444676	1	1142;0;0;0;0;1;0;1;0;0;0;0;0;0;0;0;0;0;0;"D_0__Archaea; D_1__Thaumarchaeota; D_2__South African Gold Mine Gp 1(SAGMCG-1); D_3__uncultured archaeon; D_4__uncultured archaeon; D_5__uncultured archaeon; D_6__uncultured archaeon"
EF444696	1	1275;0;0;0;0;0;1;0;0;1;0;0;0;0;0;1;1;0;0;"D_0__Bacteria; D_1__Chloroflexi; D_2__Anaerolineae; D_3__Anaerolineales; D_4__Anaerolineaceae; D_5__uncultured; D_6__uncultured bacterium"
EF451626	1	1272;1;0;0;0;0;0;3;1;0;0;0;0;0;0;0;0;0;0;"D_0__Bacteria; D_1__Proteobacteria; D_2__Gammaproteobacteria; D_3__Legionellales; D_4__Coxiellaceae; D_5__Diplorickettsia"
EF466121	1	1418;0;0;0;0;0;0;1;0;0;0;0;0;0;0;0;0;1;0;"D_0__Bacteria; D_1__Actinobacteria; D_2__Actinobacteria; D_3__Propionibacteriales; D_4__Nocardioidaceae; D_5__Nocardioides; D_6__uncultured bacterium"
EF467472	1	1486;0;0;0;0;0;0;1;1;2;0;0;2;1;2;35;43;0;2;"D_0__Bacteria; D_1__Bacteroidetes; D_2__Bacteroidetes BD2-2"
EF467524	1	1484;0;0;0;0;0;0;0;0;0;0;0;0;0;0;8;6;1;0;"D_0__Bacteria; D_1__Bacteroidetes; D_2__Sphingobacteriia; D_3__Sphingobacteriales; D_4__Lentimicrobiaceae; Ambiguous_taxa; Ambiguous_taxa"
EF467539	1	1483;0;0;0;0;1;0;0;0;0;0;0;0;0;0;3;1;0;1;"D_0__Bacteria; D_1__Bacteroidetes"
EF492892	1	1500;0;0;0;0;0;0;0;0;0;0;0;0;1;2;0;0;0;0;"D_0__Bacteria; D_1__Proteobacteria; D_2__Betaproteobacteria; D_3__Rhodocyclales; D_4__Rhodocyclaceae"
EF492902	1	1481;0;0;0;0;0;3;0;0;0;0;0;0;0;0;0;0;0;0;"D_0__Bacteria; D_1__Acidobacteria; D_2__Acidobacteria; D_3__Acidobacteriales; D_4__Acidobacteriaceae (Subgroup 1); D_5__uncultured; Ambiguous_taxa"
EF492921	1	1446;0;0;0;0;0;0;0;0;0;0;0;0;0;1;1;0;0;0;"D_0__Bacteria; D_1__Chloroflexi; D_2__Chloroflexia; D_3__Chloroflexales; D_4__Roseiflexaceae; D_5__Roseiflexus; D_6__uncultured bacterium"
EF503618	1	1422;0;0;0;0;2;0;0;0;0;1;0;1;0;0;0;0;0;0;"D_0__Bacteria; D_1__Firmicutes; D_2__Bacilli; D_3__Bacillales; D_4__Paenibacillaceae; D_5__Paenibacillus; D_6__uncultured bacterium"
EF515389	1	1405;0;0;0;0;0;0;0;0;0;0;0;3;0;0;0;1;0;0;"D_0__Bacteria; D_1__TM6 (Dependentiae); D_2__uncultured bacterium; D_3__uncultured bacterium; D_4__uncultured bacterium; D_5__uncultured bacterium; D_6__uncultured bacterium"
EF515726	1	1379;3;4;0;0;0;0;0;0;0;0;0;0;0;0;0;0;0;0;"D_0__Bacteria; D_1__Firmicutes; D_2__Negativicutes; D_3__Selenomonadales; D_4__Acidaminococcaceae; D_5__Acidaminococcus; D_6__uncultured bacterium"
EF515885	1	1425;12;1;6;5;14;9;10;2;4;11;6;20;6;32;5;15;6;14;"D_0__Bacteria; D_1__Chloroflexi; D_2__KD4-96"
EF515890	1	1410;0;0;0;0;0;1;6;3;0;0;0;1;0;3;0;0;0;0;"D_0__Bacteria; D_1__Elusimicrobia; D_2__Elusimicrobia; D_3__MVP-88; D_4__uncultured bacterium; D_5__uncultured bacterium; D_6__uncultured bacterium"
EF515896	1	1446;0;0;0;0;0;0;1;0;0;0;0;1;0;0;0;0;0;0;"D_0__Bacteria; D_1__Bacteroidetes; D_2__Sphingobacteriia; D_3__Sphingobacteriales; D_4__env	OPS 17"
EF515912	1	1483;0;2;0;0;0;0;0;0;6;0;1;0;0;0;0;0;1;3;"D_0__Bacteria; D_1__Planctomycetes; D_2__BD7-11; D_3__uncultured bacterium; D_4__uncultured bacterium; D_5__uncultured bacterium; D_6__uncultured bacterium"
EF515932	1	1434;0;0;1;0;1;5;0;0;1;0;0;0;2;5;0;0;3;1;"D_0__Bacteria; D_1__Verrucomicrobia; D_2__OPB35 soil group; Ambiguous_taxa; Ambiguous_taxa; Ambiguous_taxa; Ambiguous_taxa"
EF515945	1	1427;0;0;0;0;0;0;0;0;0;0;0;2;0;0;0;0;0;0;"D_0__Bacteria; D_1__Acidobacteria; D_2__Solibacteres; D_3__Solibacterales; D_4__Solibacteraceae (Subgroup 3); D_5__Bryobacter"
EF515955	1	1344;0;0;0;0;0;1;1;0;1;0;1;11;1;1;0;1;0;0;"D_0__Bacteria; D_1__Proteobacteria; D_2__Alphaproteobacteria; D_3__Rhizobiales; D_4__Bradyrhizobiaceae; D_5__Bradyrhizobium"
EF515958	1	1408;0;0;0;0;1;0;0;1;0;0;0;3;0;0;2;2;0;1;"D_0__Bacteria; D_1__Proteobacteria; D_2__Alphaproteobacteria; D_3__Caulobacterales; D_4__Caulobacteraceae; D_5__Caulobacter; D_6__uncultured bacterium"
EF515980	1	1463;0;0;0;0;0;0;0;0;0;0;0;1;1;0;1;0;0;0;"D_0__Bacteria; D_1__Proteobacteria; D_2__Deltaproteobacteria; D_3__Myxococcales; D_4__Sandaracinaceae; D_5__uncultured; D_6__uncultured bacterium"
EF516002	1	1431;0;0;0;1;0;0;0;0;0;0;0;1;0;0;0;0;3;0;"D_0__Bacteria; D_1__Armatimonadetes; D_2__Armatimonadia; D_3__Armatimonadales; D_4__uncultured bacterium; D_5__uncultured bacterium; D_6__uncultured bacterium"
EF516008	1	1465;0;0;0;0;0;0;0;4;0;0;0;1;0;0;1;0;0;0;"D_0__Bacteria; D_1__Elusimicrobia; D_2__Elusimicrobia; D_3__Lineage IIb; D_4__uncultured bacterium; D_5__uncultured bacterium; D_6__uncultured bacterium"
EF516031	1	1452;0;0;2;2;1;0;1;0;2;0;0;5;0;1;0;1;0;2;"D_0__Bacteria; D_1__Actinobacteria; D_2__Thermoleophilia; D_3__Solirubrobacterales; D_4__TM146; Ambiguous_taxa; Ambiguous_taxa"
EF516042	1	1484;0;0;0;0;0;0;0;0;0;0;0;2;0;0;0;0;0;0;"D_0__Bacteria; D_1__Proteobacteria; D_2__Deltaproteobacteria; D_3__Myxococcales; D_4__Haliangiaceae; D_5__Haliangium; D_6__uncultured bacterium"
EF516047	1	1457;0;0;1;0;0;0;0;0;0;2;0;3;0;2;0;1;0;0;"D_0__Bacteria; D_1__Gemmatimonadetes; D_2__Gemmatimonadetes; D_3__Gemmatimonadales; D_4__Gemmatimonadaceae; D_5__Gemmatimonas; D_6__uncultured bacterium"
EF516048	1	1486;1;0;0;0;0;0;1;0;0;0;0;2;2;5;0;1;0;1;"D_0__Bacteria; D_1__Verrucomicrobia; D_2__Spartobacteria; D_3__Chthoniobacterales; D_4__DA101 soil group; D_5__uncultured bacterium; D_6__uncultured bacterium"
EF516065	1	1477;0;0;0;0;0;0;0;0;0;0;0;4;0;0;0;0;0;0;"D_0__Bacteria; D_1__Acidobacteria; D_2__Holophagae; D_3__Subgroup 10; D_4__ABS-19; D_5__uncultured bacterium; D_6__uncultured bacterium"
EF516066	1	1507;0;0;0;0;0;0;0;0;0;0;0;1;0;1;0;0;0;0;"D_0__Bacteria; D_1__Verrucomicrobia; D_2__OPB35 soil group; Ambiguous_taxa; Ambiguous_taxa; Ambiguous_taxa; Ambiguous_taxa"
EF516075	1	1495;0;0;0;0;0;0;0;0;0;0;0;1;0;0;0;0;0;1;"D_0__Bacteria; D_1__Verrucomicrobia; D_2__OPB35 soil group; D_3__uncultured bacterium; D_4__uncultured bacterium; D_5__uncultured bacterium; D_6__uncultured bacterium"
EF516081	1	1468;0;0;0;0;0;0;0;0;1;0;0;0;0;0;0;0;0;1;"D_0__Bacteria; D_1__Proteobacteria; D_2__Betaproteobacteria; D_3__Burkholderiales; D_4__Burkholderiaceae; D_5__Ralstonia"
EF516082	1	1449;0;0;0;0;1;0;0;0;0;0;0;3;0;0;0;0;0;0;"D_0__Bacteria; D_1__Acidobacteria; D_2__Subgroup 2; D_3__uncultured bacterium; D_4__uncultured bacterium; D_5__uncultured bacterium; D_6__uncultured bacterium"
EF516099	1	1440;0;0;0;0;0;0;1;1;0;0;0;0;0;2;0;0;0;0;"D_0__Bacteria; D_1__Proteobacteria; D_2__Deltaproteobacteria; D_3__Myxococcales; D_4__Archangiaceae; D_5__Anaeromyxobacter; D_6__uncultured bacterium"
EF516106	1	1421;0;0;0;0;1;1;0;0;0;0;0;0;0;1;0;0;0;0;"D_0__Bacteria; D_1__Bacteroidetes; D_2__Sphingobacteriia; D_3__Sphingobacteriales; D_4__Sphingobacteriaceae; D_5__Mucilaginibacter; Ambiguous_taxa"
EF516150	1	1427;0;0;0;0;1;1;0;0;0;0;0;1;0;0;0;0;0;0;"D_0__Bacteria; D_1__Acidobacteria; D_2__Acidobacteria; D_3__Acidobacteriales; D_4__Acidobacteriaceae (Subgroup 1); D_5__uncultured; Ambiguous_taxa"
EF516202	1	1385;0;0;0;0;0;0;0;0;0;0;0;6;1;0;0;0;0;0;"D_0__Bacteria; D_1__Planctomycetes; D_2__Planctomycetacia; D_3__Planctomycetales; D_4__Planctomycetaceae; D_5__Pir4 lineage; D_6__uncultured bacterium"
EF516211	1	1486;1;0;0;0;0;0;0;0;0;0;0;1;0;0;0;0;0;0;"D_0__Bacteria; D_1__Proteobacteria; D_2__Deltaproteobacteria; D_3__Myxococcales; D_4__Haliangiaceae; D_5__Haliangium; D_6__uncultured bacterium"
EF516236	1	1485;0;0;0;0;0;0;1;0;0;0;0;0;0;0;0;1;0;1;"D_0__Bacteria; D_1__Verrucomicrobia; D_2__Spartobacteria; D_3__Chthoniobacterales; D_4__DA101 soil group; D_5__uncultured bacterium; D_6__uncultured bacterium"
EF516273	1	1477;0;0;0;0;0;0;2;0;0;0;0;0;0;0;0;0;0;0;"D_0__Bacteria; D_1__Latescibacteria; Ambiguous_taxa; Ambiguous_taxa; Ambiguous_taxa; Ambiguous_taxa; Ambiguous_taxa"
EF516281	1	1445;0;0;0;0;0;0;0;0;0;0;0;1;0;0;0;0;0;1;"D_0__Bacteria; D_1__Verrucomicrobia; D_2__OPB35 soil group; D_3__uncultured bacterium; D_4__uncultured bacterium; D_5__uncultured bacterium; D_6__uncultured bacterium"
EF516326	1	1486;0;0;0;0;1;0;0;0;0;0;1;0;0;0;0;0;0;0;"D_0__Bacteria; D_1__Verrucomicrobia; D_2__Spartobacteria; D_3__Chthoniobacterales; D_4__LD29; D_5__uncultured bacterium; D_6__uncultured bacterium"
EF516328	1	1421;0;0;0;0;0;1;0;0;0;0;0;1;0;0;0;0;0;0;"D_0__Bacteria; D_1__Actinobacteria; D_2__Acidimicrobiia; D_3__Acidimicrobiales; D_4__Iamiaceae; D_5__Iamia; D_6__uncultured bacterium"
EF516330	1	1471;0;0;1;1;2;0;0;2;0;1;0;1;0;0;0;1;0;3;"D_0__Bacteria; D_1__Actinobacteria; D_2__Thermoleophilia; D_3__Solirubrobacterales; D_4__0319-6M6"
EF516349	1	1466;0;0;0;0;3;0;2;0;0;0;0;0;2;1;1;0;0;0;"D_0__Bacteria; D_1__Firmicutes; D_2__Bacilli; D_3__Bacillales; D_4__Alicyclobacillaceae; D_5__Tumebacillus"
EF516364	1	1456;1;0;0;0;0;0;0;0;0;0;0;1;0;0;0;0;0;0;"D_0__Bacteria; D_1__Actinobacteria; D_2__Thermoleophilia; D_3__Solirubrobacterales; D_4__0319-6M6"
EF516402	1	1467;0;0;1;2;12;10;18;16;0;1;1;3;12;17;2;5;1;0;"D_0__Bacteria; D_1__Elusimicrobia; D_2__Elusimicrobia; D_3__Lineage IIa; D_4__uncultured bacterium; D_5__uncultured bacterium; D_6__uncultured bacterium"
EF516405	1	1457;0;0;4;15;0;0;1;2;0;1;0;1;0;1;2;1;1;1;"D_0__Bacteria; D_1__Proteobacteria; D_2__Deltaproteobacteria; D_3__Oligoflexales; D_4__0319-6G20; D_5__uncultured bacterium; D_6__uncultured bacterium"
EF516456	1	1455;0;0;0;0;0;0;0;0;2;3;0;0;0;0;0;0;0;0;"D_0__Bacteria; D_1__Proteobacteria; D_2__Betaproteobacteria; D_3__Rhodocyclales; D_4__Rhodocyclaceae; D_5__Sulfuritalea"
EF516460	1	1446;0;0;0;0;0;0;0;0;0;0;1;0;1;0;0;0;0;0;"D_0__Bacteria; D_1__Armatimonadetes; D_2__Chthonomonadetes; D_3__Chthonomonadales; D_4__uncultured bacterium; D_5__uncultured bacterium; D_6__uncultured bacterium"
EF516514	1	1463;0;0;0;1;0;0;0;0;0;0;0;0;0;0;0;0;0;1;"D_0__Bacteria; D_1__Proteobacteria; D_2__Deltaproteobacteria; D_3__Oligoflexales; D_4__0319-6G20; D_5__uncultured bacterium; D_6__uncultured bacterium"
EF516526	1	1465;0;0;0;0;0;0;0;0;0;0;0;0;4;5;0;0;0;0;"D_0__Bacteria; D_1__Proteobacteria; D_2__Deltaproteobacteria; D_3__Desulfurellales; D_4__Desulfurellaceae; D_5__H16; D_6__uncultured bacterium"
EF516540	1	1491;0;0;0;0;2;2;0;0;0;0;0;0;2;0;0;0;1;0;"D_0__Bacteria; D_1__Verrucomicrobia; D_2__OPB35 soil group; D_3__uncultured bacterium; D_4__uncultured bacterium; D_5__uncultured bacterium; D_6__uncultured bacterium"
EF516552	1	1488;0;0;0;0;0;0;1;0;0;0;0;0;1;1;0;0;0;1;"D_0__Bacteria; D_1__Verrucomicrobia; D_2__OPB35 soil group; D_3__uncultured bacterium; D_4__uncultured bacterium; D_5__uncultured bacterium; D_6__uncultured bacterium"
EF516554	1	1446;0;1;0;0;0;0;0;0;0;1;0;1;0;1;0;0;0;0;"D_0__Bacteria; D_1__Actinobacteria; D_2__Thermoleophilia; D_3__Solirubrobacterales; D_4__0319-6M6; D_5__uncultured bacterium; D_6__uncultured bacterium"
EF516598	1	1475;0;0;0;0;0;0;0;0;1;0;0;1;0;0;0;0;1;0;"D_0__Bacteria; D_1__Firmicutes; D_2__Bacilli; D_3__Bacillales; D_4__Bacillaceae; D_5__Bacillus"
EF516605	1	1434;0;0;0;0;2;0;0;0;0;0;0;1;0;0;0;0;0;0;"D_0__Bacteria; D_1__Bacteroidetes; D_2__Sphingobacteriia; D_3__Sphingobacteriales; D_4__Sphingobacteriaceae; D_5__Mucilaginibacter; Ambiguous_taxa"
EF516645	1	1262;0;0;0;0;0;0;0;1;0;0;0;1;0;0;0;0;0;0;"D_0__Bacteria; D_1__Planctomycetes; D_2__Planctomycetacia; D_3__Planctomycetales; D_4__Planctomycetaceae; D_5__uncultured"
EF516676	1	1445;0;0;0;0;0;0;0;0;0;0;0;1;0;0;0;0;0;1;"D_0__Bacteria; D_1__Verrucomicrobia; D_2__OPB35 soil group; D_3__uncultured bacterium; D_4__uncultured bacterium; D_5__uncultured bacterium; D_6__uncultured bacterium"
EF516686	1	1449;0;0;0;0;0;0;1;0;0;0;0;3;0;0;0;0;0;0;"D_0__Bacteria; D_1__Bacteroidetes; D_2__Sphingobacteriia; D_3__Sphingobacteriales; D_4__Chitinophagaceae; D_5__uncultured; D_6__uncultured bacterium"
EF516698	1	1435;0;0;0;1;0;0;2;1;0;0;0;3;2;1;0;1;0;1;"D_0__Bacteria; D_1__Gemmatimonadetes; D_2__Gemmatimonadetes; D_3__Gemmatimonadales; D_4__Gemmatimonadaceae; D_5__uncultured; Ambiguous_taxa"
EF516730	1	1475;0;0;0;0;0;2;1;0;0;0;0;0;0;0;0;0;0;0;"D_0__Bacteria; D_1__Proteobacteria; D_2__Deltaproteobacteria; D_3__Oligoflexales; D_4__0319-6G20; D_5__uncultured bacterium; D_6__uncultured bacterium"
EF516767	1	1483;0;0;0;0;0;0;0;0;0;0;0;0;1;1;0;0;0;1;"D_0__Bacteria; D_1__Verrucomicrobia; D_2__OPB35 soil group; D_3__uncultured bacterium; D_4__uncultured bacterium; D_5__uncultured bacterium; D_6__uncultured bacterium"
EF516779	1	1442;0;0;0;0;0;0;0;0;0;0;0;2;0;0;0;0;0;0;"D_0__Bacteria; D_1__Actinobacteria; D_2__Acidimicrobiia; D_3__Acidimicrobiales; D_4__uncultured; D_5__uncultured bacterium; D_6__uncultured bacterium"
EF516788	1	1435;0;0;0;0;0;0;0;0;0;0;0;4;1;0;0;0;0;0;"D_0__Bacteria; D_1__Planctomycetes; D_2__Planctomycetacia; D_3__Planctomycetales; D_4__Planctomycetaceae; D_5__uncultured; D_6__uncultured bacterium"
EF516798	1	1283;0;0;0;0;0;0;0;0;0;0;0;2;0;0;0;0;0;0;"D_0__Bacteria; D_1__Planctomycetes; D_2__Planctomycetacia; D_3__Planctomycetales; D_4__Planctomycetaceae; D_5__uncultured; D_6__uncultured bacterium"
EF516801	1	1473;0;0;0;0;0;0;0;2;0;0;0;0;0;0;0;0;0;0;"D_0__Bacteria; D_1__Proteobacteria; D_2__Deltaproteobacteria; D_3__Bdellovibrionales; D_4__Bdellovibrionaceae; D_5__Bdellovibrio; D_6__uncultured bacterium"
EF516811	1	1495;0;0;0;0;0;0;0;0;1;0;1;1;0;2;0;0;1;2;"D_0__Bacteria; D_1__Proteobacteria; D_2__Deltaproteobacteria; D_3__Myxococcales; D_4__Polyangiaceae; D_5__Polyangium"
EF516816	1	1436;0;0;0;0;0;0;0;0;0;0;0;1;0;0;0;0;0;1;"D_0__Bacteria; D_1__Cyanobacteria; D_2__ML635J-21; D_3__uncultured bacterium; D_4__uncultured bacterium; D_5__uncultured bacterium; D_6__uncultured bacterium"
EF516819	1	1451;1;0;0;1;0;0;0;0;0;0;2;7;0;0;0;0;0;1;"D_0__Bacteria; D_1__Proteobacteria; D_2__Betaproteobacteria; D_3__Burkholderiales; D_4__Comamonadaceae"
EF516822	1	1479;0;0;0;0;0;1;0;0;0;0;0;1;0;0;0;0;1;2;"D_0__Bacteria; D_1__Verrucomicrobia; D_2__Spartobacteria; D_3__Chthoniobacterales; D_4__LD29; D_5__uncultured bacterium; D_6__uncultured bacterium"
EF516827	1	1426;0;0;0;0;0;0;1;0;0;0;1;5;0;0;0;0;0;0;"D_0__Bacteria; D_1__Bacteroidetes; D_2__Cytophagia; D_3__Cytophagales; D_4__Cytophagaceae; D_5__uncultured; D_6__uncultured bacterium"
EF516850	1	1343;0;0;1;1;0;0;2;3;0;0;0;3;0;0;0;0;0;0;"D_0__Bacteria; D_1__Parcubacteria; D_2__uncultured bacterium; D_3__uncultured bacterium; D_4__uncultured bacterium; D_5__uncultured bacterium; D_6__uncultured bacterium"
[truncated: 23,880 more rows]
[truncated: 4 more columns]
